# Supplementary material for: High Levels of Eomes Promote Exhaustion of Anti-tumor CD8+ T Cells
Source: Front Immunol. 2018 Dec 18;9:2981. doi: 10.3389/fimmu.2018.02981 (PMC6305494; doi:10.3389/fimmu.2018.02981)
Supplement: Supplementary file 1 [file Table_1.xlsx]

## Sheet: DEG
Table S1. Differentially expressed genes (DEGs) in control and Eomes-overexpressing OT-I cells
GeneID	Length	Ctrl-Expression	Eomes-Expression	log2FoldChange(Eomes/Ctrl)	FDR	Up/Down-Regulation(Eomes/Ctrl)	Pvalue	Symbol	Cellular Component	Molecular Function	Biological Process	Kegg Orthology	Nr Description	Desc
22759	2763	0.01	0.66	6.04439	2.22367e-10	Up	1.45461e-11	Zfp97	GO:0005634//nucleus;GO:0005622//intracellular	GO:0046872//metal ion binding;GO:0003676//nucleic acid binding	GO:0006355//regulation of transcription, DNA-templated	K09228//KRAB domain-containing zinc finger protein	NP_035895.3//zinc finger protein 97 [Mus musculus]	zinc finger protein 97
546644	922	0.01	0.6	5.90689	0.00460356	Up	0.000976446	Ly6g	NA	NA	NA	K06846//lymphocyte antigen 6 complex locus protein D/E/G6/H	NP_001297367.1//lymphocyte antigen 6G precursor [Mus musculus]	lymphocyte antigen 6 complex, locus G
13813	3731	2.47	129.64	5.71386	0	Up	0	Eomes	GO:0005634//nucleus;GO:0005622//intracellular	GO:0003677//DNA binding;GO:0000977//RNA polymerase II regulatory region sequence-specific DNA binding;GO:0003682//chromatin binding;GO:0043565//sequence-specific DNA binding;GO:0001191//transcriptional repressor activity, RNA polymerase II transcription factor binding;GO:0001102//RNA polymerase II activating transcription factor binding;GO:0001227//transcriptional repressor activity, RNA polymera…	GO:0060809//mesodermal to mesenchymal transition involved in gastrulation;GO:0010468//regulation of gene expression;GO:0001714//endodermal cell fate specification;GO:0001829//trophectodermal cell differentiation;GO:0001706//endoderm formation;GO:0021772//olfactory bulb development;GO:0007420//brain development;GO:0045893//positive regulation of transcription, DNA-templated;GO:0000122//negative re…	K10173//eomesodermin protein	BAA83416.1//Tbr2 [Mus musculus];EDL09250.1//eomesodermin homolog (Xenopus laevis), isoform CRA_a, partial [Mus musculus]	eomesodermin
545490	1335	0.01	0.47	5.55459	0.0013362	Up	0.000244106	Zfp973	GO:0005634//nucleus;GO:0005622//intracellular	GO:0046872//metal ion binding;GO:0003700//DNA binding transcription factor activity;GO:0003676//nucleic acid binding	GO:0006355//regulation of transcription, DNA-templated	K09228//KRAB domain-containing zinc finger protein	NP_001170877.1//KRAB box and zinc finger C2H2 type domain containing protein isoform 1 [Mus musculus]	zinc finger protein 973
545651	1462	0.01	0.32	5	0.00849083	Up	0.00195291	Gm13278	GO:0005615//extracellular space	GO:0005132//type I interferon receptor binding;GO:0005125//cytokine activity	GO:0097190//apoptotic signaling pathway;GO:0051607//defense response to virus;GO:0043330//response to exogenous dsRNA;GO:0002250//adaptive immune response;GO:0042100//B cell proliferation;GO:0006959//humoral immune response;GO:0002286//T cell activation involved in immune response;GO:0002323//natural killer cell activation involved in immune response;GO:0033141//positive regulation of peptidyl-se…	K05414//interferon alpha	NP_001092311.1//interferon zeta-like precursor [Mus musculus]	predicted gene 13278
14945	792	1.25	38.23	4.93471	1.05528e-142	Up	1.85991e-145	Gzmk	NA	GO:0004252//serine-type endopeptidase activity	NA	K08663//granzyme K [EC:3.4.21.-]	NP_032222.1//granzyme K precursor [Mus musculus]	granzyme K
98582	2249	0.07	1.83	4.70834	1.61929e-19	Up	5.29078e-21	Khdc1b	GO:0005737//cytoplasm	GO:0003723//RNA binding;GO:0008266//poly(U) RNA binding;GO:0042802//identical protein binding	GO:0006919//activation of cysteine-type endopeptidase activity involved in apoptotic process;GO:0006915//apoptotic process	NA	NP_001106658.1//KH homology domain-containing protein 1B [Mus musculus]	KH domain containing 1B
368204	1950	0.86	20.9	4.60302	3.45372e-191	Up	3.04354e-194	Khdc1a	GO:0005737//cytoplasm	GO:0003723//RNA binding;GO:0008266//poly(U) RNA binding;GO:0042802//identical protein binding	GO:0006915//apoptotic process	NA	NP_899145.2//KH homology domain-containing protein 1A [Mus musculus]	KH domain containing 1A
84111	1508	0.03	0.71	4.56478	4.24509e-05	Up	5.72074e-06	Gpr87	GO:0005887//integral component of plasma membrane	GO:0045028//G-protein coupled purinergic nucleotide receptor activity	GO:0007194//negative regulation of adenylate cyclase activity	K08389//G protein-coupled receptor 87	NP_001289132.1//G-protein coupled receptor 87 [Mus musculus]	G protein-coupled receptor 87
14457	6848	0.01	0.19	4.24793	1.99907e-06	Up	2.16006e-07	Gas7	NA	NA	NA	K18618//growth arrest-specific protein 7	NP_032114.2//growth arrest-specific protein 7 isoform a [Mus musculus];XP_006532265.1//PREDICTED: growth arrest-specific protein 7 isoform X1 [Mus musculus];XP_008853947.1//PREDICTED: growth arrest-specific protein 7 isoform X3 [Nannospalax galili]	growth arrest specific 7
17059	2638	0.31	5.74	4.21071	7.86434e-67	Up	5.06448e-69	Klrb1c	GO:0005887//integral component of plasma membrane;GO:0009897//external side of plasma membrane;GO:0016021//integral component of membrane;GO:0005886//plasma membrane	GO:0030246//carbohydrate binding;GO:0004872//receptor activity;GO:0042803//protein homodimerization activity	GO:0030101//natural killer cell activation;GO:0045954//positive regulation of natural killer cell mediated cytotoxicity	K06543//killer cell lectin-like receptor subfamily B	NP_032553.2//killer cell lectin-like receptor subfamily B member 1C isoform 2 [Mus musculus];NP_001153376.1//killer cell lectin-like receptor subfamily B member 1C isoform 1 [Mus musculus]	killer cell lectin-like receptor subfamily B member 1C
433278	888	1.23	22.37	4.18484	6.62452e-85	Up	3.18832e-87	Khdc1c	GO:0005737//cytoplasm	GO:0003723//RNA binding;GO:0008266//poly(U) RNA binding;GO:0042802//identical protein binding	GO:0006915//apoptotic process	NA	NP_001029076.1//KH homology domain-containing protein 1C [Mus musculus]	KH domain containing 1C
94229	5421	0.01	0.17	4.08746	0.000257078	Up	4.00464e-05	Slc4a10	GO:0016021//integral component of membrane	GO:0005452//inorganic anion exchanger activity	NA	K13861//solute carrier family 4 (sodium bicarbonate transporter), member 10	BAD90511.1//mKIAA4136 protein, partial [Mus musculus];NP_001229307.1//sodium-driven chloride bicarbonate exchanger isoform 1 [Mus musculus];NP_001229311.1//sodium-driven chloride bicarbonate exchanger isoform 6 [Mus musculus];NP_001229308.1//sodium-driven chloride bicarbonate exchanger isoform 3 [Mus musculus];EDL26984.1//solute carrier family 4, sodium bicarbonate cotransporter-like, member 10, …	solute carrier family 4, sodium bicarbonate cotransporter-like, member 10
16409	4679	0.01	0.16	4	0.00148555	Up	0.000274614	Itgam	GO:0008305//integrin complex;GO:0070062//extracellular exosome;GO:0005634//nucleus;GO:0005615//extracellular space;GO:0009986//cell surface;GO:0009897//external side of plasma membrane;GO:0016021//integral component of membrane	GO:0043395//heparan sulfate proteoglycan binding;GO:0031072//heat shock protein binding;GO:0001851//complement component C3b binding;GO:0046982//protein heterodimerization activity;GO:0008201//heparin binding;GO:0001846//opsonin binding	GO:0032930//positive regulation of superoxide anion generation;GO:0006911//phagocytosis, engulfment;GO:0007159//leukocyte cell-cell adhesion;GO:0097242//amyloid-beta clearance;GO:2000363//positive regulation of prostaglandin-E synthase activity;GO:0098609//cell-cell adhesion;GO:0002523//leukocyte migration involved in inflammatory response;GO:0014005//microglia development;GO:0007229//integrin-me…	K06461//integrin alpha M	P05555.2//RecName: Full=Integrin alpha-M; AltName: Full=CD11 antigen-like family member B; AltName: Full=CR-3 alpha chain; AltName: Full=Cell surface glycoprotein MAC-1 subunit alpha; AltName: Full=Leukocyte adhesion receptor MO1; AltName: CD_antigen=CD11b; Flags: Precursor;XP_021062264.1//integrin alpha-M isoform X1 [Mus pahari]	integrin alpha M
93896	4873	0.01	0.11	3.45943	0.00248866	Up	0.000488218	Glp2r	GO:0016021//integral component of membrane;GO:0005886//plasma membrane	GO:0004967//glucagon receptor activity	GO:0007166//cell surface receptor signaling pathway;GO:0007188//adenylate cyclase-modulating G-protein coupled receptor signaling pathway	K04582//glucagon-like peptide 2 receptor	XP_021033843.1//glucagon-like peptide 2 receptor [Mus caroli]	glucagon-like peptide 2 receptor
17231	845	0.37	3.94	3.4126	2.46721e-12	Up	1.33128e-13	Mcpt8	GO:0005615//extracellular space;GO:0030141//secretory granule	GO:0004252//serine-type endopeptidase activity	GO:0006508//proteolysis	K01353//granzyme B [EC:3.4.21.79];K01319//cathepsin G [EC:3.4.21.20]	NP_032598.1//mast cell protease 8 precursor [Mus musculus]	mast cell protease 8
70892	4493	0.02	0.2	3.32193	0.00408063	Up	0.000855294	Ttll7	GO:0030425//dendrite;GO:0005929//cilium;GO:0005874//microtubule;GO:0005737//cytoplasm;GO:0043204//perikaryon	GO:0070740//tubulin-glutamic acid ligase activity;GO:0048487//beta-tubulin binding;GO:0005524//ATP binding;GO:0043014//alpha-tubulin binding	GO:0007399//nervous system development;GO:0006464//cellular protein modification process;GO:0018095//protein polyglutamylation;GO:0030154//cell differentiation	K16583//tubulin polyglutamylase TTLL7 [EC:6.-.-.-]	XP_006502151.1//PREDICTED: tubulin polyglutamylase TTLL7 isoform X2 [Mus musculus];NP_001289886.1//tubulin polyglutamylase TTLL7 isoform Ttll7 [Mus musculus];NP_001289887.1//tubulin polyglutamylase TTLL7 isoform Ttll7s [Mus musculus]	tubulin tyrosine ligase-like family, member 7
677296	1914	0.11	1.08	3.29546	1.97875e-08	Up	1.61766e-09	Fcrl6	GO:0009897//external side of plasma membrane;GO:0016021//integral component of membrane;GO:0005886//plasma membrane	GO:0042289//MHC class II protein binding;GO:0019902//phosphatase binding;GO:0019903//protein phosphatase binding	NA	K17273//Fc receptor-like protein 6	NP_001158197.1//Fc receptor-like protein 6 precursor [Mus musculus]	Fc receptor-like 6
14941	937	28.68	263.98	3.20231	0	Up	0	Gzmd	GO:0016020//membrane;GO:0030141//secretory granule	GO:0004252//serine-type endopeptidase activity	GO:0006508//proteolysis;GO:0019835//cytolysis	K01353//granzyme B [EC:3.4.21.79];K09616//granzyme H (cathepsin G-like 2) [EC:3.4.21.-]	EDL36211.1//mCG130831, isoform CRA_a, partial [Mus musculus]	granzyme D
67254	2355	0.34	3.08	3.17932	2.71098e-25	Up	6.22982e-27	2900011O08Rik	NA	NA	NA	K17495//CUB and sushi domain-containing protein;K21068//MICAL-like protein 2;K10890//fanconi anemia group C protein;K19948//MICAL-like protein 1	EDK97385.1//RIKEN cDNA 2900011O08, isoform CRA_a, partial [Mus musculus]	RIKEN cDNA 2900011O08 gene
14942	923	18.14	157.74	3.1203	0	Up	0	Gzme	GO:0016020//membrane;GO:0030141//secretory granule	GO:0004252//serine-type endopeptidase activity	GO:0006508//proteolysis;GO:0019835//cytolysis	K01353//granzyme B [EC:3.4.21.79];K09616//granzyme H (cathepsin G-like 2) [EC:3.4.21.-]	NP_034503.2//granzyme E precursor [Mus musculus]	granzyme E
21872	6923	0.05	0.38	2.926	9.77697e-09	Up	7.66808e-10	Tjp1	GO:0016020//membrane;GO:0016323//basolateral plasma membrane;GO:0005921//gap junction;GO:0016324//apical plasma membrane;GO:0046581//intercellular canaliculus;GO:0030054//cell junction;GO:0005737//cytoplasm;GO:0005913//cell-cell adherens junction;GO:0005829//cytosol;GO:0005911//cell-cell junction;GO:0031674//I band;GO:0005923//bicellular tight junction;GO:0014704//intercalated disc;GO:0043296//ap…	GO:0019904//protein domain specific binding;GO:0008022//protein C-terminus binding;GO:0005516//calmodulin binding;GO:0071253//connexin binding;GO:0045296//cadherin binding	GO:0042493//response to drug;GO:0090557//establishment of endothelial intestinal barrier;GO:0032496//response to lipopolysaccharide;GO:0045471//response to ethanol;GO:0071333//cellular response to glucose stimulus;GO:0043116//negative regulation of vascular permeability;GO:0007605//sensory perception of sound;GO:0001825//blastocyst formation;GO:0071000//response to magnetism	K05701//tight junction protein 1	NP_033412.2//tight junction protein ZO-1 isoform 1 [Mus musculus];NP_001157046.1//tight junction protein ZO-1 isoform 2 [Mus musculus]	tight junction protein 1
11567	3033	0.05	0.38	2.926	0.000311108	Up	4.92222e-05	Avil	NA	GO:0051015//actin filament binding	GO:0060271//cilium assembly;GO:0007010//cytoskeleton organization;GO:0010976//positive regulation of neuron projection development	K08017//advillin	XP_021060850.1//advillin [Mus pahari]	advillin
22354	4929	0.02	0.14	2.80735	0.00998275	Up	0.00234952	Vipr1	GO:0016021//integral component of membrane;GO:0005886//plasma membrane;GO:0043235//receptor complex	GO:0004999//vasoactive intestinal polypeptide receptor activity	GO:0007166//cell surface receptor signaling pathway	K04589//vasoactive intestinal peptide receptor 1	NP_035833.2//vasoactive intestinal polypeptide receptor 1 precursor [Mus musculus]	vasoactive intestinal peptide receptor 1
15007	1473	1.71	11	2.68544	2.13072e-47	Up	2.09432e-49	H2-Q10	GO:0016020//membrane;GO:0070062//extracellular exosome;GO:0070971//endoplasmic reticulum exit site;GO:0005783//endoplasmic reticulum;GO:0009897//external side of plasma membrane;GO:0030670//phagocytic vesicle membrane;GO:0005797//Golgi medial cisterna;GO:0009986//cell surface;GO:0071556//integral component of lumenal side of endoplasmic reticulum membrane;GO:0042612//MHC class I protein complex;G…	GO:0003723//RNA binding;GO:0046977//TAP binding;GO:0030881//beta-2-microglobulin binding;GO:0042605//peptide antigen binding;GO:0005102//receptor binding;GO:0042608//T cell receptor binding	GO:0010977//negative regulation of neuron projection development;GO:0001916//positive regulation of T cell mediated cytotoxicity;GO:0006955//immune response;GO:0002474//antigen processing and presentation of peptide antigen via MHC class I;GO:0002485//antigen processing and presentation of endogenous peptide antigen via MHC class I via ER pathway, TAP-dependent	K06751//major histocompatibility complex, class I	XP_021010515.1//LOW QUALITY PROTEIN: H-2 class I histocompatibility antigen, Q10 alpha chain-like [Mus caroli]	histocompatibility 2, Q region locus 10
14944	941	2.08	12.94	2.63718	7.73449e-35	Up	1.20589e-36	Gzmg	GO:0016020//membrane;GO:0030141//secretory granule	GO:0004252//serine-type endopeptidase activity	GO:0006508//proteolysis;GO:0019835//cytolysis	K01353//granzyme B [EC:3.4.21.79];K09616//granzyme H (cathepsin G-like 2) [EC:3.4.21.-]	NP_034505.1//granzyme G precursor [Mus musculus]	granzyme G
70788	3020	0.45	2.67	2.56884	7.52328e-23	Up	1.98894e-24	Klhl30	GO:0031463//Cul3-RING ubiquitin ligase complex	NA	GO:0016567//protein ubiquitination	K10466//kelch-like protein 30	NP_081827.1//kelch-like protein 30 [Mus musculus]	kelch-like 30
17067	768	0.2	1.18	2.56071	0.00210344	Up	0.00040238	Ly6c1	GO:0009897//external side of plasma membrane;GO:0005886//plasma membrane;GO:0031225//anchored component of membrane	NA	NA	K06846//lymphocyte antigen 6 complex locus protein D/E/G6/H	NP_034871.2//lymphocyte antigen 6C1 isoform 1 precursor [Mus musculus];XP_021039429.1//lymphocyte antigen 6C2 isoform X2 [Mus caroli];NP_001238985.1//lymphocyte antigen 6C1 isoform 2 precursor [Mus musculus];NP_001238986.1//lymphocyte antigen 6C1 isoform 3 precursor [Mus musculus]	lymphocyte antigen 6 complex, locus C1
26904	1433	0.21	1.21	2.52655	3.65391e-05	Up	4.87204e-06	Sh2d1b1	NA	NA	NA	K07989//EWS/FLI1 activated transcript 2	NP_036139.3//SH2 domain-containing protein 1B [Mus musculus]	SH2 domain containing 1B1
19218	2090	0.22	1.14	2.37346	1.43327e-06	Up	1.51955e-07	Ptger3	GO:0016021//integral component of membrane	GO:0004957//prostaglandin E receptor activity	NA	K04260//prostaglandin E receptor 3	NP_035326.2//prostaglandin E2 receptor EP3 subtype [Mus musculus]	prostaglandin E receptor 3 (subtype EP3)
57248	898	0.24	1.22	2.34577	0.0067964	Up	0.00151343	Ly6i	GO:0005886//plasma membrane;GO:0031225//anchored component of membrane	NA	NA	K06846//lymphocyte antigen 6 complex locus protein D/E/G6/H	NP_065244.2//lymphocyte antigen 6I precursor [Mus musculus]	lymphocyte antigen 6 complex, locus I
282663	1729	0.15	0.75	2.32193	0.00107739	Up	0.000192151	Serpinb1b	GO:0005615//extracellular space;GO:0005737//cytoplasm	GO:0004867//serine-type endopeptidase inhibitor activity	GO:0042176//regulation of protein catabolic process	K13963//serpin B	NP_766640.1//leukocyte elastase inhibitor B [Mus musculus]	serine (or cysteine) peptidase inhibitor, clade B, member 1b
19223	1751	0.17	0.84	2.30485	0.000424345	Up	6.95832e-05	Ptgis	GO:0005634//nucleus;GO:0005615//extracellular space;GO:0005783//endoplasmic reticulum;GO:0005901//caveola;GO:0016021//integral component of membrane;GO:0005789//endoplasmic reticulum membrane;GO:0005737//cytoplasm	GO:0016705//oxidoreductase activity, acting on paired donors, with incorporation or reduction of molecular oxygen;GO:0020037//heme binding;GO:0005506//iron ion binding;GO:0004497//monooxygenase activity;GO:0008116//prostaglandin-I synthase activity	GO:0071456//cellular response to hypoxia;GO:0046697//decidualization;GO:0097190//apoptotic signaling pathway;GO:0035360//positive regulation of peroxisome proliferator activated receptor signaling pathway;GO:0045019//negative regulation of nitric oxide biosynthetic process;GO:0050728//negative regulation of inflammatory response;GO:0001666//response to hypoxia;GO:0007566//embryo implantation;GO:0…	K01831//prostacyclin synthase [EC:5.3.99.4]	XP_021049842.1//prostacyclin synthase [Mus pahari]	prostaglandin I2 (prostacyclin) synthase
237928	1910	0.47	2.23	2.24631	1.23662e-10	Up	7.84624e-12	Phospho1	GO:0065010//extracellular membrane-bounded organelle;GO:0005578//proteinaceous extracellular matrix	GO:0046872//metal ion binding;GO:0016462//pyrophosphatase activity;GO:0052732//phosphoethanolamine phosphatase activity;GO:0052731//phosphocholine phosphatase activity;GO:0016791//phosphatase activity	GO:0001958//endochondral ossification;GO:0035630//bone mineralization involved in bone maturation;GO:0030500//regulation of bone mineralization	K06124//phosphoethanolamine/phosphocholine phosphatase [EC:3.1.3.75]	XP_021086184.1//phosphoethanolamine/phosphocholine phosphatase isoform X1 [Mesocricetus auratus]	phosphatase, orphan 1
269643	4066	0.25	1.15	2.20163	1.98806e-11	Up	1.16707e-12	Ppp2r2c	GO:0005829//cytosol;GO:0000159//protein phosphatase type 2A complex	GO:0019888//protein phosphatase regulator activity	GO:0070262//peptidyl-serine dephosphorylation;GO:0032502//developmental process;GO:0000278//mitotic cell cycle	K04354//serine/threonine-protein phosphatase 2A regulatory subunit B	XP_004010034.2//PREDICTED: protein phosphatase 2, regulatory subunit B, gamma isoform X2 [Ovis aries]	protein phosphatase 2, regulatory subunit B, gamma
13819	5352	1.02	4.65	2.18866	5.30626e-58	Up	4.13652e-60	Epas1	GO:0005634//nucleus;GO:0005667//transcription factor complex;GO:0016607//nuclear speck;GO:0005737//cytoplasm	GO:0000981//RNA polymerase II transcription factor activity, sequence-specific DNA binding;GO:0003677//DNA binding;GO:0046982//protein heterodimerization activity;GO:0001077//transcriptional activator activity, RNA polymerase II proximal promoter sequence-specific DNA binding;GO:0008134//transcription factor binding;GO:0003700//DNA binding transcription factor activity;GO:0035035//histone acetylt…	GO:0030324//lung development;GO:0071456//cellular response to hypoxia;GO:0071222//cellular response to lipopolysaccharide;GO:0007601//visual perception;GO:0000122//negative regulation of transcription from RNA polymerase II promoter;GO:0001892//embryonic placenta development;GO:0055072//iron ion homeostasis;GO:0043619//regulation of transcription from RNA polymerase II promoter in response to oxi…	K09095//hypoxia-inducible factor 2 alpha	NP_075578.1//endothelial PAS domain-containing protein 1 [Rattus norvegicus]	endothelial PAS domain protein 1
330938	5627	0.09	0.4	2.152	1.03878e-05	Up	1.24496e-06	Dixdc1	GO:0005925//focal adhesion;GO:0005829//cytosol	GO:0003779//actin binding;GO:0043015//gamma-tubulin binding;GO:0019904//protein domain specific binding	GO:0070507//regulation of microtubule cytoskeleton organization;GO:0021799//cerebral cortex radially oriented cell migration;GO:0021869//forebrain ventricular zone progenitor cell division;GO:0032956//regulation of actin cytoskeleton organization;GO:0090263//positive regulation of canonical Wnt signaling pathway;GO:0021846//cell proliferation in forebrain;GO:0021795//cerebral cortex cell migratio…	K02353//segment polarity protein dishevelled	NP_001297998.1//dixin isoform 2 [Mus musculus];NP_835219.1//dixin isoform 1 [Mus musculus]	DIX domain containing 1
399510	4490	0.09	0.4	2.152	0.000106294	Up	1.53692e-05	Map4k5	GO:0005622//intracellular;GO:0005737//cytoplasm	GO:0004674//protein serine/threonine kinase activity;GO:0008349//MAP kinase kinase kinase kinase activity;GO:0005524//ATP binding	GO:0007346//regulation of mitotic cell cycle;GO:0006468//protein phosphorylation;GO:0035556//intracellular signal transduction;GO:0031098//stress-activated protein kinase signaling cascade;GO:0042981//regulation of apoptotic process	K08833//mitogen-activated protein kinase kinase kinase kinase 5 [EC:2.7.11.1]	EDL36595.1//mitogen-activated protein kinase kinase kinase kinase 5, isoform CRA_c, partial [Mus musculus]	mitogen-activated protein kinase kinase kinase kinase 5
12772	3589	3.91	16.72	2.09633	1.47829e-132	Up	3.1065e-135	Ccr2	GO:0030425//dendrite;GO:0009897//external side of plasma membrane;GO:0005737//cytoplasm;GO:0048471//perinuclear region of cytoplasm;GO:0043204//perikaryon;GO:0043025//neuronal cell body;GO:0005887//integral component of plasma membrane;GO:0005829//cytosol;GO:0016021//integral component of membrane;GO:0005886//plasma membrane	GO:0019955//cytokine binding;GO:0035716//chemokine (C-C motif) ligand 12 binding;GO:0016493//C-C chemokine receptor activity;GO:0019957//C-C chemokine binding;GO:0042803//protein homodimerization activity;GO:0035715//chemokine (C-C motif) ligand 2 binding;GO:0019956//chemokine binding;GO:0035717//chemokine (C-C motif) ligand 7 binding;GO:0031727//CCR2 chemokine receptor binding;GO:0004950//chemok…	GO:0010820//positive regulation of T cell chemotaxis;GO:0043310//negative regulation of eosinophil degranulation;GO:0032760//positive regulation of tumor necrosis factor production;GO:0006959//humoral immune response;GO:0019233//sensory perception of pain;GO:0010574//regulation of vascular endothelial growth factor production;GO:2000439//positive regulation of monocyte extravasation;GO:0002827//p…	K04177//C-C chemokine receptor type 2	NP_034045.1//C-C chemokine receptor type 2 [Mus musculus]	chemokine (C-C motif) receptor 2
233878	3812	0.08	0.32	2	0.00417549	Up	0.000877724	Sez6l2	GO:0005783//endoplasmic reticulum;GO:0016021//integral component of membrane;GO:0005789//endoplasmic reticulum membrane;GO:0005886//plasma membrane;GO:0043025//neuronal cell body	NA	GO:0021680//cerebellar Purkinje cell layer development;GO:0090036//regulation of protein kinase C signaling;GO:0008344//adult locomotory behavior;GO:0060074//synapse maturation	K17495//CUB and sushi domain-containing protein;K10362//myosin XVIII	NP_001239496.1//seizure 6-like protein 2 isoform 3 precursor [Mus musculus];NP_001239495.1//seizure 6-like protein 2 isoform 2 precursor [Mus musculus];NP_659175.1//seizure 6-like protein 2 isoform 1 precursor [Mus musculus]	seizure related 6 homolog like 2
241589	10124	0.01	0.04	2	0.00848833	Up	0.00195291	D430041D05Rik	GO:0016021//integral component of membrane	NA	NA	K21125//mucin-5AC	NP_001028519.2//UPF0606 protein KIAA1549L homolog [Mus musculus]	RIKEN cDNA D430041D05 gene
100041979	2919	0.16	0.61	1.93074	0.000403666	Up	6.5727e-05	Gm3604	GO:0005634//nucleus	GO:0046872//metal ion binding;GO:0003700//DNA binding transcription factor activity;GO:0003676//nucleic acid binding	GO:0006355//regulation of transcription, DNA-templated	K09228//KRAB domain-containing zinc finger protein	EDL16198.1//mCG121035, isoform CRA_b, partial [Mus musculus]	predicted gene 3604
268515	10755	0.05	0.19	1.926	0.000151346	Up	2.2468e-05	Bahcc1	GO:0000785//chromatin;GO:0005677//chromatin silencing complex	GO:0003682//chromatin binding;GO:0000976//transcription regulatory region sequence-specific DNA binding	GO:0006342//chromatin silencing;GO:0031507//heterochromatin assembly	K14972//PAX-interacting protein 1;K15157//mediator of RNA polymerase II transcription subunit 15	NP_001334550.1//BAH and coiled-coil domain-containing protein 1 isoform 2 [Mus musculus];NP_940815.3//BAH and coiled-coil domain-containing protein 1 isoform 1 [Mus musculus]	BAH domain and coiled-coil containing 1
93734	3186	0.27	0.96	1.83007	2.22379e-06	Up	2.41644e-07	Mpv17l	GO:0043231//intracellular membrane-bounded organelle;GO:0016021//integral component of membrane;GO:0005777//peroxisome;GO:0005739//mitochondrion;GO:0005737//cytoplasm;GO:0005778//peroxisomal membrane	GO:0005102//receptor binding	GO:0010730//negative regulation of hydrogen peroxide biosynthetic process;GO:0072593//reactive oxygen species metabolic process;GO:1901029//negative regulation of mitochondrial outer membrane permeabilization involved in apoptotic signaling pathway	K13349//Mpv17-like protein	NP_001276490.1//mpv17-like protein isoform 2 [Mus musculus];NP_001276491.1//mpv17-like protein isoform 3 [Mus musculus];XP_021040599.1//mpv17-like protein isoform X1 [Mus caroli];XP_006522839.2//PREDICTED: mpv17-like protein isoform X1 [Mus musculus]	Mpv17 transgene, kidney disease mutant-like
50928	1374	0.45	1.56	1.79355	0.000215778	Up	3.30424e-05	Klrg1	GO:0016021//integral component of membrane;GO:0005886//plasma membrane	GO:0030246//carbohydrate binding	GO:0007166//cell surface receptor signaling pathway;GO:0045087//innate immune response;GO:0050776//regulation of immune response	K10076//killer cell lectin-like receptor subfamily G member 1	NP_058666.1//killer cell lectin-like receptor subfamily G member 1 [Mus musculus]	killer cell lectin-like receptor subfamily G, member 1
16905	2156	5.77	19.7	1.77155	1.90237e-72	Up	1.09613e-74	Lmna	GO:0005638//lamin filament;GO:0031012//extracellular matrix;GO:0005634//nucleus;GO:0005654//nucleoplasm;GO:0031965//nuclear membrane;GO:0005635//nuclear envelope;GO:0048471//perinuclear region of cytoplasm	GO:0042802//identical protein binding;GO:0005198//structural molecule activity	GO:0071456//cellular response to hypoxia;GO:0055015//ventricular cardiac muscle cell development;GO:0006997//nucleus organization;GO:1903243//negative regulation of cardiac muscle hypertrophy in response to stress;GO:0090201//negative regulation of release of cytochrome c from mitochondria;GO:0035105//sterol regulatory element binding protein import into nucleus;GO:0030334//regulation of cell mig…	K12641//lamin A/C	XP_003821122.1//PREDICTED: lamin isoform X1 [Pan paniscus];NP_062263.1//prelamin-A/C isoform C2 [Mus musculus];BAE31539.1//unnamed protein product, partial [Mus musculus]	lamin A
70598	4363	1.05	3.58	1.76957	9.02305e-26	Up	2.02456e-27	Filip1	GO:0005730//nucleolus;GO:0015629//actin cytoskeleton;GO:0005886//plasma membrane	NA	NA	K10352//myosin heavy chain;K18626//trichohyalin	NP_001074712.1//filamin-A-interacting protein 1 [Mus musculus]	filamin A interacting protein 1
27278	1586	1.25	4.24	1.76214	5.90593e-12	Up	3.29486e-13	Clnk	GO:0005622//intracellular	NA	GO:0007169//transmembrane receptor protein tyrosine kinase signaling pathway;GO:0006955//immune response;GO:0035556//intracellular signal transduction	K07361//lymphocyte cytosolic protein 2	NP_038776.3//cytokine-dependent hematopoietic cell linker [Mus musculus]	cytokine-dependent hematopoietic cell linker
317750	1951	0.21	0.71	1.75743	0.00549618	Up	0.00119298	Slc24a5	GO:0005887//integral component of plasma membrane;GO:0016021//integral component of membrane;GO:0042470//melanosome;GO:0005802//trans-Golgi network	GO:0030955//potassium ion binding;GO:0005509//calcium ion binding;GO:0005262//calcium channel activity;GO:0015293//symporter activity;GO:0031402//sodium ion binding;GO:0008273//calcium, potassium:sodium antiporter activity	GO:0048022//negative regulation of melanin biosynthetic process;GO:0034220//ion transmembrane transport;GO:0050896//response to stimulus;GO:0006874//cellular calcium ion homeostasis	K13753//solute carrier family 24 (sodium/potassium/calcium exchanger), member 5	NP_778199.2//sodium/potassium/calcium exchanger 5 precursor [Mus musculus]	solute carrier family 24, member 5
380863	1183	1	2.87	1.52105	2.89634e-05	Up	3.7932e-06	Tmem171	GO:0016021//integral component of membrane	NA	NA	NA	EDL00846.1//gene model 905, (NCBI), partial [Mus musculus]	transmembrane protein 171
232406	2612	4.21	11.79	1.48567	5.91141e-42	Up	7.25302e-44	BC035044	NA	NA	NA	NA	NP_001241875.1//uncharacterized protein LOC232406 isoform 1 [Mus musculus]	cDNA sequence BC035044
114774	1828	0.33	0.92	1.47917	0.00729195	Up	0.00164108	Pawr	GO:0005884//actin filament;GO:0005634//nucleus;GO:0000790//nuclear chromatin;GO:0005737//cytoplasm	GO:0043522//leucine zipper domain binding;GO:0019899//enzyme binding	GO:1901300//positive regulation of hydrogen peroxide-mediated programmed cell death;GO:0042986//positive regulation of amyloid precursor protein biosynthetic process;GO:0010719//negative regulation of epithelial to mesenchymal transition;GO:0097190//apoptotic signaling pathway;GO:0006351//transcription, DNA-templated;GO:0010629//negative regulation of gene expression;GO:0010628//positive regulati…	K13172//serine/arginine repetitive matrix protein 2	EDL21705.1//mCG16868, isoform CRA_b, partial [Mus musculus]	PRKC, apoptosis, WT1, regulator
66259	3613	0.33	0.89	1.43134	0.000110926	Up	1.61065e-05	Camk2n1	NA	NA	NA	K11728//nucleosome-remodeling factor subunit BPTF;K16681//protein crumbs	XP_012724709.1//MKL/myocardin-like protein 1 isoform X5 [Fundulus heteroclitus]	calcium/calmodulin-dependent protein kinase II inhibitor 1
11555	2269	0.4	1.05	1.39232	0.00154531	Up	0.000287022	Adrb2	GO:0016020//membrane;GO:0005634//nucleus;GO:0005887//integral component of plasma membrane;GO:0016324//apical plasma membrane;GO:0005886//plasma membrane;GO:0005769//early endosome;GO:0043235//receptor complex	GO:0001540//amyloid-beta binding;GO:0015459//potassium channel regulator activity;GO:0051379//epinephrine binding;GO:0042803//protein homodimerization activity;GO:0008179//adenylate cyclase binding;GO:0051380//norepinephrine binding;GO:0004941//beta2-adrenergic receptor activity;GO:0019899//enzyme binding;GO:0032403//protein complex binding	GO:0031649//heat generation;GO:0002028//regulation of sodium ion transport;GO:0045986//negative regulation of smooth muscle contraction;GO:0001993//regulation of systemic arterial blood pressure by norepinephrine-epinephrine;GO:0061885//positive regulation of mini excitatory postsynaptic potential;GO:0002032//desensitization of G-protein coupled receptor protein signaling pathway by arrestin;GO:0…	K04142//adrenergic receptor beta-2	NP_031446.2//beta-2 adrenergic receptor [Mus musculus]	adrenergic receptor, beta 2
71690	2163	5.94	15.38	1.37252	4.08307e-40	Up	5.4249e-42	Esm1	GO:0005576//extracellular region	GO:0005520//insulin-like growth factor binding;GO:0005178//integrin binding;GO:0005171//hepatocyte growth factor receptor binding	GO:0001558//regulation of cell growth;GO:0001525//angiogenesis;GO:1902204//positive regulation of hepatocyte growth factor receptor signaling pathway;GO:0002040//sprouting angiogenesis;GO:0008284//positive regulation of cell proliferation	NA	XP_021494589.1//endothelial cell-specific molecule 1 [Meriones unguiculatus]	endothelial cell-specific molecule 1
630579	3114	0.51	1.32	1.37197	1.40843e-05	Up	1.72903e-06	Zfp808	GO:0005634//nucleus	GO:0046872//metal ion binding;GO:0003700//DNA binding transcription factor activity;GO:0003676//nucleic acid binding	GO:0006355//regulation of transcription, DNA-templated	K09228//KRAB domain-containing zinc finger protein	NP_001034328.2//zinc finger protein 80 [Mus musculus]	zinc finger protein 80
22165	2262	3.45	8.84	1.35745	5.86951e-24	Up	1.43634e-25	Txk	GO:0005634//nucleus;GO:0031234//extrinsic component of cytoplasmic side of plasma membrane;GO:0005737//cytoplasm	GO:0000978//RNA polymerase II proximal promoter sequence-specific DNA binding;GO:0004715//non-membrane spanning protein tyrosine kinase activity;GO:0005524//ATP binding;GO:0001077//transcriptional activator activity, RNA polymerase II proximal promoter sequence-specific DNA binding;GO:0001012//RNA polymerase II regulatory region DNA binding	GO:0038083//peptidyl-tyrosine autophosphorylation;GO:0042127//regulation of cell proliferation;GO:0060335//positive regulation of interferon-gamma-mediated signaling pathway;GO:0042246//tissue regeneration;GO:0010543//regulation of platelet activation;GO:0007169//transmembrane receptor protein tyrosine kinase signaling pathway;GO:0006357//regulation of transcription from RNA polymerase II promote…	K08016//tyrosine-protein kinase TXK [EC:2.7.10.2]	NP_038726.2//tyrosine-protein kinase TXK isoform 2 [Mus musculus];NP_001116226.1//tyrosine-protein kinase TXK isoform 1 [Mus musculus];EDL37832.1//TXK tyrosine kinase, isoform CRA_c, partial [Mus musculus];EDL37833.1//TXK tyrosine kinase, isoform CRA_d, partial [Mus musculus]	TXK tyrosine kinase
237759	5665	0.19	0.48	1.33703	0.000704494	Up	0.000120583	Col23a1	NA	NA	NA	K19721//collagen, type V/XI/XXIV/XXVII, alpha	XP_016847002.1//PREDICTED: collagen alpha-1(XXIII) chain isoform X9 [Anolis carolinensis]	collagen, type XXIII, alpha 1
239217	6076	0.5	1.26	1.33342	2.06373e-09	Up	1.48848e-10	Kctd12	GO:0070062//extracellular exosome;GO:0042734//presynaptic membrane;GO:0030054//cell junction;GO:0043235//receptor complex;GO:0045211//postsynaptic membrane	GO:0003723//RNA binding;GO:0042802//identical protein binding	GO:0008277//regulation of G-protein coupled receptor protein signaling pathway;GO:0051260//protein homooligomerization	K21918//BTB/POZ domain-containing protein KCTD8/12/16	NP_808383.3//BTB/POZ domain-containing protein KCTD12 [Mus musculus]	potassium channel tetramerisation domain containing 12
20723	3397	19.02	47.54	1.32162	4.32975e-184	Up	4.10904e-187	Serpinb9	GO:0016020//membrane;GO:0070062//extracellular exosome;GO:0005634//nucleus;GO:0005615//extracellular space;GO:0005829//cytosol;GO:0005622//intracellular;GO:0005737//cytoplasm	GO:0002020//protease binding;GO:0004867//serine-type endopeptidase inhibitor activity;GO:0043027//cysteine-type endopeptidase inhibitor activity involved in apoptotic process	GO:0001913//T cell mediated cytotoxicity;GO:0010951//negative regulation of endopeptidase activity;GO:0043066//negative regulation of apoptotic process;GO:0042742//defense response to bacterium;GO:0010628//positive regulation of gene expression;GO:0002448//mast cell mediated immunity;GO:0042270//protection from natural killer cell mediated cytotoxicity;GO:0071391//cellular response to estrogen st…	K13963//serpin B	XP_006253934.1//PREDICTED: serpin B9 isoform X1 [Rattus norvegicus]	serine (or cysteine) peptidase inhibitor, clade B, member 9
69590	1016	2.24	5.59	1.31935	7.1846e-07	Up	7.27616e-08	Gpx8	GO:0016021//integral component of membrane	GO:0004601//peroxidase activity;GO:0004602//glutathione peroxidase activity	GO:0006979//response to oxidative stress	K00432//glutathione peroxidase [EC:1.11.1.9]	EDL18398.1//RIKEN cDNA 2310016C16, partial [Mus musculus]	glutathione peroxidase 8 (putative)
14127	683	8.85	21.1	1.25349	7.06585e-15	Up	3.12292e-16	Fcer1g	GO:0032998//Fc-epsilon receptor I complex;GO:0009986//cell surface;GO:0045121//membrane raft;GO:0005887//integral component of plasma membrane;GO:0009897//external side of plasma membrane;GO:0005886//plasma membrane	GO:0042803//protein homodimerization activity;GO:0019864//IgG binding;GO:0019767//IgE receptor activity;GO:0019863//IgE binding	GO:0001812//positive regulation of type I hypersensitivity;GO:0016064//immunoglobulin mediated immune response;GO:0031623//receptor internalization;GO:0002283//neutrophil activation involved in immune response;GO:0051260//protein homooligomerization;GO:0007166//cell surface receptor signaling pathway;GO:0002292//T cell differentiation involved in immune response;GO:0002554//serotonin secretion by…	K07983//high affinity immunoglobulin epsilon receptor subunit gamma	NP_034315.1//high affinity immunoglobulin epsilon receptor subunit gamma precursor [Mus musculus]	Fc receptor, IgE, high affinity I, gamma polypeptide
57257	4297	0.8	1.89	1.24031	1.05371e-06	Up	1.09214e-07	Vav3	GO:0070062//extracellular exosome;GO:0005886//plasma membrane;GO:0005737//cytoplasm	GO:0046872//metal ion binding;GO:0030676//Rac guanyl-nucleotide exchange factor activity;GO:0005085//guanyl-nucleotide exchange factor activity;GO:0005154//epidermal growth factor receptor binding;GO:0005089//Rho guanyl-nucleotide exchange factor activity	GO:0030032//lamellipodium assembly;GO:0016477//cell migration;GO:0045785//positive regulation of cell adhesion;GO:0030890//positive regulation of B cell proliferation;GO:0007264//small GTPase mediated signal transduction;GO:0007229//integrin-mediated signaling pathway;GO:0030031//cell projection assembly;GO:0006974//cellular response to DNA damage stimulus;GO:0050853//B cell receptor signaling pa…	K05730//guanine nucleotide exchange factor VAV	NP_065251.2//guanine nucleotide exchange factor VAV3 isoform 1 [Mus musculus];NP_666251.1//guanine nucleotide exchange factor VAV3 isoform 2 [Mus musculus]	vav 3 oncogene
320916	4332	0.64	1.51	1.2384	2.58289e-07	Up	2.45998e-08	Wscd2	GO:0016021//integral component of membrane	NA	NA	K17545//serine/threonine-protein kinase ULK4 [EC:2.7.11.1];K01409//N6-L-threonylcarbamoyladenine synthase [EC:2.3.1.234]	NP_796266.2//WSC domain-containing protein 2 [Mus musculus]	WSC domain containing 2
12484	1825	6.73	15.84	1.23489	1.36314e-29	Up	2.59654e-31	Cd24a	NA	NA	NA	K06469//CD24 antigen	CAA39843.1//HSA-C [Mus musculus]	CD24a antigen
26386	1735	1.22	2.87	1.23417	8.71293e-06	Up	1.03242e-06	Hsf4	GO:0016607//nuclear speck	GO:0001228//transcriptional activator activity, RNA polymerase II transcription regulatory region sequence-specific DNA binding;GO:0000977//RNA polymerase II regulatory region sequence-specific DNA binding;GO:0043565//sequence-specific DNA binding;GO:0019903//protein phosphatase binding;GO:0003700//DNA binding transcription factor activity;GO:0001227//transcriptional repressor activity, RNA polym…	GO:0045892//negative regulation of transcription, DNA-templated;GO:0001654//eye development;GO:0043010//camera-type eye development;GO:0051260//protein homooligomerization;GO:0007601//visual perception;GO:0006351//transcription, DNA-templated;GO:0000122//negative regulation of transcription from RNA polymerase II promoter;GO:0045944//positive regulation of transcription from RNA polymerase II pro…	K09417//heat shock transcription factor 4	NP_001242971.1//heat shock factor protein 4 isoform 1 [Mus musculus];NP_036069.1//heat shock factor protein 4 isoform 2 [Mus musculus];NP_001242973.1//heat shock factor protein 4 isoform 3 [Mus musculus]	heat shock transcription factor 4
433801	3512	0.42	0.98	1.22239	0.000403625	Up	6.5693e-05	Gm13212	NA	NA	NA	K09228//KRAB domain-containing zinc finger protein	XP_008757052.2//PREDICTED: zinc finger protein 420-like isoform X1 [Rattus norvegicus]	predicted gene 13212
71710	4145	0.48	1.09	1.18322	1.61622e-05	Up	2.00494e-06	Lrrcc1	GO:0005814//centriole;GO:0005813//centrosome	NA	GO:0051301//cell division;GO:0007049//cell cycle	K16475//leucine-rich repeat and coiled-coil domain-containing protein 1	NP_083191.2//leucine-rich repeat and coiled-coil domain-containing protein 1 isoform 3 [Mus musculus];NP_001157051.1//leucine-rich repeat and coiled-coil domain-containing protein 1 isoform 1 [Mus musculus]	leucine rich repeat and coiled-coil domain containing 1
14938	878	490.42	1099.77	1.16511	0	Up	0	Gzma	GO:0005634//nucleus;GO:0005576//extracellular region	GO:0004252//serine-type endopeptidase activity;GO:0042803//protein homodimerization activity;GO:0008236//serine-type peptidase activity	GO:0043065//positive regulation of apoptotic process;GO:0032078//negative regulation of endodeoxyribonuclease activity;GO:0051603//proteolysis involved in cellular protein catabolic process;GO:0043392//negative regulation of DNA binding;GO:0019835//cytolysis;GO:0051354//negative regulation of oxidoreductase activity;GO:0006915//apoptotic process	K01352//granzyme A [EC:3.4.21.78]	NP_034500.1//granzyme A precursor [Mus musculus]	granzyme A
64008	2660	3.04	6.81	1.16358	2.64079e-17	Up	9.73828e-19	Aqp9	GO:0016323//basolateral plasma membrane;GO:0043231//intracellular membrane-bounded organelle;GO:0005887//integral component of plasma membrane;GO:0016021//integral component of membrane;GO:0046930//pore complex	GO:0015250//water channel activity;GO:0005350//pyrimidine nucleobase transmembrane transporter activity;GO:0015288//porin activity;GO:0005345//purine nucleobase transmembrane transporter activity;GO:0015254//glycerol channel activity;GO:0015265//urea channel activity	GO:0006833//water transport;GO:0071320//cellular response to cAMP;GO:0015722//canalicular bile acid transport;GO:0015837//amine transport;GO:0006863//purine nucleobase transport;GO:0046689//response to mercury ion;GO:0010033//response to organic substance;GO:0015791//polyol transport;GO:0015855//pyrimidine nucleobase transport	K09877//aquaporin-9	NP_071309.1//aquaporin-9 isoform 1 [Mus musculus];NP_001258772.1//aquaporin-9 isoform 2 precursor [Mus musculus]	aquaporin 9
69601	5917	1.46	3.25	1.15447	2.72013e-17	Up	1.00493e-18	Dab2ip	GO:0044301//climbing fiber;GO:0030424//axon;GO:0044300//cerebellar mossy fiber;GO:1990597//AIP1-IRE1 complex	GO:0071889//14-3-3 protein binding;GO:0005123//death receptor binding;GO:0005096//GTPase activator activity;GO:0045296//cadherin binding	GO:0001525//angiogenesis;GO:0016525//negative regulation of angiogenesis;GO:0007257//activation of JUN kinase activity;GO:0000185//activation of MAPKKK activity;GO:0043065//positive regulation of apoptotic process;GO:0030948//negative regulation of vascular endothelial growth factor receptor signaling pathway;GO:0038026//reelin-mediated signaling pathway;GO:0007049//cell cycle;GO:0008285//negativ…	K19901//disabled homolog 2-interacting protein	NP_001001602.2//disabled homolog 2-interacting protein isoform 3 [Mus musculus];NP_001107596.1//disabled homolog 2-interacting protein isoform 2 [Mus musculus];NP_001277569.1//disabled homolog 2-interacting protein isoform 5 [Mus musculus];BAE33173.1//unnamed protein product, partial [Mus musculus];NP_001107597.1//disabled homolog 2-interacting protein isoform 1 [Mus musculus]	disabled 2 interacting protein
27355	4274	0.31	0.69	1.15433	0.00169124	Up	0.000316878	Pald1	GO:0005634//nucleus;GO:0005829//cytosol;GO:0005737//cytoplasm	GO:0008138//protein tyrosine/serine/threonine phosphatase activity;GO:0004725//protein tyrosine phosphatase activity;GO:0004722//protein serine/threonine phosphatase activity	NA	NA	AAI37696.1//X99384 protein [Mus musculus]	phosphatase domain containing, paladin 1
319939	7483	0.15	0.33	1.1375	0.00910188	Up	0.00211752	Tns3	NA	NA	NA	K18080//tensin	XP_006514798.1//PREDICTED: tensin-3 isoform X1 [Mus musculus]	tensin 3
15902	1289	56.31	123.64	1.13468	2.3891e-140	Up	4.37268e-143	Id2	GO:0005634//nucleus;GO:0005829//cytosol	GO:0044325//ion channel binding;GO:0046983//protein dimerization activity	GO:2000045//regulation of G1/S transition of mitotic cell cycle;GO:0045892//negative regulation of transcription, DNA-templated;GO:0043433//negative regulation of DNA binding transcription factor activity	K17693//DNA-binding protein inhibitor ID2	XP_009181911.1//DNA-binding protein inhibitor ID-2 [Papio anubis]	inhibitor of DNA binding 2
12495	4221	5.86	12.86	1.13392	8.01523e-49	Up	7.66098e-51	Entpd1	GO:0016020//membrane;GO:0070062//extracellular exosome;GO:0005605//basal lamina;GO:0016021//integral component of membrane	GO:0102491//dGTP phosphohydrolase activity;GO:0005524//ATP binding;GO:0102485//dATP phosphohydrolase activity;GO:0102490//8-oxo-dGTP phosphohydrolase activity;GO:0102486//dCTP phosphohydrolase activity;GO:0102488//dTTP phosphohydrolase activity;GO:0016787//hydrolase activity;GO:0102487//dUTP phosphohydrolase activity;GO:0017111//nucleoside-triphosphatase activity;GO:0102489//GTP phosphohydrolase …	GO:0007186//G-protein coupled receptor signaling pathway;GO:0009181//purine ribonucleoside diphosphate catabolic process;GO:0030168//platelet activation	K01510//apyrase [EC:3.6.1.5]	NP_001291650.1//ectonucleoside triphosphate diphosphohydrolase 1 isoform 1 [Mus musculus];EDL41841.1//ectonucleoside triphosphate diphosphohydrolase 1, isoform CRA_b, partial [Mus musculus]	ectonucleoside triphosphate diphosphohydrolase 1
20708	1859	19	41.28	1.11944	7.85506e-67	Up	5.00526e-69	Serpinb6b	GO:0005615//extracellular space;GO:0005622//intracellular;GO:0005737//cytoplasm	GO:0004867//serine-type endopeptidase inhibitor activity	GO:0008406//gonad development;GO:0010951//negative regulation of endopeptidase activity	K13963//serpin B	NP_035584.1//serine (or cysteine) proteinase inhibitor, clade B, member 6b [Mus musculus]	serine (or cysteine) peptidase inhibitor, clade B, member 6b
22173	5894	0.19	0.41	1.10962	0.00798761	Up	0.00181985	Tyr	GO:0043231//intracellular membrane-bounded organelle;GO:0005634//nucleus;GO:0005829//cytosol;GO:0016021//integral component of membrane;GO:0033162//melanosome membrane;GO:0042470//melanosome;GO:0005737//cytoplasm;GO:0048471//perinuclear region of cytoplasm	GO:0005507//copper ion binding;GO:0046982//protein heterodimerization activity;GO:0042803//protein homodimerization activity;GO:0004503//monophenol monooxygenase activity	GO:0042438//melanin biosynthetic process;GO:0043473//pigmentation;GO:0008283//cell proliferation;GO:0009411//response to UV;GO:0048538//thymus development;GO:0051591//response to cAMP;GO:0033280//response to vitamin D	K00505//tyrosinase [EC:1.14.18.1]	XP_021061793.1//tyrosinase isoform X2 [Mus pahari];NP_035791.1//tyrosinase isoform 1 precursor [Mus musculus]	tyrosinase
72058	1693	1.12	2.4	1.09954	0.00279572	Up	0.000555846	Igsf5	GO:0009986//cell surface;GO:0016324//apical plasma membrane;GO:0016021//integral component of membrane;GO:0005923//bicellular tight junction	GO:0030165//PDZ domain binding	GO:0098609//cell-cell adhesion	K06786//junctional adhesion molecule 4	NP_001171358.1//immunoglobulin superfamily member 5 isoform 2 precursor [Mus musculus];NP_082354.1//immunoglobulin superfamily member 5 isoform 3 precursor [Mus musculus];EDL03676.1//junction adhesion molecule 4, isoform CRA_d, partial [Mus musculus]	immunoglobulin superfamily, member 5
171180	3277	0.57	1.22	1.09785	0.000523575	Up	8.71324e-05	Syt12	GO:0030672//synaptic vesicle membrane;GO:0098793//presynapse;GO:0016021//integral component of membrane;GO:0030054//cell junction;GO:0005886//plasma membrane	GO:0005544//calcium-dependent phospholipid binding;GO:0030276//clathrin binding;GO:0005509//calcium ion binding;GO:0019905//syntaxin binding	GO:0006906//vesicle fusion;GO:0048792//spontaneous exocytosis of neurotransmitter;GO:0060291//long-term synaptic potentiation;GO:0048791//calcium ion-regulated exocytosis of neurotransmitter;GO:0046928//regulation of neurotransmitter secretion;GO:0017158//regulation of calcium ion-dependent exocytosis	K19912//synaptotagmin-12	NP_598925.1//synaptotagmin-12 [Mus musculus]	synaptotagmin XII
72446	4265	1.5	3.18	1.08406	1.15989e-11	Up	6.65964e-13	Prr5l	GO:0031932//TORC2 complex;GO:0005739//mitochondrion	GO:0031625//ubiquitin protein ligase binding	GO:0038203//TORC2 signaling;GO:0001933//negative regulation of protein phosphorylation;GO:0034599//cellular response to oxidative stress;GO:0001934//positive regulation of protein phosphorylation;GO:0014068//positive regulation of phosphatidylinositol 3-kinase signaling;GO:0061014//positive regulation of mRNA catabolic process;GO:0090316//positive regulation of intracellular protein transport;GO:…	K20411//proline-rich protein 5	XP_017174767.1//PREDICTED: proline-rich protein 5-like isoform X2 [Mus musculus]	proline rich 5 like
72258	2772	1.51	3.19	1.07901	5.15904e-12	Up	2.8502e-13	Kcnk10	GO:0005887//integral component of plasma membrane;GO:0016021//integral component of membrane;GO:0005886//plasma membrane	GO:0005244//voltage-gated ion channel activity;GO:0005267//potassium channel activity;GO:0022841//potassium ion leak channel activity	GO:0007613//memory;GO:0071805//potassium ion transmembrane transport;GO:0030322//stabilization of membrane potential	K04920//potassium channel subfamily K member 10	EDL18933.1//RIKEN cDNA 1700024D23, isoform CRA_b, partial [Mus musculus];NP_084187.2//potassium channel subfamily K member 10 isoform 1 [Mus musculus];NP_001303595.1//potassium channel subfamily K member 10 isoform 4 [Mus musculus];NP_001303594.1//potassium channel subfamily K member 10 isoform 3 [Mus musculus]	potassium channel, subfamily K, member 10
626854	2141	0.58	1.22	1.07276	0.00777231	Up	0.00176131	Gm38396	NA	NA	NA	K09228//KRAB domain-containing zinc finger protein	EDL20498.1//mCG7830, isoform CRA_c, partial [Mus musculus]	predicted gene, 38396
100041546	822	12.35	25.92	1.06955	2.50664e-17	Up	9.22658e-19	Ly6c2	GO:0009897//external side of plasma membrane;GO:0005886//plasma membrane;GO:0031225//anchored component of membrane	NA	NA	K06846//lymphocyte antigen 6 complex locus protein D/E/G6/H	NP_001092687.1//lymphocyte antigen 6C2 precursor [Mus musculus]	lymphocyte antigen 6 complex, locus C2
320878	6470	0.91	1.9	1.06206	9.1038e-10	Up	6.33168e-11	Mical2	GO:0005634//nucleus	GO:0016709//oxidoreductase activity, acting on paired donors, with incorporation or reduction of molecular oxygen, NAD(P)H as one donor, and incorporation of one atom of oxygen;GO:0003779//actin binding;GO:0046872//metal ion binding;GO:0043914//NADPH:sulfur oxidoreductase activity;GO:0016491//oxidoreductase activity;GO:0071949//FAD binding	GO:0019417//sulfur oxidation;GO:0001947//heart looping;GO:0010735//positive regulation of transcription via serum response element binding;GO:0007507//heart development;GO:0007010//cytoskeleton organization;GO:0030042//actin filament depolymerization;GO:0055114//oxidation-reduction process	K19947//F-actin monooxygenase [EC:1.14.13.225]	XP_021024802.1//F-actin-methionine sulfoxide oxidase MICAL2 isoform X2 [Mus caroli];NP_796256.1//[F-actin]-methionine sulfoxide oxidase MICAL2 isoform B [Mus musculus]	microtubule associated monooxygenase, calponin and LIM domain containing 2
20750	1432	45.32	92.87	1.03506	2.71413e-101	Up	9.0152e-104	Spp1	GO:0070062//extracellular exosome;GO:0005615//extracellular space;GO:0005794//Golgi apparatus	GO:0050840//extracellular matrix binding	GO:0001649//osteoblast differentiation;GO:0007155//cell adhesion;GO:0071394//cellular response to testosterone stimulus;GO:0006710//androgen catabolic process;GO:2000866//positive regulation of estradiol secretion;GO:0033280//response to vitamin D;GO:0045893//positive regulation of transcription, DNA-templated;GO:0045780//positive regulation of bone resorption	K06250//secreted phosphoprotein 1	BAE38751.1//unnamed protein product [Mus musculus]	secreted phosphoprotein 1
20688	9017	1.22	2.5	1.03505	1.26892e-17	Up	4.5675e-19	Sp4	GO:0005634//nucleus	GO:0003713//transcription coactivator activity;GO:0003700//DNA binding transcription factor activity;GO:0003676//nucleic acid binding	GO:0006357//regulation of transcription from RNA polymerase II promoter	K09194//transcription factor Sp4	EDL33480.1//trans-acting transcription factor 4, partial [Mus musculus]	trans-acting transcription factor 4
12774	2926	13.97	28.59	1.03318	2.1724e-64	Up	1.47261e-66	Ccr5	GO:0005768//endosome;GO:0009986//cell surface;GO:0009897//external side of plasma membrane;GO:0016021//integral component of membrane	GO:0003779//actin binding;GO:0071791//chemokine (C-C motif) ligand 5 binding;GO:0016493//C-C chemokine receptor activity;GO:0019957//C-C chemokine binding	GO:0070723//response to cholesterol;GO:0014808//release of sequestered calcium ion into cytosol by sarcoplasmic reticulum;GO:0007186//G-protein coupled receptor signaling pathway;GO:0007267//cell-cell signaling;GO:0019722//calcium-mediated signaling;GO:0006816//calcium ion transport;GO:2000110//negative regulation of macrophage apoptotic process;GO:0006954//inflammatory response;GO:0006952//defen…	K04180//C-C chemokine receptor type 5	XP_021063081.1//C-C chemokine receptor type 5 [Mus pahari]	chemokine (C-C motif) receptor 5
224694	2253	0.89	1.82	1.03206	0.000903535	Up	0.000157959	Zfp81	NA	NA	NA	K09228//KRAB domain-containing zinc finger protein	XP_021513590.1//LOW QUALITY PROTEIN: zinc finger protein 883-like [Meriones unguiculatus]	zinc finger protein 81
244416	4229	2.17	4.4	1.01981	2.25267e-14	Up	1.03532e-15	Ppp1r3b	GO:0043231//intracellular membrane-bounded organelle;GO:0042587//glycogen granule;GO:0000164//protein phosphatase type 1 complex	GO:0019888//protein phosphatase regulator activity;GO:0019899//enzyme binding	GO:0005977//glycogen metabolic process;GO:0005979//regulation of glycogen biosynthetic process;GO:0005981//regulation of glycogen catabolic process;GO:0006470//protein dephosphorylation	K07189//protein phosphatase 1 regulatory subunit 3A/B/C/D/E	NP_620267.2//protein phosphatase 1 regulatory subunit 3B [Rattus norvegicus]	protein phosphatase 1, regulatory (inhibitor) subunit 3B
52055	5278	1.52	3.06	1.00946	4.18043e-14	Up	1.98083e-15	Rab11fip5	GO:0030658//transport vesicle membrane;GO:0043231//intracellular membrane-bounded organelle;GO:0005815//microtubule organizing center;GO:0005741//mitochondrial outer membrane;GO:0000139//Golgi membrane;GO:0030141//secretory granule;GO:0055038//recycling endosome membrane;GO:0031901//early endosome membrane;GO:0005794//Golgi apparatus;GO:0005739//mitochondrion;GO:0055037//recycling endosome;GO:000…	GO:0043015//gamma-tubulin binding;GO:0017137//Rab GTPase binding	GO:2000008//regulation of protein localization to cell surface;GO:0035773//insulin secretion involved in cellular response to glucose stimulus;GO:0045055//regulated exocytosis;GO:0070164//negative regulation of adiponectin secretion;GO:0071468//cellular response to acidic pH	K12484//Rab11 family-interacting protein 1/2/5	NP_803417.3//rab11 family-interacting protein 5 isoform 2 [Mus musculus];BAC98040.1//mKIAA0857 protein, partial [Mus musculus]	RAB11 family interacting protein 5 (class I)
230863	3158	4.94	9.92	1.00583	2.39454e-23	Up	6.15192e-25	Sh2d5	GO:0030054//cell junction;GO:0014069//postsynaptic density;GO:0045211//postsynaptic membrane	NA	NA	K18080//tensin;K03847//alpha-1,6-mannosyltransferase [EC:2.4.1.260]	AAH36961.1//Sh2d5 protein, partial [Mus musculus]	SH2 domain containing 5
94185	3626	2.66	5.31	0.997286	2.7258e-14	Up	1.26755e-15	Tnfrsf21	GO:0030424//axon;GO:0031226//intrinsic component of plasma membrane;GO:0005887//integral component of plasma membrane	GO:0005031//tumor necrosis factor-activated receptor activity	GO:0048713//regulation of oligodendrocyte differentiation;GO:2001180//negative regulation of interleukin-10 secretion;GO:0051402//neuron apoptotic process;GO:0097190//apoptotic signaling pathway;GO:2000663//negative regulation of interleukin-5 secretion;GO:0032496//response to lipopolysaccharide;GO:0071356//cellular response to tumor necrosis factor;GO:0042130//negative regulation of T cell proli…	K05157//tumor necrosis factor receptor superfamily member 21	NP_848704.1//tumor necrosis factor receptor superfamily member 21 precursor [Mus musculus]	tumor necrosis factor receptor superfamily, member 21
18106	3758	2.92	5.81	0.99257	3.5669e-16	Up	1.43624e-17	Cd244	GO:0009897//external side of plasma membrane;GO:0016021//integral component of membrane	GO:0004872//receptor activity;GO:0042288//MHC class I protein binding	GO:0001773//myeloid dendritic cell activation;GO:1902715//positive regulation of interferon-gamma secretion;GO:0032819//positive regulation of natural killer cell proliferation;GO:2000566//positive regulation of CD8-positive, alpha-beta T cell proliferation;GO:0060732//positive regulation of inositol phosphate biosynthetic process;GO:0002250//adaptive immune response;GO:2000484//positive regulati…	K06582//natural killer cell receptor 2B4	NP_061199.2//natural killer cell receptor 2B4 precursor [Mus musculus]	CD244 natural killer cell receptor 2B4
51869	12868	1.84	3.62	0.976284	2.83038e-33	Up	4.64312e-35	Rif1	GO:0000793//condensed chromosome;GO:0005634//nucleus;GO:0031965//nuclear membrane;GO:0000781//chromosome, telomeric region;GO:0051233//spindle midzone;GO:0001940//male pronucleus;GO:0000790//nuclear chromatin;GO:0005737//cytoplasm;GO:0035861//site of double-strand break;GO:0001939//female pronucleus;GO:0016604//nuclear body;GO:0005886//plasma membrane	NA	GO:0006281//DNA repair;GO:0043247//telomere maintenance in response to DNA damage;GO:0045830//positive regulation of isotype switching;GO:0051574//positive regulation of histone H3-K9 methylation;GO:2001034//positive regulation of double-strand break repair via nonhomologous end joining;GO:0006348//chromatin silencing at telomere;GO:0000122//negative regulation of transcription from RNA polymeras…	K11138//telomere-associated protein RIF1	NP_780447.4//telomere-associated protein RIF1 isoform a [Mus musculus];NP_001342344.1//telomere-associated protein RIF1 isoform b [Mus musculus]	replication timing regulatory factor 1
14103	1935	13.79	27.09	0.974138	1.51503e-36	Up	2.23886e-38	Fasl	GO:0070062//extracellular exosome;GO:0005634//nucleus;GO:0005615//extracellular space;GO:0009897//external side of plasma membrane;GO:0060205//cytoplasmic vesicle lumen;GO:0031410//cytoplasmic vesicle;GO:0048471//perinuclear region of cytoplasm;GO:0005901//caveola;GO:0009986//cell surface;GO:0016021//integral component of membrane;GO:0043202//lysosomal lumen;GO:0005886//plasma membrane	GO:0005164//tumor necrosis factor receptor binding;GO:0005125//cytokine activity;GO:0005123//death receptor binding	GO:0097191//extrinsic apoptotic signaling pathway;GO:0046666//retinal cell programmed cell death;GO:0008625//extrinsic apoptotic signaling pathway via death domain receptors;GO:0097190//apoptotic signaling pathway;GO:0032496//response to lipopolysaccharide;GO:0048388//endosomal lumen acidification;GO:0000122//negative regulation of transcription from RNA polymerase II promoter;GO:0043065//positiv…	K04389//tumor necrosis factor ligand superfamily member 6	NP_034307.1//tumor necrosis factor ligand superfamily member 6 isoform 1 [Mus musculus]	Fas ligand (TNF superfamily, member 6)
72640	5776	0.93	1.82	0.968636	6.51057e-08	Up	5.64026e-09	Mex3a	GO:0005829//cytosol	GO:0003723//RNA binding	NA	K15686//RNA-binding protein MEX3 [EC:2.3.2.27]	NP_001025061.2//RNA-binding protein MEX3A [Mus musculus]	mex3 RNA binding family member A
19267	5294	1.62	3.15	0.959358	3.88467e-12	Up	2.12772e-13	Ptpre	GO:0005634//nucleus;GO:0016021//integral component of membrane;GO:0005886//plasma membrane;GO:0005737//cytoplasm	GO:0004725//protein tyrosine phosphatase activity;GO:0042803//protein homodimerization activity	GO:0046627//negative regulation of insulin receptor signaling pathway;GO:0033003//regulation of mast cell activation;GO:0007185//transmembrane receptor protein tyrosine phosphatase signaling pathway	K18033//receptor-type tyrosine-protein phosphatase epsilon [EC:3.1.3.48]	XP_006230512.1//PREDICTED: receptor-type tyrosine-protein phosphatase epsilon isoform X2 [Rattus norvegicus];NP_001303607.1//receptor-type tyrosine-protein phosphatase epsilon isoform a [Mus musculus];NP_001303609.1//receptor-type tyrosine-protein phosphatase epsilon isoform c precursor [Mus musculus]	protein tyrosine phosphatase, receptor type, E
21990	2611	1.35	2.61	0.95109	0.00126327	Up	0.000229756	Tph1	GO:0005737//cytoplasm;GO:0043005//neuron projection	GO:0004510//tryptophan 5-monooxygenase activity;GO:0005506//iron ion binding;GO:0016714//oxidoreductase activity, acting on paired donors, with incorporation or reduction of molecular oxygen, reduced pteridine as one donor, and incorporation of one atom of oxygen	GO:0007623//circadian rhythm;GO:0060749//mammary gland alveolus development;GO:0009072//aromatic amino acid family metabolic process;GO:0030279//negative regulation of ossification;GO:0042427//serotonin biosynthetic process;GO:0045600//positive regulation of fat cell differentiation;GO:0046849//bone remodeling;GO:0035902//response to immobilization stress	K00502//tryptophan 5-monooxygenase [EC:1.14.16.4]	NP_001263301.1//tryptophan 5-hydroxylase 1 isoform 2 [Mus musculus];ERE69651.1//tryptophan 5-hydroxylase 1-like protein [Cricetulus griseus]	tryptophan hydroxylase 1
171504	3615	4.33	8.37	0.950861	1.2117e-20	Up	3.63872e-22	Apobr	GO:0016020//membrane;GO:0042627//chylomicron;GO:0034361//very-low-density lipoprotein particle;GO:0034362//low-density lipoprotein particle;GO:0005886//plasma membrane	GO:0030229//very-low-density lipoprotein particle receptor activity	GO:0008203//cholesterol metabolic process;GO:0006898//receptor-mediated endocytosis;GO:0006641//triglyceride metabolic process;GO:0006869//lipid transport	K22016//mucin-3/17	NP_612183.1//apolipoprotein B receptor [Mus musculus]	apolipoprotein B receptor
74777	3461	4.94	9.54	0.949478	2.17089e-22	Up	5.85692e-24	Selenon	GO:0005789//endoplasmic reticulum membrane	GO:0005509//calcium ion binding;GO:0016491//oxidoreductase activity	GO:0043403//skeletal muscle tissue regeneration;GO:1902884//positive regulation of response to oxidative stress;GO:0014858//positive regulation of skeletal muscle cell proliferation;GO:0048741//skeletal muscle fiber development;GO:0055074//calcium ion homeostasis;GO:0003016//respiratory system process;GO:0007005//mitochondrion organization;GO:0033555//multicellular organismal response to stress;G…	K19874//selenoprotein N	NP_083376.2//selenoprotein N precursor [Mus musculus]	selenoprotein N
14064	2464	5.11	9.85	0.9468	1.67881e-16	Up	6.52086e-18	F2rl2	GO:0005887//integral component of plasma membrane;GO:0016324//apical plasma membrane;GO:0043234//protein complex	GO:0015057//thrombin-activated receptor activity;GO:0004930//G-protein coupled receptor activity	GO:0051482//positive regulation of cytosolic calcium ion concentration involved in phospholipase C-activating G-protein coupled signaling pathway;GO:0035025//positive regulation of Rho protein signal transduction;GO:0007596//blood coagulation	K04235//coagulation factor II (thrombin) receptor-like 2	NP_034300.3//proteinase-activated receptor 3 precursor [Mus musculus]	coagulation factor II (thrombin) receptor-like 2
71862	1945	3.37	6.49	0.94547	1.44779e-09	Up	1.02755e-10	Gpr160	GO:0016021//integral component of membrane;GO:0005886//plasma membrane;GO:0043235//receptor complex	GO:0004930//G-protein coupled receptor activity	NA	K08438//G protein-coupled receptor 160	AAI16650.1//G protein-coupled receptor 160 [Mus musculus]	G protein-coupled receptor 160
11881	3989	11.21	21.56	0.943571	2.53912e-57	Up	1.9966e-59	Arsb	GO:0070062//extracellular exosome;GO:0009986//cell surface;GO:0005791//rough endoplasmic reticulum;GO:0005794//Golgi apparatus;GO:0005739//mitochondrion;GO:0005764//lysosome	GO:0046872//metal ion binding;GO:0008484//sulfuric ester hydrolase activity;GO:0004065//arylsulfatase activity;GO:0003943//N-acetylgalactosamine-4-sulfatase activity	GO:0008152//metabolic process;GO:0009268//response to pH;GO:0061580//colon epithelial cell migration;GO:0010632//regulation of epithelial cell migration;GO:0010976//positive regulation of neuron projection development;GO:0043627//response to estrogen;GO:0007417//central nervous system development;GO:0051597//response to methylmercury;GO:0006914//autophagy;GO:0007584//response to nutrient	K01135//arylsulfatase B [EC:3.1.6.12]	XP_021064101.1//arylsulfatase B isoform X1 [Mus pahari]	arylsulfatase B
71918	4375	0.38	0.73	0.941897	0.0071287	Up	0.0016	Zcchc24	NA	GO:0003723//RNA binding;GO:0008270//zinc ion binding;GO:0003676//nucleic acid binding	NA	NA	NP_001094903.1//zinc finger CCHC domain-containing protein 24 [Mus musculus]	zinc finger, CCHC domain containing 24
83671	4680	3.4	6.41	0.91479	1.01457e-18	Up	3.47314e-20	Sytl2	GO:0016020//membrane;GO:0070382//exocytic vesicle;GO:0005622//intracellular;GO:0033162//melanosome membrane;GO:0042470//melanosome;GO:0005886//plasma membrane;GO:0005737//cytoplasm;GO:0019897//extrinsic component of plasma membrane	GO:0005544//calcium-dependent phospholipid binding;GO:0042043//neurexin family protein binding;GO:0030276//clathrin binding;GO:0005546//phosphatidylinositol-4,5-bisphosphate binding;GO:0005509//calcium ion binding;GO:0019902//phosphatase binding;GO:0019905//syntaxin binding;GO:0001786//phosphatidylserine binding;GO:0017137//Rab GTPase binding	GO:0006886//intracellular protein transport;GO:0006906//vesicle fusion;GO:0072659//protein localization to plasma membrane;GO:0070257//positive regulation of mucus secretion;GO:0006904//vesicle docking involved in exocytosis;GO:0010923//negative regulation of phosphatase activity;GO:0006887//exocytosis	K17598//synaptotagmin-like protein	XP_021022044.1//synaptotagmin-like protein 2 isoform X7 [Mus caroli];XP_021071920.1//synaptotagmin-like protein 2 isoform X5 [Mus pahari];XP_021022041.1//synaptotagmin-like protein 2 isoform X4 [Mus caroli];NP_001035174.1//synaptotagmin-like protein 2 isoform 2 [Mus musculus];NP_113571.2//synaptotagmin-like protein 2 isoform 3 [Mus musculus];XP_021071903.1//synaptotagmin-like protein 2 isoform X2…	synaptotagmin-like 2
14062	3296	15.27	28.73	0.911858	2.38408e-59	Up	1.79388e-61	F2r	GO:0009986//cell surface;GO:0005901//caveola;GO:0005887//integral component of plasma membrane;GO:0005769//early endosome	GO:0031681//G-protein beta-subunit binding;GO:0001965//G-protein alpha-subunit binding;GO:0032795//heterotrimeric G-protein binding;GO:0004930//G-protein coupled receptor activity	GO:0045217//cell-cell junction maintenance;GO:0006919//activation of cysteine-type endopeptidase activity involved in apoptotic process;GO:0002248//connective tissue replacement involved in inflammatory response wound healing;GO:0000186//activation of MAPKK activity	K03914//coagulation factor II (thrombin) receptor	NP_034299.2//proteinase-activated receptor 1 precursor [Mus musculus]	coagulation factor II (thrombin) receptor
76089	6510	0.97	1.82	0.907882	5.28995e-08	Up	4.5326e-09	Rapgef2	GO:0016020//membrane;GO:0005770//late endosome;GO:0016324//apical plasma membrane;GO:0005622//intracellular;GO:0005737//cytoplasm;GO:0048471//perinuclear region of cytoplasm;GO:0043025//neuronal cell body;GO:0043005//neuron projection;GO:0030139//endocytic vesicle;GO:0043234//protein complex;GO:0005911//cell-cell junction;GO:0005829//cytosol;GO:0005923//bicellular tight junction;GO:0045202//synap…	GO:0030552//cAMP binding;GO:0017034//Rap guanyl-nucleotide exchange factor activity;GO:0070300//phosphatidic acid binding;GO:0031697//beta-1 adrenergic receptor binding;GO:0050699//WW domain binding;GO:0005088//Ras guanyl-nucleotide exchange factor activity;GO:0030165//PDZ domain binding;GO:0005096//GTPase activator activity	GO:0042127//regulation of cell proliferation;GO:0001568//blood vessel development;GO:0032092//positive regulation of protein binding;GO:0007218//neuropeptide signaling pathway;GO:0021884//forebrain neuron development;GO:2000670//positive regulation of dendritic cell apoptotic process;GO:0043950//positive regulation of cAMP-mediated signaling;GO:0008285//negative regulation of cell proliferation;G…	K08018//Rap guanine nucleotide exchange factor 2	XP_006502317.1//PREDICTED: rap guanine nucleotide exchange factor 2 isoform X5 [Mus musculus];AAH67056.1//Rapgef2 protein, partial [Mus musculus]	Rap guanine nucleotide exchange factor (GEF) 2
14027	6398	0.31	0.58	0.903785	0.00452617	Up	0.000958804	Evpl	NA	NA	NA	K10383//envoplakin	EDL34567.1//envoplakin [Mus musculus]	envoplakin
233529	2332	2.69	5.03	0.902952	9.4781e-08	Up	8.4167e-09	Kctd14	NA	NA	GO:0051260//protein homooligomerization	K21917//BTB/POZ domain-containing protein KCTD7/14	NP_001012436.1//BTB/POZ domain-containing protein KCTD14 isoform b [Mus musculus];NP_001129707.1//BTB/POZ domain-containing protein KCTD14 isoform a [Mus musculus]	potassium channel tetramerisation domain containing 14
224585	3809	0.61	1.14	0.902153	0.0024416	Up	0.000477	Zfp160	GO:0005622//intracellular	GO:0046872//metal ion binding;GO:0003700//DNA binding transcription factor activity;GO:0003676//nucleic acid binding	GO:0006355//regulation of transcription, DNA-templated	K09228//KRAB domain-containing zinc finger protein	NP_663458.2//zinc finger protein 160 [Mus musculus]	zinc finger protein 160
73852	3028	0.81	1.51	0.898555	0.00679067	Up	0.00151124	D3Ertd751e	NA	NA	NA	NA	NP_081547.1//UPF0462 protein C4orf33 homolog isoform b [Mus musculus];XP_011238275.1//PREDICTED: UPF0462 protein C4orf33 homolog isoform X2 [Mus musculus];NP_001277977.1//UPF0462 protein C4orf33 homolog isoform c [Mus musculus]	DNA segment, Chr 3, ERATO Doi 751, expressed
66689	2854	0.92	1.71	0.894291	0.00119082	Up	0.000214964	Klhl28	GO:0031463//Cul3-RING ubiquitin ligase complex	NA	GO:0016567//protein ubiquitination	K10464//kelch-like protein 28	EDL36654.1//BTB (POZ) domain containing 5, isoform CRA_b, partial [Mus musculus]	kelch-like 28
107022	2611	8.56	15.9	0.893344	3.0595e-25	Up	7.07218e-27	Gramd3	GO:0016021//integral component of membrane	NA	NA	K19951//TBC1 domain family member 8/9;K05039//solute carrier family 6 (neurotransmitter transporter, GABA) member 6/8/11/12/13	BAB31270.1//unnamed protein product [Mus musculus]	GRAM domain containing 3
22234	3719	33.57	62.16	0.888814	1.61443e-138	Up	3.06426e-141	Ugcg	GO:0016020//membrane;GO:0016021//integral component of membrane;GO:0000139//Golgi membrane	GO:0016757//transferase activity, transferring glycosyl groups;GO:0102769//dihydroceramide glucosyltransferase activity;GO:0008120//ceramide glucosyltransferase activity	GO:0006679//glucosylceramide biosynthetic process;GO:1903955//positive regulation of protein targeting to mitochondrion	K00720//ceramide glucosyltransferase [EC:2.4.1.80]	XP_017449147.1//PREDICTED: ceramide glucosyltransferase isoform X1 [Rattus norvegicus]	UDP-glucose ceramide glucosyltransferase
73332	2723	0.67	1.24	0.888107	0.00945489	Up	0.00220862	Ccdc30	GO:0070062//extracellular exosome	NA	NA	K18626//trichohyalin	EDL30445.1//mCG4210, isoform CRA_c [Mus musculus];NP_082974.1//coiled-coil domain-containing protein 30 isoform c [Mus musculus];XP_017175898.1//PREDICTED: coiled-coil domain-containing protein 30 isoform X3 [Mus musculus];BAC33512.1//unnamed protein product, partial [Mus musculus]	coiled-coil domain containing 30
233328	7467	12.49	23.02	0.882114	2.47333e-102	Up	8.04772e-105	Lrrk1	GO:0005829//cytosol;GO:0005739//mitochondrion;GO:0005737//cytoplasm	GO:0046872//metal ion binding;GO:0004674//protein serine/threonine kinase activity;GO:0005524//ATP binding;GO:0042802//identical protein binding;GO:0004871//signal transducer activity;GO:0005525//GTP binding	GO:0050731//positive regulation of peptidyl-tyrosine phosphorylation;GO:1902533//positive regulation of intracellular signal transduction;GO:0045453//bone resorption;GO:0050732//negative regulation of peptidyl-tyrosine phosphorylation;GO:0090263//positive regulation of canonical Wnt signaling pathway;GO:0036035//osteoclast development	K08843//leucine-rich repeat kinase 1 [EC:2.7.11.1]	NP_666303.3//leucine-rich repeat serine/threonine-protein kinase 1 [Mus musculus]	leucine-rich repeat kinase 1
17436	3257	0.88	1.62	0.880418	0.00087823	Up	0.000153178	Me1	GO:0005739//mitochondrion	GO:0004473//malate dehydrogenase (decarboxylating) (NADP+) activity;GO:0004471//malate dehydrogenase (decarboxylating) (NAD+) activity;GO:0051287//NAD binding;GO:0030145//manganese ion binding	GO:1902031//regulation of NADP metabolic process;GO:0051262//protein tetramerization;GO:0006108//malate metabolic process	K00029//malate dehydrogenase (oxaloacetate-decarboxylating)(NADP+) [EC:1.1.1.40]	AAB01380.1//NADP-dependent malic enzyme [Homo sapiens];XP_015857775.1//PREDICTED: NADP-dependent malic enzyme [Peromyscus maniculatus bairdii]	malic enzyme 1, NADP(+)-dependent, cytosolic
214254	2592	1.66	3.04	0.872888	3.25355e-05	Up	4.29852e-06	Nudt15	GO:0005829//cytosol	GO:0047429//nucleoside-triphosphate diphosphatase activity;GO:0046872//metal ion binding;GO:0035539//8-oxo-7,8-dihydrodeoxyguanosine triphosphate pyrophosphatase activity;GO:0035529//NADH pyrophosphatase activity;GO:0008413//8-oxo-7,8-dihydroguanosine triphosphate pyrophosphatase activity;GO:0017110//nucleoside-diphosphatase activity	GO:0000278//mitotic cell cycle;GO:1901292//nucleoside phosphate catabolic process;GO:0006195//purine nucleotide catabolic process;GO:0000302//response to reactive oxygen species;GO:0061136//regulation of proteasomal protein catabolic process;GO:0042738//exogenous drug catabolic process;GO:0009217//purine deoxyribonucleoside triphosphate catabolic process;GO:0006203//dGTP catabolic process	K03574//8-oxo-dGTP diphosphatase [EC:3.6.1.55]	NP_766115.1//nucleotide triphosphate diphosphatase NUDT15 [Mus musculus]	nudix (nucleoside diphosphate linked moiety X)-type motif 15
76464	6525	1.12	2.05	0.872125	2.54506e-08	Up	2.10478e-09	Knl1	GO:0070062//extracellular exosome;GO:0016604//nuclear body;GO:0005829//cytosol;GO:0001669//acrosomal vesicle;GO:0000777//condensed chromosome kinetochore	NA	GO:0034501//protein localization to kinetochore;GO:0010923//negative regulation of phosphatase activity;GO:0008608//attachment of spindle microtubules to kinetochore	K11542//protein CASC5	NP_083893.2//kinetochore scaffold 1 [Mus musculus]	kinetochore scaffold 1
71398	3835	1.05	1.91	0.863183	7.33907e-05	Up	1.02932e-05	5430427O19Rik	NA	NA	NA	NA	NP_001157011.1//uncharacterized protein CXorf21 homolog [Mus musculus]	RIKEN cDNA 5430427O19 gene
381511	4193	1.75	3.17	0.857128	4.19696e-08	Up	3.55342e-09	Pdp1	GO:0005759//mitochondrial matrix;GO:0005739//mitochondrion	GO:0046872//metal ion binding;GO:0005509//calcium ion binding;GO:0004741//[pyruvate dehydrogenase (lipoamide)] phosphatase activity;GO:0004722//protein serine/threonine phosphatase activity	GO:0035970//peptidyl-threonine dephosphorylation	K01102//pyruvate dehydrogenase phosphatase [EC:3.1.3.43]	XP_008253956.1//PREDICTED: pyruvate dehyrogenase phosphatase catalytic subunit 1 isoform X1 [Oryctolagus cuniculus];XP_021077711.1//pyruvate dehyrogenase phosphatase catalytic subunit 1 isoform X2 [Mus pahari];NP_001277316.1//[Pyruvate dehydrogenase [acetyl-transferring]]-phosphatase 1, mitochondrial isoform d [Mus musculus];XP_006237969.1//PREDICTED: pyruvate dehydrogenase [acetyl-transferring]-…	pyruvate dehyrogenase phosphatase catalytic subunit 1
16154	3509	7.44	13.44	0.853159	1.30707e-26	Up	2.79986e-28	Il10ra	GO:0016021//integral component of membrane;GO:0005886//plasma membrane	GO:0004920//interleukin-10 receptor activity;GO:0019969//interleukin-10 binding	GO:0032496//response to lipopolysaccharide;GO:0050807//regulation of synapse organization	K05134//interleukin 10 receptor alpha	NP_001311415.1//interleukin-10 receptor subunit alpha isoform 2 precursor [Mus musculus];NP_032374.1//interleukin-10 receptor subunit alpha isoform 1 precursor [Mus musculus]	interleukin 10 receptor, alpha
233987	2361	1.55	2.8	0.853159	0.000266968	Up	4.17138e-05	Zfp958	GO:0005634//nucleus	GO:0046872//metal ion binding;GO:0003676//nucleic acid binding	GO:0048008//platelet-derived growth factor receptor signaling pathway;GO:0001822//kidney development;GO:0006355//regulation of transcription, DNA-templated;GO:0048745//smooth muscle tissue development;GO:0014909//smooth muscle cell migration;GO:0035264//multicellular organism growth;GO:0006807//nitrogen compound metabolic process;GO:0009791//post-embryonic development;GO:0060325//face morphogenes…	K09228//KRAB domain-containing zinc finger protein	XP_021484509.1//zinc finger protein 431-like isoform X1 [Meriones unguiculatus]	zinc finger protein 958
18030	2019	36.25	65.33	0.849765	1.0532e-72	Up	5.9971e-75	Nfil3	GO:0005634//nucleus	GO:0000979//RNA polymerase II core promoter sequence-specific DNA binding;GO:0000977//RNA polymerase II regulatory region sequence-specific DNA binding;GO:0042802//identical protein binding;GO:0001078//transcriptional repressor activity, RNA polymerase II proximal promoter sequence-specific DNA binding	GO:0000122//negative regulation of transcription from RNA polymerase II promoter;GO:0007623//circadian rhythm;GO:0006355//regulation of transcription, DNA-templated;GO:0006955//immune response;GO:0071353//cellular response to interleukin-4;GO:0010628//positive regulation of gene expression;GO:0006366//transcription from RNA polymerase II promoter	K09059//nuclear factor, interleukin 3 regulated	NP_059069.1//nuclear factor interleukin-3-regulated protein [Mus musculus]	nuclear factor, interleukin 3, regulated
99003	8975	0.9	1.62	0.847997	1.25415e-08	Up	1.00148e-09	Qser1	NA	NA	NA	K11661//helicase SRCAP [EC:3.6.4.-];K22016//mucin-3/17;K13123//G patch domain-containing protein 1	XP_006500521.1//PREDICTED: glutamine and serine-rich protein 1 isoform X1 [Mus musculus]	glutamine and serine rich 1
14218	10464	0.2	0.36	0.847997	0.00883886	Up	0.00204854	Sh3pxd2a	GO:0042995//cell projection;GO:0002102//podosome;GO:0030054//cell junction;GO:0005737//cytoplasm	GO:0016176//superoxide-generating NADPH oxidase activator activity;GO:0035091//phosphatidylinositol binding	GO:0006801//superoxide metabolic process;GO:0071800//podosome assembly;GO:0072593//reactive oxygen species metabolic process;GO:0072675//osteoclast fusion;GO:0055114//oxidation-reduction process	K08011//neutrophil cytosolic factor 1	NP_032044.2//SH3 and PX domain-containing protein 2A isoform 1 [Mus musculus];NP_001158189.1//SH3 and PX domain-containing protein 2A isoform 2 [Mus musculus]	SH3 and PX domains 2A
16554	5603	2.29	4.11	0.843791	3.36962e-13	Up	1.70857e-14	Kif13b	GO:0030424//axon;GO:0033270//paranode region of axon;GO:0005829//cytosol;GO:0005902//microvillus;GO:0005737//cytoplasm;GO:0005871//kinesin complex	GO:0071889//14-3-3 protein binding;GO:0005524//ATP binding;GO:0003777//microtubule motor activity;GO:0008017//microtubule binding;GO:0019901//protein kinase binding;GO:0016887//ATPase activity	GO:0007018//microtubule-based movement;GO:0050770//regulation of axonogenesis;GO:0030705//cytoskeleton-dependent intracellular transport	K17914//kinesin family member 13	NP_001074646.1//kinesin-like protein KIF13B [Mus musculus]	kinesin family member 13B
269639	3317	6.1	10.93	0.841412	3.95506e-20	Up	1.244e-21	Zfp512	GO:0005634//nucleus	GO:0046872//metal ion binding;GO:0003677//DNA binding	GO:0006355//regulation of transcription, DNA-templated;GO:0006351//transcription, DNA-templated	K00876//uridine kinase [EC:2.7.1.48];K15200//general transcription factor 3C polypeptide 2	BAD32545.1//mKIAA1805 protein, partial [Mus musculus]	zinc finger protein 512
100043468	3236	0.67	1.2	0.840801	0.0081791	Up	0.00187234	Zfp955b	GO:0005622//intracellular	GO:0046872//metal ion binding;GO:0003676//nucleic acid binding	GO:0006355//regulation of transcription, DNA-templated	K09228//KRAB domain-containing zinc finger protein	NP_082819.1//zinc finger protein 763 [Mus musculus]	zinc finger protein 955B
52855	3470	0.79	1.41	0.835771	0.00423907	Up	0.000893102	Lair1	GO:0070062//extracellular exosome;GO:0016021//integral component of membrane;GO:0005886//plasma membrane	NA	NA	K06725//leukocyte-associated Ig-like receptor	NP_001289604.1//leukocyte-associated immunoglobulin-like receptor 1 isoform e precursor [Mus musculus];EDL31207.1//leukocyte-associated Ig-like receptor 1, isoform CRA_c, partial [Mus musculus];NP_001106945.1//leukocyte-associated immunoglobulin-like receptor 1 isoform a precursor [Mus musculus];NP_001289606.1//leukocyte-associated immunoglobulin-like receptor 1 isoform d precursor [Mus musculus]…	leukocyte-associated Ig-like receptor 1
76131	3234	2.16	3.85	0.833827	2.31726e-08	Up	1.90696e-09	Depdc1a	GO:0017053//transcriptional repressor complex;GO:0005634//nucleus;GO:0005622//intracellular	GO:0005096//GTPase activator activity	GO:0045892//negative regulation of transcription, DNA-templated;GO:0007165//signal transduction;GO:0006351//transcription, DNA-templated;GO:0035556//intracellular signal transduction	K20640//Rho GTPase-activating protein 19	NP_001165564.1//DEP domain-containing protein 1A isoform 3 [Mus musculus];NP_083799.2//DEP domain-containing protein 1A isoform 2 [Mus musculus];NP_001165563.1//DEP domain-containing protein 1A isoform 1 [Mus musculus]	DEP domain containing 1a
276905	2249	8.64	15.39	0.83289	5.3475e-19	Up	1.81247e-20	Armc7	GO:0016342//catenin complex;GO:0005634//nucleus;GO:0005737//cytoplasm	GO:0019903//protein phosphatase binding;GO:0045294//alpha-catenin binding;GO:0045296//cadherin binding	NA	K22073//transferase CAF17, mitochondrial [EC:2.1.-.-];K10610//DNA damage-binding protein 1;K02257//protoheme IX farnesyltransferase [EC:2.5.1.-];K08182//MFS transporter, MCP family, solute carrier family 16 (monocarboxylic acid transporters), member 5	NP_808446.1//armadillo repeat-containing protein 7 [Mus musculus]	armadillo repeat containing 7
17999	5530	13.17	23.4	0.829253	3.20093e-69	Up	1.93114e-71	Nedd4	GO:0016020//membrane;GO:0070062//extracellular exosome;GO:0005938//cell cortex;GO:0000785//chromatin;GO:0005902//microvillus;GO:0005737//cytoplasm;GO:0048471//perinuclear region of cytoplasm;GO:0045121//membrane raft;GO:0000151//ubiquitin ligase complex;GO:0005829//cytosol;GO:0005794//Golgi apparatus;GO:0043197//dendritic spine;GO:0005886//plasma membrane	GO:0061630//ubiquitin protein ligase activity;GO:0050815//phosphoserine residue binding;GO:0004842//ubiquitin-protein transferase activity;GO:0019871//sodium channel inhibitor activity;GO:0043130//ubiquitin binding;GO:0008022//protein C-terminus binding;GO:0031698//beta-2 adrenergic receptor binding;GO:0019904//protein domain specific binding;GO:0070063//RNA polymerase binding;GO:0035255//ionotro…	GO:0070534//protein K63-linked ubiquitination;GO:0007528//neuromuscular junction development;GO:0031623//receptor internalization;GO:0034644//cellular response to UV;GO:0014894//response to denervation involved in regulation of muscle adaptation;GO:0010766//negative regulation of sodium ion transport;GO:2000650//negative regulation of sodium ion transmembrane transporter activity;GO:0048814//regu…	K10591//E3 ubiquitin-protein ligase NEDD4 [EC:2.3.2.26]	XP_017450968.1//PREDICTED: E3 ubiquitin-protein ligase NEDD4 isoform X1 [Rattus norvegicus];BAA12803.1//Nedd4, partial [Mus musculus]	neural precursor cell expressed, developmentally down-regulated 4
263406	4955	2.27	4.03	0.828088	3.75005e-11	Up	2.26498e-12	Plekhg3	NA	GO:0005089//Rho guanyl-nucleotide exchange factor activity	GO:0035023//regulation of Rho protein signal transduction	K16463//centrosomal protein CEP170;K15048//kalirin [EC:2.7.11.1]	XP_006515943.1//PREDICTED: pleckstrin homology domain-containing family G member 3 isoform X11 [Mus musculus]	pleckstrin homology domain containing, family G (with RhoGef domain) member 3
81703	1645	4.26	7.52	0.819879	1.28042e-07	Up	1.15874e-08	Jdp2	NA	NA	NA	K09033//jun dimerization protein 2	XP_005343429.2//PREDICTED: LOW QUALITY PROTEIN: jun dimerization protein 2 [Microtus ochrogaster];XP_011242521.1//PREDICTED: jun dimerization protein 2 isoform X2 [Mus musculus];EDL02873.1//Jun dimerization protein 2, isoform CRA_a, partial [Mus musculus]	Jun dimerization protein 2
626848	1526	2.26	3.98	0.816446	0.00103057	Up	0.000182962	Zfp971	GO:0005634//nucleus;GO:0072562//blood microparticle;GO:0005622//intracellular	GO:0046872//metal ion binding;GO:0003700//DNA binding transcription factor activity;GO:0003676//nucleic acid binding	GO:0006355//regulation of transcription, DNA-templated	K09228//KRAB domain-containing zinc finger protein	NP_001171039.1//KRAB box and zinc finger C2H2 type domain containing protein-like [Mus musculus];NP_001170877.1//KRAB box and zinc finger C2H2 type domain containing protein isoform 1 [Mus musculus]	zinc finger protein 971
22035	4944	2.84	4.99	0.813149	3.2999e-13	Up	1.67098e-14	Tnfsf10	GO:0070062//extracellular exosome;GO:0016021//integral component of membrane	GO:0005164//tumor necrosis factor receptor binding;GO:0005125//cytokine activity;GO:0042802//identical protein binding;GO:0008270//zinc ion binding;GO:0032813//tumor necrosis factor receptor superfamily binding	GO:0043280//positive regulation of cysteine-type endopeptidase activity involved in apoptotic process;GO:0032868//response to insulin;GO:0008584//male gonad development;GO:0006915//apoptotic process;GO:0043123//positive regulation of I-kappaB kinase/NF-kappaB signaling;GO:0043065//positive regulation of apoptotic process;GO:0006955//immune response;GO:0090200//positive regulation of release of cy…	K04721//tumor necrosis factor ligand superfamily member 10	NP_033451.1//tumor necrosis factor ligand superfamily member 10 [Mus musculus]	tumor necrosis factor (ligand) superfamily, member 10
20668	3547	0.75	1.3	0.793549	0.00541488	Up	0.00117203	Sox13	GO:0005634//nucleus	GO:0000977//RNA polymerase II regulatory region sequence-specific DNA binding;GO:0043565//sequence-specific DNA binding	GO:0006355//regulation of transcription, DNA-templated;GO:0006351//transcription, DNA-templated;GO:0045586//regulation of gamma-delta T cell differentiation	K09269//transcription factor SOX5/6/13 (SOX group D)	XP_006529339.1//PREDICTED: transcription factor SOX-13 isoform X2 [Mus musculus]	SRY (sex determining region Y)-box 13
13449	1717	48.04	83.2	0.792347	1.22681e-69	Up	7.31828e-72	Dok2	GO:0005622//intracellular	GO:0005057//signal transducer activity, downstream of receptor;GO:0005068//transmembrane receptor protein tyrosine kinase adaptor activity;GO:0005158//insulin receptor binding	GO:0007169//transmembrane receptor protein tyrosine kinase signaling pathway;GO:0000165//MAPK cascade;GO:0007265//Ras protein signal transduction	K20234//docking protein 2	NP_034201.1//docking protein 2 [Mus musculus]	docking protein 2
320506	3046	1.04	1.8	0.791413	0.00225624	Up	0.000436658	Lmbrd2	GO:0016020//membrane;GO:0016021//integral component of membrane	NA	NA	NA	NP_796152.2//LMBR1 domain-containing protein 2 [Mus musculus]	LMBR1 domain containing 2
245638	5907	0.66	1.14	0.788496	0.000670397	Up	0.000114157	Tbc1d8b	GO:0012505//endomembrane system;GO:0005622//intracellular	GO:0005509//calcium ion binding;GO:0017137//Rab GTPase binding;GO:0005096//GTPase activator activity	GO:0006886//intracellular protein transport;GO:0090630//activation of GTPase activity;GO:0031338//regulation of vesicle fusion	K19951//TBC1 domain family member 8/9	NP_001074968.1//TBC1 domain family member 8B [Mus musculus]	TBC1 domain family, member 8B
21950	1230	8.05	13.85	0.782825	1.35728e-08	Up	1.0866e-09	Tnfsf9	GO:0005615//extracellular space;GO:0016021//integral component of membrane;GO:0005886//plasma membrane	GO:0005164//tumor necrosis factor receptor binding;GO:0005125//cytokine activity;GO:0032813//tumor necrosis factor receptor superfamily binding;GO:0005102//receptor binding	GO:0032755//positive regulation of interleukin-6 production;GO:0042127//regulation of cell proliferation;GO:0007267//cell-cell signaling;GO:0045585//positive regulation of cytotoxic T cell differentiation;GO:0032735//positive regulation of interleukin-12 production;GO:0006955//immune response;GO:0043011//myeloid dendritic cell differentiation;GO:0042104//positive regulation of activated T cell pr…	K05472//tumor necrosis factor ligand superfamily member 9	NP_033430.1//tumor necrosis factor ligand superfamily member 9 [Mus musculus]	tumor necrosis factor (ligand) superfamily, member 9
229715	5532	2	3.44	0.782409	1.37233e-09	Up	9.712e-11	Amigo1	GO:0030425//dendrite;GO:0005887//integral component of plasma membrane;GO:0016021//integral component of membrane;GO:0032809//neuronal cell body membrane;GO:0043204//perikaryon	GO:0015459//potassium channel regulator activity	GO:0042552//myelination;GO:0007413//axonal fasciculation;GO:1901381//positive regulation of potassium ion transmembrane transport;GO:0050772//positive regulation of axonogenesis;GO:0051965//positive regulation of synapse assembly;GO:0007157//heterophilic cell-cell adhesion via plasma membrane cell adhesion molecules;GO:0007409//axonogenesis;GO:0007155//cell adhesion;GO:0007156//homophilic cell ad…	K19511//peroxidase [EC:1.11.1.7];K06850//slit 3	BAD32396.1//mKIAA1163 protein, partial [Mus musculus]	adhesion molecule with Ig like domain 1
22439	5062	0.99	1.7	0.780034	0.000103885	Up	1.49856e-05	Xk	GO:0005623//cell;GO:0016021//integral component of membrane	NA	GO:0042552//myelination;GO:0010961//cellular magnesium ion homeostasis;GO:0006865//amino acid transport;GO:0008361//regulation of cell size;GO:0031133//regulation of axon diameter;GO:0048741//skeletal muscle fiber development;GO:0006874//cellular calcium ion homeostasis	K19522//membrane transport protein XK	NP_075989.1//membrane transport protein XK [Mus musculus]	X-linked Kx blood group
12514	1263	2.68	4.59	0.776261	0.00222111	Up	0.000428202	Cd68	GO:0005765//lysosomal membrane;GO:0010008//endosome membrane;GO:0016021//integral component of membrane;GO:0005886//plasma membrane	NA	GO:0071310//cellular response to organic substance	K06501//CD68 antigen	NP_001277987.1//macrosialin precursor [Mus musculus]	CD68 antigen
70350	1855	18.91	32.37	0.775508	1.87973e-28	Up	3.78444e-30	Basp1	GO:0070062//extracellular exosome;GO:0005634//nucleus;GO:0016607//nuclear speck;GO:0030054//cell junction;GO:0031982//vesicle;GO:0005737//cytoplasm;GO:0030426//growth cone;GO:0008180//COP9 signalosome;GO:0005886//plasma membrane	GO:0003714//transcription corepressor activity;GO:0019904//protein domain specific binding;GO:0044212//transcription regulatory region DNA binding	GO:0045892//negative regulation of transcription, DNA-templated;GO:0021762//substantia nigra development;GO:0072112//glomerular visceral epithelial cell differentiation	K17272//brain acid soluble protein 1	NP_081671.1//brain acid soluble protein 1 [Mus musculus]	brain abundant, membrane attached signal protein 1
170741	1020	5.51	9.43	0.775205	3.69674e-05	Up	4.93918e-06	Pilrb1	GO:0016021//integral component of membrane;GO:0005886//plasma membrane	GO:0042288//MHC class I protein binding	GO:0045671//negative regulation of osteoclast differentiation;GO:0001773//myeloid dendritic cell activation;GO:0007169//transmembrane receptor protein tyrosine kinase signaling pathway	K15411//paired immunoglobulin-like type 2 receptor alpha	XP_011239235.1//PREDICTED: paired immunoglobulin-like type 2 receptor beta isoform X1 [Mus musculus]	paired immunoglobin-like type 2 receptor beta 1
56274	2928	1.1	1.88	0.773229	0.00301789	Up	0.000604928	Stk3	GO:0005634//nucleus;GO:0043234//protein complex;GO:0005737//cytoplasm	GO:0000287//magnesium ion binding;GO:0004674//protein serine/threonine kinase activity;GO:0005524//ATP binding;GO:0004672//protein kinase activity;GO:0042802//identical protein binding;GO:0046983//protein dimerization activity	GO:0023014//signal transduction by protein phosphorylation;GO:0046330//positive regulation of JNK cascade;GO:0001841//neural tube formation;GO:0097284//hepatocyte apoptotic process;GO:0051897//positive regulation of protein kinase B signaling;GO:0007346//regulation of mitotic cell cycle;GO:0060800//regulation of cell differentiation involved in embryonic placenta development;GO:0035329//hippo sig…	K04412//serine/threonine kinase 3	NP_062609.2//serine/threonine-protein kinase 3 [Mus musculus]	serine/threonine kinase 3
76681	1553	1.8	3.07	0.770242	0.00581177	Up	0.00126817	Trim12a	GO:0005622//intracellular;GO:0000932//P-body;GO:0005737//cytoplasm	GO:0030674//protein binding, bridging;GO:0042802//identical protein binding;GO:0008270//zinc ion binding;GO:0042803//protein homodimerization activity;GO:0008329//signaling pattern recognition receptor activity;GO:0019901//protein kinase binding;GO:0004842//ubiquitin-protein transferase activity	GO:0051607//defense response to virus;GO:0006914//autophagy;GO:0045087//innate immune response	K10648//tripartite motif-containing protein 5 [EC:2.3.2.27]	NP_076324.2//tripartite motif-containing protein 12A [Mus musculus]	tripartite motif-containing 12A
12286	7800	0.54	0.92	0.768674	0.000410175	Up	6.69538e-05	Cacna1a	GO:0030425//dendrite;GO:0005634//nucleus;GO:0042995//cell projection;GO:0098793//presynapse;GO:0005737//cytoplasm;GO:0043025//neuronal cell body;GO:0005886//plasma membrane;GO:0005891//voltage-gated calcium channel complex	GO:0046872//metal ion binding;GO:0005245//voltage-gated calcium channel activity;GO:0019905//syntaxin binding;GO:0008331//high voltage-gated calcium channel activity	GO:0001505//regulation of neurotransmitter levels;GO:0032353//negative regulation of hormone biosynthetic process;GO:0007214//gamma-aminobutyric acid signaling pathway;GO:0031335//regulation of sulfur amino acid metabolic process;GO:0042593//glucose homeostasis;GO:0021750//vestibular nucleus development;GO:0030644//cellular chloride ion homeostasis;GO:0007270//neuron-neuron synaptic transmission;…	K04344//voltage-dependent calcium channel P/Q type alpha-1A	NP_001238988.1//voltage-dependent P/Q-type calcium channel subunit alpha-1A isoform 2 [Mus musculus];NP_001238989.1//voltage-dependent P/Q-type calcium channel subunit alpha-1A isoform 3 [Mus musculus];NP_001238990.1//voltage-dependent P/Q-type calcium channel subunit alpha-1A isoform 4 [Mus musculus];XP_006530662.1//PREDICTED: voltage-dependent P/Q-type calcium channel subunit alpha-1A isoform X…	calcium channel, voltage-dependent, P/Q type, alpha 1A subunit
74616	2184	1.24	2.11	0.766903	0.00503439	Up	0.0010808	Scrn3	NA	GO:0016805//dipeptidase activity	GO:0006887//exocytosis	K14358//secernin	EDL27126.1//secernin 3, isoform CRA_b [Mus musculus];XP_006500376.1//PREDICTED: secernin-3 isoform X1 [Mus musculus]	secernin 3
22330	5229	1.97	3.35	0.765965	1.34164e-08	Up	1.07317e-09	Vcl	GO:0005903//brush border;GO:1990357//terminal web;GO:0005737//cytoplasm;GO:0090637//inner dense plaque of desmosome;GO:0005913//cell-cell adherens junction;GO:0002102//podosome;GO:0005911//cell-cell junction;GO:0015629//actin cytoskeleton;GO:0005886//plasma membrane;GO:0090636//outer dense plaque of desmosome;GO:0070062//extracellular exosome;GO:0005925//focal adhesion;GO:0043034//costamere;GO:00…	GO:0051015//actin filament binding;GO:0031625//ubiquitin protein ligase binding;GO:0045294//alpha-catenin binding;GO:0005198//structural molecule activity;GO:0002162//dystroglycan binding;GO:0045296//cadherin binding	GO:0030032//lamellipodium assembly;GO:0090136//epithelial cell-cell adhesion;GO:0043297//apical junction assembly;GO:0002009//morphogenesis of an epithelium;GO:0048675//axon extension;GO:0007155//cell adhesion;GO:0034333//adherens junction assembly;GO:0030334//regulation of cell migration;GO:0070527//platelet aggregation;GO:0034394//protein localization to cell surface	K05700//vinculin	XP_002718452.2//PREDICTED: vinculin isoform X2 [Oryctolagus cuniculus]	vinculin
13024	1364	64.69	110	0.765889	8.00693e-69	Up	4.88492e-71	Ctla2a	GO:0030425//dendrite;GO:0005576//extracellular region	GO:0008234//cysteine-type peptidase activity	GO:0010955//negative regulation of protein processing;GO:0050728//negative regulation of inflammatory response;GO:0045589//regulation of regulatory T cell differentiation	K09601//cathepsin R [EC:3.4.22.-];K01365//cathepsin L [EC:3.4.22.15]	NP_031822.2//protein CTLA-2-alpha isoform a precursor [Mus musculus]	cytotoxic T lymphocyte-associated protein 2 alpha
14191	3353	1.13	1.92	0.764784	0.00107129	Up	0.000190918	Fgr	GO:0070062//extracellular exosome;GO:0031234//extrinsic component of cytoplasmic side of plasma membrane;GO:0005829//cytosol;GO:0016235//aggresome;GO:0005758//mitochondrial intermembrane space;GO:0005743//mitochondrial inner membrane;GO:0015629//actin cytoskeleton;GO:0032587//ruffle membrane;GO:0005886//plasma membrane	GO:0034988//Fc-gamma receptor I complex binding;GO:0004713//protein tyrosine kinase activity;GO:0001784//phosphotyrosine residue binding;GO:0004715//non-membrane spanning protein tyrosine kinase activity;GO:0034987//immunoglobulin receptor binding;GO:0005524//ATP binding;GO:0005102//receptor binding;GO:0019901//protein kinase binding	GO:0045859//regulation of protein kinase activity;GO:0016477//cell migration;GO:0030335//positive regulation of cell migration;GO:0038083//peptidyl-tyrosine autophosphorylation;GO:0042127//regulation of cell proliferation;GO:0007169//transmembrane receptor protein tyrosine kinase signaling pathway;GO:0007229//integrin-mediated signaling pathway;GO:0050830//defense response to Gram-positive bacter…	K08891//tyrosine-protein kinase Fgr [EC:2.7.10.2]	NP_077059.2//tyrosine-protein kinase Fgr [Rattus norvegicus]	FGR proto-oncogene, Src family tyrosine kinase
224796	5870	1.12	1.9	0.762501	9.70031e-06	Up	1.15665e-06	Clic5	GO:0070062//extracellular exosome;GO:0005815//microtubule organizing center;GO:0005938//cell cortex;GO:0034707//chloride channel complex;GO:0005737//cytoplasm;GO:0005794//Golgi apparatus;GO:0015629//actin cytoskeleton;GO:0032420//stereocilium	GO:0005244//voltage-gated ion channel activity;GO:0005254//chloride channel activity	GO:0006810//transport;GO:0007565//female pregnancy;GO:0060088//auditory receptor cell stereocilium organization;GO:0002024//diet induced thermogenesis;GO:0006821//chloride transport;GO:0007605//sensory perception of sound;GO:0008104//protein localization;GO:0050885//neuromuscular process controlling balance;GO:1902476//chloride transmembrane transport	K05025//chloride intracellular channel protein 5	XP_006991565.1//PREDICTED: chloride intracellular channel protein 5 [Peromyscus maniculatus bairdii]	chloride intracellular channel 5
74340	5207	11.31	19.18	0.762004	4.96936e-46	Up	5.25502e-48	Ahcyl2	GO:0043231//intracellular membrane-bounded organelle;GO:0005783//endoplasmic reticulum;GO:0005829//cytosol;GO:0043005//neuron projection	GO:0004013//adenosylhomocysteinase activity;GO:0016787//hydrolase activity	GO:0033353//S-adenosylmethionine cycle;GO:0006730//one-carbon metabolic process	K01251//adenosylhomocysteinase [EC:3.3.1.1]	NP_001164472.1//putative adenosylhomocysteinase 3 isoform 3 [Mus musculus];XP_014447204.1//PREDICTED: adenosylhomocysteinase 3 [Tupaia chinensis];XP_010631779.1//PREDICTED: adenosylhomocysteinase 3 isoform X2 [Fukomys damarensis]	S-adenosylhomocysteine hydrolase-like 2
13025	1035	28.1	47.41	0.754621	6.92366e-23	Up	1.81633e-24	Ctla2b	GO:0030425//dendrite;GO:0005576//extracellular region	GO:0008234//cysteine-type peptidase activity;GO:0004869//cysteine-type endopeptidase inhibitor activity	GO:0010955//negative regulation of protein processing;GO:0050728//negative regulation of inflammatory response;GO:0045589//regulation of regulatory T cell differentiation	K01365//cathepsin L [EC:3.4.22.15]	CAA33615.1//ctla-2-beta protein (141 AA), partial [Mus musculus]	cytotoxic T lymphocyte-associated protein 2 beta
353346	3433	4.81	8.05	0.742952	1.23071e-12	Up	6.46554e-14	Gpr141	GO:0016021//integral component of membrane;GO:0005886//plasma membrane	GO:0004930//G-protein coupled receptor activity	NA	K08429//G protein-coupled receptor 141	NP_861419.3//probable G-protein coupled receptor 141 [Mus musculus]	G protein-coupled receptor 141
22601	4200	2.4	4.01	0.740568	5.32934e-08	Up	4.57358e-09	Yap1	GO:0016020//membrane;GO:0005634//nucleus;GO:0005667//transcription factor complex;GO:0071149//TEAD-2-YAP complex;GO:0005829//cytosol;GO:0071148//TEAD-1-YAP complex;GO:0005737//cytoplasm	GO:0003714//transcription corepressor activity;GO:0001076//transcription factor activity, RNA polymerase II transcription factor binding;GO:0046982//protein heterodimerization activity;GO:0044212//transcription regulatory region DNA binding;GO:0008022//protein C-terminus binding;GO:0000979//RNA polymerase II core promoter sequence-specific DNA binding;GO:0003713//transcription coactivator activit…	GO:0072091//regulation of stem cell proliferation;GO:0003143//embryonic heart tube morphogenesis;GO:0010837//regulation of keratinocyte proliferation;GO:0042127//regulation of cell proliferation;GO:0035019//somatic stem cell population maintenance;GO:0030857//negative regulation of epithelial cell differentiation;GO:0060242//contact inhibition;GO:0048368//lateral mesoderm development;GO:0001570//…	K16687//transcriptional coactivator YAP1	NP_033560.1//transcriptional coactivator YAP1 isoform 2 [Mus musculus];NP_001164618.1//transcriptional coactivator YAP1 isoform 1 [Mus musculus]	yes-associated protein 1
110052	2606	24.02	40.09	0.739006	1.71145e-45	Up	1.84464e-47	Dek	GO:0005634//nucleus;GO:0043292//contractile fiber	GO:0042393//histone binding;GO:0003723//RNA binding;GO:0003677//DNA binding;GO:0003682//chromatin binding	GO:0006338//chromatin remodeling;GO:0016569//covalent chromatin modification;GO:2001032//regulation of double-strand break repair via nonhomologous end joining;GO:2000779//regulation of double-strand break repair	K17046//protein DEK	NP_080176.2//protein DEK [Mus musculus]	DEK oncogene (DNA binding)
17909	7465	8.71	14.53	0.73829	7.07987e-43	Up	8.35072e-45	Myo10	GO:0005856//cytoskeleton;GO:0005938//cell cortex;GO:0030027//lamellipodium;GO:0043025//neuronal cell body;GO:0043005//neuron projection;GO:0032433//filopodium tip;GO:0030175//filopodium;GO:0001726//ruffle;GO:0005730//nucleolus;GO:0005829//cytosol;GO:0016459//myosin complex;GO:0005886//plasma membrane;GO:0031527//filopodium membrane	GO:0051015//actin filament binding;GO:0060002//plus-end directed microfilament motor activity;GO:0005524//ATP binding;GO:0003774//motor activity;GO:0005547//phosphatidylinositol-3,4,5-trisphosphate binding;GO:0005516//calmodulin binding;GO:0030898//actin-dependent ATPase activity;GO:0030507//spectrin binding	GO:0007165//signal transduction;GO:0048870//cell motility;GO:0022409//positive regulation of cell-cell adhesion;GO:0008360//regulation of cell shape;GO:0030705//cytoskeleton-dependent intracellular transport;GO:0051489//regulation of filopodium assembly	K12559//myosin X	NP_001340070.1//unconventional myosin-X isoform 2 [Mus musculus];NP_062345.2//unconventional myosin-X isoform 1 [Mus musculus];BAC65653.1//mKIAA0799 protein, partial [Mus musculus]	myosin X
241447	7039	1.95	3.25	0.736966	1.63622e-10	Up	1.05036e-11	Cers6	GO:0016020//membrane;GO:0005634//nucleus;GO:0031965//nuclear membrane;GO:0005783//endoplasmic reticulum;GO:0016021//integral component of membrane;GO:0005789//endoplasmic reticulum membrane	GO:0003677//DNA binding;GO:0050291//sphingosine N-acyltransferase activity	GO:0030148//sphingolipid biosynthetic process;GO:0046513//ceramide biosynthetic process	K04710//ceramide synthetase [EC:2.3.1.24]	NP_001334090.1//ceramide synthase 6 isoform 1 [Mus musculus];NP_766444.1//ceramide synthase 6 isoform 2 [Mus musculus]	ceramide synthase 6
71592	7362	2.6	4.32	0.73252	5.83326e-14	Up	2.80354e-15	Pogk	GO:0005634//nucleus;GO:0005622//intracellular	GO:0003677//DNA binding	GO:0006355//regulation of transcription, DNA-templated;GO:0007275//multicellular organism development	K20478//golgin subfamily B member 1	BAC65802.1//mKIAA1513 protein, partial [Mus musculus];NP_001136420.1//pogo transposable element with KRAB domain isoform 2 [Mus musculus]	pogo transposable element with KRAB domain
544963	5771	6.14	10.2	0.732259	9.69437e-26	Up	2.18176e-27	Iqgap2	NA	NA	NA	K05767//Ras GTPase-activating-like protein IQGAP2/3	EDL00898.1//mCG114897, isoform CRA_a, partial [Mus musculus]	IQ motif containing GTPase activating protein 2
100041677	2729	1.96	3.24	0.72514	0.00023606	Up	3.64684e-05	Zfp984	GO:0005634//nucleus;GO:0005622//intracellular	GO:0001228//transcriptional activator activity, RNA polymerase II transcription regulatory region sequence-specific DNA binding;GO:0046872//metal ion binding;GO:0043565//sequence-specific DNA binding;GO:0003700//DNA binding transcription factor activity;GO:0003676//nucleic acid binding	GO:0045944//positive regulation of transcription from RNA polymerase II promoter;GO:0006355//regulation of transcription, DNA-templated	K09228//KRAB domain-containing zinc finger protein	XP_017174467.1//PREDICTED: gastrula zinc finger protein XlCGF26.1-like [Mus musculus]	zinc finger protein 984
67016	5951	11.69	19.3	0.723326	1.15051e-48	Up	1.10746e-50	Tbc1d2b	GO:0012505//endomembrane system;GO:0005622//intracellular	GO:0017137//Rab GTPase binding;GO:0005096//GTPase activator activity	GO:0006886//intracellular protein transport;GO:0090630//activation of GTPase activity;GO:0031338//regulation of vesicle fusion	K20166//TBC1 domain family member 2B	BAC98083.1//mKIAA1055 protein, partial [Mus musculus]	TBC1 domain family, member 2B
19212	3689	2.02	3.33	0.721167	7.22364e-06	Up	8.48112e-07	Pter	GO:0070062//extracellular exosome	GO:0008270//zinc ion binding;GO:0016788//hydrolase activity, acting on ester bonds	GO:0009056//catabolic process;GO:0030855//epithelial cell differentiation	K07048//phosphotriesterase-related protein	EDL08045.1//phosphotriesterase related, isoform CRA_b, partial [Mus musculus];NP_001292366.1//phosphotriesterase-related protein isoform 1 [Mus musculus]	phosphotriesterase related
67246	6076	1.02	1.68	0.719892	5.09407e-05	Up	6.96498e-06	2810474O19Rik	NA	NA	NA	NA	BAD90453.1//mKIAA1551 protein, partial [Mus musculus]	RIKEN cDNA 2810474O19 gene
226551	6320	2.12	3.49	0.719163	1.20914e-09	Up	8.4997e-11	Suco	GO:0016020//membrane;GO:0030867//rough endoplasmic reticulum membrane;GO:0005791//rough endoplasmic reticulum;GO:0016021//integral component of membrane	NA	GO:0007275//multicellular organism development;GO:0046850//regulation of bone remodeling;GO:0045669//positive regulation of osteoblast differentiation;GO:0032967//positive regulation of collagen biosynthetic process;GO:0001503//ossification	K01528//dynamin GTPase [EC:3.6.5.5]	XP_006496823.1//PREDICTED: SUN domain-containing ossification factor isoform X2 [Mus musculus];XP_006496822.1//PREDICTED: SUN domain-containing ossification factor isoform X1 [Mus musculus];NP_766233.2//SUN domain-containing ossification factor precursor [Mus musculus]	SUN domain containing ossification factor
320940	5991	1.52	2.5	0.717857	8.3751e-07	Up	8.54428e-08	Atp11c	GO:0005765//lysosomal membrane;GO:0005783//endoplasmic reticulum;GO:0016021//integral component of membrane;GO:0005789//endoplasmic reticulum membrane;GO:0055037//recycling endosome;GO:0005886//plasma membrane	GO:0000287//magnesium ion binding;GO:0005524//ATP binding;GO:0004012//phospholipid-translocating ATPase activity	GO:0002329//pre-B cell differentiation;GO:0045332//phospholipid translocation;GO:0045579//positive regulation of B cell differentiation	K01530//phospholipid-translocating ATPase [EC:3.6.3.1]	XP_006528156.1//PREDICTED: phospholipid-transporting ATPase 11C isoform X2 [Mus musculus];NP_001032952.1//phospholipid-transporting ATPase 11C isoform a [Mus musculus];NP_001001798.1//phospholipid-transporting ATPase 11C isoform b [Mus musculus]	ATPase, class VI, type 11C
79560	2155	2.11	3.46	0.713529	0.00114501	Up	0.000205918	Ublcp1	GO:0005634//nucleus;GO:0005730//nucleolus	GO:0004721//phosphoprotein phosphatase activity;GO:0004722//protein serine/threonine phosphatase activity	GO:0006470//protein dephosphorylation	K17618//ubiquitin-like domain-containing CTD phosphatase 1 [EC:3.1.3.16]	KFO34187.1//Ubiquitin-like domain-containing CTD phosphatase 1 [Fukomys damarensis]	ubiquitin-like domain containing CTD phosphatase 1
56468	4460	1.32	2.16	0.710493	0.000127839	Up	1.86924e-05	Socs5	GO:0005737//cytoplasm	GO:0004860//protein kinase inhibitor activity;GO:0030971//receptor tyrosine kinase binding;GO:0019210//kinase inhibitor activity;GO:0005154//epidermal growth factor receptor binding	GO:0071404//cellular response to low-density lipoprotein particle stimulus;GO:0007259//JAK-STAT cascade;GO:0040008//regulation of growth;GO:0016567//protein ubiquitination;GO:0009968//negative regulation of signal transduction;GO:0032715//negative regulation of interleukin-6 production;GO:0032436//positive regulation of proteasomal ubiquitin-dependent protein catabolic process;GO:0050728//negativ…	K04698//suppressor of cytokine signaling 5	NP_062628.2//suppressor of cytokine signaling 5 [Mus musculus]	suppressor of cytokine signaling 5
75317	3628	5	8.17	0.708408	1.56161e-12	Up	8.2569e-14	Parpbp	GO:0005654//nucleoplasm;GO:0000785//chromatin;GO:0005737//cytoplasm	GO:0003677//DNA binding	GO:2000042//negative regulation of double-strand break repair via homologous recombination;GO:0006281//DNA repair	K05229//pro-melanin-concentrating hormone	EDL21467.1//mCG16776, isoform CRA_b, partial [Mus musculus]	PARP1 binding protein
12217	15953	0.38	0.62	0.706269	0.000138354	Up	2.0333e-05	Bsn	GO:0098831//presynaptic active zone cytoplasmic component;GO:0030425//dendrite;GO:0005856//cytoskeleton;GO:0030424//axon;GO:0048786//presynaptic active zone;GO:0060076//excitatory synapse;GO:0019898//extrinsic component of membrane;GO:0098793//presynapse;GO:0030054//cell junction;GO:0014069//postsynaptic density;GO:0009986//cell surface;GO:0044306//neuron projection terminus;GO:0045202//synapse	GO:0046872//metal ion binding;GO:0098882//structural constituent of presynaptic active zone	GO:0007416//synapse assembly;GO:0035418//protein localization to synapse;GO:0099526//presynapse to nucleus signaling pathway	K16882//protein piccolo	NP_031593.2//protein bassoon [Mus musculus]	bassoon
28105	4555	1.34	2.18	0.702095	0.000105688	Up	1.52743e-05	Trim36	GO:0070062//extracellular exosome;GO:0015630//microtubule cytoskeleton;GO:0001669//acrosomal vesicle	GO:0008270//zinc ion binding;GO:0004842//ubiquitin-protein transferase activity	GO:0007340//acrosome reaction;GO:0051726//regulation of cell cycle;GO:0001578//microtubule bundle formation	K12013//tripartite motif-containing protein 36 [EC:2.3.2.27]	NP_001164326.1//E3 ubiquitin-protein ligase Trim36 isoform 2 [Mus musculus];NP_849203.2//E3 ubiquitin-protein ligase Trim36 isoform 1 [Mus musculus]	tripartite motif-containing 36
214230	4053	7.99	12.96	0.697798	9.98518e-22	Up	2.80224e-23	Pak6	GO:0005634//nucleus;GO:0001650//fibrillar center;GO:0030054//cell junction;GO:0005737//cytoplasm	GO:0004674//protein serine/threonine kinase activity;GO:0005524//ATP binding;GO:0048365//Rac GTPase binding;GO:0045296//cadherin binding	GO:0023014//signal transduction by protein phosphorylation;GO:0016477//cell migration;GO:0007346//regulation of mitotic cell cycle;GO:0030036//actin cytoskeleton organization;GO:0006355//regulation of transcription, DNA-templated;GO:0032147//activation of protein kinase activity;GO:0043408//regulation of MAPK cascade;GO:0007612//learning;GO:0007266//Rho protein signal transduction;GO:0007626//loc…	K05735//p21-activated kinase 6 [EC:2.7.11.1]	NP_001028426.2//serine/threonine-protein kinase PAK 6 [Mus musculus]	p21 protein (Cdc42/Rac)-activated kinase 6
333789	5731	1.99	3.22	0.694292	9.65153e-08	Up	8.60996e-09	N4bp2	NA	NA	NA	K15720//NEDD4-binding protein 2 [EC:3.-.-.-]	XP_006504069.1//PREDICTED: NEDD4-binding protein 2 isoform X2 [Mus musculus]	NEDD4 binding protein 2
217653	4038	1.83	2.95	0.688871	3.09664e-05	Up	4.07862e-06	Mis18bp1	GO:0000778//condensed nuclear chromosome kinetochore	GO:0003677//DNA binding	GO:0051301//cell division;GO:0007049//cell cycle	NA	EDL36645.1//expressed sequence C79407, partial [Mus musculus]	MIS18 binding protein 1
240641	5563	1.61	2.59	0.685891	4.55557e-06	Up	5.17566e-07	Kif20b	GO:0051233//spindle midzone;GO:0005874//microtubule;GO:1990023//mitotic spindle midzone;GO:0005737//cytoplasm;GO:0030496//midbody;GO:0030426//growth cone;GO:0005730//nucleolus;GO:0005829//cytosol;GO:0070938//contractile ring;GO:0005871//kinesin complex;GO:0030424//axon;GO:0005654//nucleoplasm;GO:0005634//nucleus;GO:0015630//microtubule cytoskeleton;GO:0005813//centrosome;GO:0097431//mitotic spind…	GO:0050699//WW domain binding;GO:0005524//ATP binding;GO:0003777//microtubule motor activity;GO:0042803//protein homodimerization activity;GO:0008017//microtubule binding;GO:0016887//ATPase activity;GO:0008574//ATP-dependent microtubule motor activity, plus-end-directed	GO:0032467//positive regulation of cytokinesis;GO:0007018//microtubule-based movement;GO:0090316//positive regulation of intracellular protein transport;GO:1903438//positive regulation of mitotic cytokinetic process;GO:0007088//regulation of mitotic nuclear division;GO:2000114//regulation of establishment of cell polarity;GO:2001222//regulation of neuron migration;GO:0048812//neuron projection mo…	K10402//kinesin family member 20	NP_898867.1//kinesin-like protein KIF20B [Mus musculus]	kinesin family member 20B
14284	5886	5.87	9.42	0.682367	1.7955e-21	Up	5.12408e-23	Fosl2	GO:0005634//nucleus;GO:0005654//nucleoplasm	GO:0003677//DNA binding;GO:0001228//transcriptional activator activity, RNA polymerase II transcription regulatory region sequence-specific DNA binding;GO:0044212//transcription regulatory region DNA binding;GO:0003690//double-stranded DNA binding;GO:0003682//chromatin binding;GO:0000977//RNA polymerase II regulatory region sequence-specific DNA binding;GO:0043565//sequence-specific DNA binding;G…	GO:0014070//response to organic cyclic compound;GO:0009416//response to light stimulus;GO:0034097//response to cytokine;GO:0032570//response to progesterone;GO:0009636//response to toxic substance;GO:0045893//positive regulation of transcription, DNA-templated;GO:0003334//keratinocyte development;GO:0032355//response to estradiol;GO:0009648//photoperiodism;GO:0007623//circadian rhythm;GO:0009612/…	K09030//fos-like antigen 2	NP_032063.2//fos-related antigen 2 [Mus musculus]	fos-like antigen 2
75516	1000	4.03	6.46	0.680754	0.00449788	Up	0.000952202	Ttc32	NA	GO:0042802//identical protein binding	NA	NA	NP_083597.1//tetratricopeptide repeat protein 32 [Mus musculus]	tetratricopeptide repeat domain 32
58250	5532	4.85	7.77	0.67993	9.45967e-17	Up	3.61022e-18	Chst11	GO:0016020//membrane;GO:0016021//integral component of membrane;GO:0000139//Golgi membrane	GO:0001537//N-acetylgalactosamine 4-O-sulfotransferase activity;GO:0047756//chondroitin 4-sulfotransferase activity;GO:0008146//sulfotransferase activity;GO:0050659//N-acetylgalactosamine 4-sulfate 6-O-sulfotransferase activity	GO:0016051//carbohydrate biosynthetic process;GO:0042127//regulation of cell proliferation;GO:0030206//chondroitin sulfate biosynthetic process;GO:0002063//chondrocyte development;GO:0051216//cartilage development;GO:0036342//post-anal tail morphogenesis;GO:0042733//embryonic digit morphogenesis;GO:0009791//post-embryonic development;GO:0033037//polysaccharide localization;GO:0030512//negative re…	K01017//chondroitin 4-sulfotransferase 11 [EC:2.8.2.5]	NP_067414.2//carbohydrate sulfotransferase 11 [Mus musculus]	carbohydrate sulfotransferase 11
20351	3054	51.16	81.67	0.67479	1.19744e-92	Up	4.62676e-95	Sema4a	GO:0016020//membrane;GO:0043231//intracellular membrane-bounded organelle;GO:0005634//nucleus;GO:0005615//extracellular space;GO:0005829//cytosol;GO:0016021//integral component of membrane;GO:0005886//plasma membrane	NA	GO:0001525//angiogenesis;GO:0016525//negative regulation of angiogenesis;GO:0050919//negative chemotaxis;GO:0002292//T cell differentiation involved in immune response;GO:0008360//regulation of cell shape;GO:0007409//axonogenesis;GO:0045063//T-helper 1 cell differentiation;GO:0010594//regulation of endothelial cell migration;GO:0071526//semaphorin-plexin signaling pathway	K06521//semaphorin 4	XP_021051423.1//semaphorin-4A isoform X1 [Mus pahari];XP_006501251.1//PREDICTED: semaphorin-4A isoform X2 [Mus musculus];XP_006501250.1//PREDICTED: semaphorin-4A isoform X1 [Mus musculus]	sema domain, immunoglobulin domain (Ig), transmembrane domain (TM) and short cytoplasmic domain, (semaphorin) 4A
21682	2613	8.04	12.83	0.674254	2.42874e-13	Up	1.21667e-14	Tec	GO:0005856//cytoskeleton;GO:0031234//extrinsic component of cytoplasmic side of plasma membrane;GO:0005829//cytosol;GO:0005911//cell-cell junction;GO:0005622//intracellular;GO:0005886//plasma membrane	GO:0008289//lipid binding;GO:0046872//metal ion binding;GO:0004715//non-membrane spanning protein tyrosine kinase activity;GO:0005524//ATP binding	GO:0050731//positive regulation of peptidyl-tyrosine phosphorylation;GO:0050853//B cell receptor signaling pathway;GO:0038083//peptidyl-tyrosine autophosphorylation;GO:0030154//cell differentiation;GO:0042127//regulation of cell proliferation;GO:0035556//intracellular signal transduction;GO:0042246//tissue regeneration;GO:0010543//regulation of platelet activation;GO:0002250//adaptive immune resp…	K07364//tyrosine-protein kinase Tec [EC:2.7.10.2]	ERE89741.1//tyrosine-protein kinase Tec [Cricetulus griseus];NP_001106932.1//tyrosine-protein kinase Tec isoform b [Mus musculus];NP_038717.2//tyrosine-protein kinase Tec isoform c [Mus musculus]	tec protein tyrosine kinase
214763	4090	1.7	2.71	0.672758	9.66342e-05	Up	1.38545e-05	Mb21d1	GO:0005829//cytosol	GO:0046872//metal ion binding;GO:0003677//DNA binding;GO:0005524//ATP binding;GO:0003682//chromatin binding;GO:0005525//GTP binding;GO:0061501//cyclic-GMP-AMP synthase activity;GO:0003690//double-stranded DNA binding	GO:0032481//positive regulation of type I interferon production;GO:0002218//activation of innate immune response;GO:0051607//defense response to virus;GO:0009190//cyclic nucleotide biosynthetic process;GO:0071360//cellular response to exogenous dsRNA;GO:2000774//positive regulation of cellular senescence;GO:0038001//paracrine signaling;GO:0006974//cellular response to DNA damage stimulus;GO:00450…	K17834//cyclic GMP-AMP synthase [EC:2.7.7.86]	NP_775562.2//cyclic GMP-AMP synthase [Mus musculus]	Mab-21 domain containing 1
67225	2338	2.72	4.33	0.67076	0.000663304	Up	0.000112769	Rnpc3	GO:0005634//nucleus;GO:0005654//nucleoplasm;GO:0005689//U12-type spliceosomal complex	GO:0030626//U12 snRNA binding;GO:0097157//pre-mRNA intronic binding	GO:0032502//developmental process;GO:0000398//mRNA splicing, via spliceosome	K13157//U11/U12 small nuclear ribonucleoprotein 65 kDa protein	NP_001273944.1//RNA-binding protein 40 isoform b [Mus musculus];NP_080319.2//RNA-binding protein 40 isoform a [Mus musculus]	RNA-binding region (RNP1, RRM) containing 3
72514	1775	2.38	3.78	0.667425	0.0039166	Up	0.000815604	Fgfbp3	GO:0031012//extracellular matrix;GO:0005622//intracellular;GO:0005576//extracellular region	GO:0008201//heparin binding;GO:0017134//fibroblast growth factor binding	GO:0045743//positive regulation of fibroblast growth factor receptor signaling pathway;GO:0031646//positive regulation of neurological system process;GO:0030534//adult behavior;GO:0070374//positive regulation of ERK1 and ERK2 cascade;GO:0043117//positive regulation of vascular permeability	K22020//mucin-19	NP_082539.2//fibroblast growth factor-binding protein 3 precursor [Mus musculus]	fibroblast growth factor binding protein 3
171170	8809	2.13	3.38	0.66617	1.0549e-11	Up	6.0425e-13	Mbnl3	GO:0005634//nucleus;GO:0005737//cytoplasm	GO:0003723//RNA binding;GO:0046872//metal ion binding	GO:0043484//regulation of RNA splicing;GO:0006397//mRNA processing;GO:0045662//negative regulation of myoblast differentiation;GO:0007275//multicellular organism development;GO:0008380//RNA splicing	K14943//muscleblind	XP_006541502.1//PREDICTED: muscleblind-like protein 3 isoform X3 [Mus musculus];NP_598924.1//muscleblind-like protein 3 isoform 1 [Mus musculus]	muscleblind like splicing factor 3
633640	1372	3.69	5.85	0.664816	0.00592919	Up	0.00129902	Tmem267	GO:0016021//integral component of membrane	NA	NA	K06883//uncharacterized protein	EDL18340.1//mCG114452, partial [Mus musculus];NP_001034333.2//transmembrane protein 267 precursor [Mus musculus]	transmembrane protein 267
545732	1108	3.53	5.59	0.66318	0.00573482	Up	0.00124905	4933402N22Rik	NA	NA	NA	NA	NP_001296950.1//predicted gene 5861 [Mus musculus]	RIKEN cDNA 4933402N22 gene
74513	5625	1.68	2.66	0.662965	4.00799e-06	Up	4.50736e-07	Neto2	GO:0016021//integral component of membrane;GO:0045202//synapse;GO:0014069//postsynaptic density;GO:0005886//plasma membrane	GO:0035255//ionotropic glutamate receptor binding	GO:2000312//regulation of kainate selective glutamate receptor activity	K14616//cubilin	EDL11020.1//mCG14322, isoform CRA_b, partial [Mus musculus];NP_001074793.1//neuropilin and tolloid-like protein 2 [Mus musculus]	neuropilin (NRP) and tolloid (TLL)-like 2
68268	8784	2.67	4.22	0.660403	7.01213e-14	Up	3.39864e-15	Zdhhc21	GO:0005794//Golgi apparatus;GO:0016021//integral component of membrane;GO:0005886//plasma membrane	GO:0019706//protein-cysteine S-palmitoyltransferase activity	GO:0018230//peptidyl-L-cysteine S-palmitoylation;GO:0001942//hair follicle development;GO:0048733//sebaceous gland development	K18932//palmitoyltransferase [EC:2.3.1.225]	EDL31033.1//zinc finger, DHHC domain containing 21 [Mus musculus]	zinc finger, DHHC domain containing 21
104215	4159	8.73	13.79	0.659569	8.29076e-21	Up	2.46722e-22	Rhoq	GO:0070062//extracellular exosome;GO:0005884//actin filament;GO:0045121//membrane raft;GO:0005886//plasma membrane;GO:0005737//cytoplasm	GO:0032427//GBD domain binding;GO:0005522//profilin binding;GO:0005525//GTP binding;GO:0003924//GTPase activity	GO:1903077//negative regulation of protein localization to plasma membrane;GO:0051491//positive regulation of filopodium assembly;GO:0008286//insulin receptor signaling pathway;GO:0030036//actin cytoskeleton organization;GO:0046325//negative regulation of glucose import;GO:0030866//cortical actin cytoskeleton organization;GO:0008360//regulation of cell shape;GO:0032869//cellular response to insul…	K07194//Ras homolog gene family, member Q	EDL38618.1//ras homolog gene family, member Q, partial [Mus musculus]	ras homolog family member Q
56217	5529	0.95	1.5	0.658963	0.0013807	Up	0.000253266	Mpp5	GO:0070062//extracellular exosome;GO:0035749//myelin sheath adaxonal region;GO:0043219//lateral loop;GO:0043220//Schmidt-Lanterman incisure;GO:0005737//cytoplasm;GO:0012505//endomembrane system;GO:0043234//protein complex;GO:0005923//bicellular tight junction;GO:0016021//integral component of membrane;GO:0005886//plasma membrane	GO:0019904//protein domain specific binding;GO:0004385//guanylate kinase activity	GO:0072659//protein localization to plasma membrane;GO:0090162//establishment of epithelial cell polarity;GO:0032288//myelin assembly;GO:0002011//morphogenesis of an epithelial sheet;GO:0032287//peripheral nervous system myelin maintenance;GO:0070830//bicellular tight junction assembly;GO:0007009//plasma membrane organization;GO:0035750//protein localization to myelin sheath abaxonal region	K06091//MAGUK p55 subfamily member 5	NP_062525.1//MAGUK p55 subfamily member 5 [Mus musculus]	membrane protein, palmitoylated 5 (MAGUK p55 subfamily member 5)
30046	9977	0.83	1.31	0.658384	2.52455e-05	Up	3.25666e-06	Zfp292	GO:0005634//nucleus	GO:0046872//metal ion binding;GO:0003677//DNA binding;GO:0001077//transcriptional activator activity, RNA polymerase II proximal promoter sequence-specific DNA binding	NA	K09228//KRAB domain-containing zinc finger protein	NP_038917.2//zinc finger protein 292 [Mus musculus]	zinc finger protein 292
18536	8398	1.16	1.83	0.657719	3.85758e-06	Up	4.3199e-07	Pcm1	GO:0016020//membrane;GO:0031965//nuclear membrane;GO:0035869//ciliary transition zone;GO:0005813//centrosome;GO:0005737//cytoplasm;GO:0034451//centriolar satellite;GO:0005814//centriole;GO:0036064//ciliary basal body;GO:0000242//pericentriolar material;GO:0043234//protein complex;GO:0005829//cytosol;GO:0045177//apical part of cell	NA	GO:0050768//negative regulation of neurogenesis;GO:0035176//social behavior;GO:0007098//centrosome cycle;GO:0090316//positive regulation of intracellular protein transport;GO:1905515//non-motile cilium assembly;GO:0034453//microtubule anchoring;GO:0060271//cilium assembly;GO:0034454//microtubule anchoring at centrosome;GO:0001764//neuron migration;GO:0071539//protein localization to centrosome;GO…	K16537//pericentriolar material 1 protein	NP_076151.2//pericentriolar material 1 protein [Mus musculus]	pericentriolar material 1
73288	3835	4.71	7.43	0.657635	1.32057e-10	Up	8.43262e-12	Vps50	GO:0016020//membrane;GO:0070062//extracellular exosome;GO:1990745//EARP complex;GO:0055037//recycling endosome	GO:0000149//SNARE binding	GO:0032456//endocytic recycling;GO:0015031//protein transport	NA	NP_001161223.1//syndetin isoform 3 [Mus musculus];BAC98268.1//mKIAA1861 protein, partial [Mus musculus]	VPS50 EARP/GARPII complex subunit
12753	9716	0.66	1.04	0.656046	0.000180942	Up	2.72664e-05	Clock	GO:0043231//intracellular membrane-bounded organelle;GO:0005634//nucleus;GO:0005654//nucleoplasm;GO:0005694//chromosome;GO:0005737//cytoplasm;GO:0033391//chromatoid body;GO:0005829//cytosol;GO:0005667//transcription factor complex	GO:0000978//RNA polymerase II proximal promoter sequence-specific DNA binding;GO:0003677//DNA binding;GO:0070888//E-box binding;GO:0001046//core promoter sequence-specific DNA binding;GO:0004402//histone acetyltransferase activity;GO:0031490//chromatin DNA binding;GO:0001077//transcriptional activator activity, RNA polymerase II proximal promoter sequence-specific DNA binding;GO:0046983//protein …	GO:0006355//regulation of transcription, DNA-templated;GO:0050729//positive regulation of inflammatory response;GO:0007283//spermatogenesis;GO:0050796//regulation of insulin secretion;GO:0045893//positive regulation of transcription, DNA-templated;GO:0032922//circadian regulation of gene expression;GO:0007623//circadian rhythm;GO:0045892//negative regulation of transcription, DNA-templated;GO:000…	K02223//circadian locomoter output cycles kaput protein [EC:2.3.1.48]	BAC97928.1//mKIAA0334 protein, partial [Mus musculus]	circadian locomotor output cycles kaput
268469	2668	6.73	10.6	0.655386	2.05321e-10	Up	1.33615e-11	Zfp652	NA	GO:0003676//nucleic acid binding	NA	K09228//KRAB domain-containing zinc finger protein	ELR60300.1//Zinc finger protein 652, partial [Bos mutus]	zinc finger protein 652
76491	1490	2.53	3.97	0.650002	0.00974792	Up	0.00228632	Abhd14b	GO:0070062//extracellular exosome;GO:0005730//nucleolus;GO:0005829//cytosol	GO:0016787//hydrolase activity	GO:0045944//positive regulation of transcription from RNA polymerase II promoter	K13706//abhydrolase domain-containing protein 14	XP_021026915.1//protein ABHD14B isoform X2 [Mus caroli]	abhydrolase domain containing 14b
170772	5803	0.88	1.38	0.649093	0.00267902	Up	0.000529376	Glcci1	GO:0005737//cytoplasm	NA	NA	K15275//solute carrier family 35 (UDP-galactose transporter), member B1;K10292//F-box protein 5	EDL13931.1//mCG2776, isoform CRA_d, partial [Mus musculus];EDL13933.1//mCG2776, isoform CRA_f, partial [Mus musculus];NP_573499.2//glucocorticoid-induced transcript 1 protein isoform 1 [Mus musculus]	glucocorticoid induced transcript 1
14537	4612	3.56	5.58	0.648388	1.01987e-09	Up	7.13468e-11	Gcnt1	GO:0005615//extracellular space;GO:0016021//integral component of membrane;GO:0031985//Golgi cisterna;GO:0005802//trans-Golgi network;GO:0000139//Golgi membrane	GO:0003829//beta-1,3-galactosyl-O-glycosyl-glycoprotein beta-1,6-N-acetylglucosaminyltransferase activity	GO:0006486//protein glycosylation;GO:0048729//tissue morphogenesis;GO:0009101//glycoprotein biosynthetic process;GO:0060352//cell adhesion molecule production;GO:0032868//response to insulin;GO:0060993//kidney morphogenesis;GO:0050901//leukocyte tethering or rolling	K00727//beta-1,3-galactosyl-O-glycosyl-glycoprotein beta-1,6-N-acetylglucosaminyltransferase [EC:2.4.1.102]	XP_006526742.1//PREDICTED: beta-1,3-galactosyl-O-glycosyl-glycoprotein beta-1,6-N-acetylglucosaminyltransferase isoform X1 [Mus musculus]	glucosaminyl (N-acetyl) transferase 1, core 2
171285	2725	40.01	62.56	0.64488	2.24003e-58	Up	1.73104e-60	Havcr2	GO:0070062//extracellular exosome;GO:0009986//cell surface;GO:0016021//integral component of membrane;GO:0030054//cell junction;GO:0005886//plasma membrane;GO:0001772//immunological synapse;GO:0005769//early endosome	GO:0046872//metal ion binding	GO:0060135//maternal process involved in female pregnancy;GO:0042102//positive regulation of T cell proliferation;GO:0032715//negative regulation of interleukin-6 production;GO:0071222//cellular response to lipopolysaccharide;GO:1900426//positive regulation of defense response to bacterium;GO:0030886//negative regulation of myeloid dendritic cell activation;GO:0001819//positive regulation of cyto…	K20414//hepatitis A virus cellular receptor 2	NP_599011.2//hepatitis A virus cellular receptor 2 homolog precursor [Mus musculus]	hepatitis A virus cellular receptor 2
70099	4335	12.22	19.1	0.644328	9.63127e-29	Up	1.91294e-30	Smc4	GO:0000796//condensin complex;GO:0005829//cytosol;GO:0016607//nuclear speck	GO:0003697//single-stranded DNA binding;GO:0005524//ATP binding;GO:0003682//chromatin binding;GO:0046982//protein heterodimerization activity	GO:0051301//cell division;GO:0051383//kinetochore organization;GO:0010032//meiotic chromosome condensation;GO:0007076//mitotic chromosome condensation;GO:0045132//meiotic chromosome segregation	K06675//structural maintenance of chromosome 4	NP_598547.1//structural maintenance of chromosomes protein 4 [Mus musculus]	structural maintenance of chromosomes 4
69981	3680	20.13	31.42	0.642336	1.4389e-39	Up	1.94104e-41	Tmem30a	NA	NA	NA	K17307//fibulin 1/2	XP_021084998.1//LOW QUALITY PROTEIN: cell cycle control protein 50A [Mesocricetus auratus]	transmembrane protein 30A
19877	6187	2.34	3.63	0.633461	4.92728e-08	Up	4.21518e-09	Rock1	GO:0001726//ruffle;GO:0005856//cytoskeleton;GO:0005814//centriole;GO:0032059//bleb;GO:0005886//plasma membrane;GO:0030027//lamellipodium;GO:0000139//Golgi membrane	GO:0046872//metal ion binding;GO:0004674//protein serine/threonine kinase activity;GO:0005524//ATP binding;GO:0017049//GTP-Rho binding	GO:0007159//leukocyte cell-cell adhesion;GO:0030866//cortical actin cytoskeleton organization;GO:0032956//regulation of actin cytoskeleton organization;GO:0050901//leukocyte tethering or rolling;GO:0032970//regulation of actin filament-based process;GO:0032091//negative regulation of protein binding;GO:0035509//negative regulation of myosin-light-chain-phosphatase activity;GO:0051492//regulation …	K04514//Rho-associated protein kinase 1 [EC:2.7.11.1]	ERE83867.1//rho-associated protein kinase 1, partial [Cricetulus griseus]	Rho-associated coiled-coil containing protein kinase 1
16468	5787	3.54	5.49	0.633057	2.18915e-11	Up	1.29254e-12	Jarid2	GO:0005634//nucleus;GO:0035097//histone methyltransferase complex;GO:0005739//mitochondrion;GO:0035098//ESC/E(Z) complex	GO:0003677//DNA binding;GO:0000977//RNA polymerase II regulatory region sequence-specific DNA binding;GO:0003682//chromatin binding;GO:0008134//transcription factor binding;GO:0001227//transcriptional repressor activity, RNA polymerase II transcription regulatory region sequence-specific DNA binding	GO:0045892//negative regulation of transcription, DNA-templated;GO:0060044//negative regulation of cardiac muscle cell proliferation;GO:0001889//liver development;GO:0048538//thymus development;GO:0042127//regulation of cell proliferation;GO:0006351//transcription, DNA-templated;GO:0051574//positive regulation of histone H3-K9 methylation;GO:0048863//stem cell differentiation;GO:0010614//negative…	K11478//protein Jumonji	EDL41008.1//jumonji, AT rich interactive domain 2, isoform CRA_b, partial [Mus musculus]	jumonji, AT rich interactive domain 2
66724	6413	0.84	1.3	0.63005	0.00230977	Up	0.000448426	Tab3	GO:0070062//extracellular exosome	GO:0046872//metal ion binding;GO:0016301//kinase activity	NA	K12793//TAK1-binding protein 3	BAD90370.1//mKIAA4135 protein, partial [Mus musculus]	TGF-beta activated kinase 1/MAP3K7 binding protein 3
170439	5951	2.45	3.79	0.629416	6.53764e-08	Up	5.66814e-09	Elovl6	GO:0005783//endoplasmic reticulum;GO:0030176//integral component of endoplasmic reticulum membrane;GO:0016021//integral component of membrane;GO:0005789//endoplasmic reticulum membrane	GO:0009922//fatty acid elongase activity;GO:0102336//3-oxo-arachidoyl-CoA synthase activity;GO:0102756//very-long-chain 3-ketoacyl-CoA synthase activity;GO:0102337//3-oxo-cerotoyl-CoA synthase activity;GO:0016747//transferase activity, transferring acyl groups other than amino-acyl groups;GO:0102338//3-oxo-lignoceronyl-CoA synthase activity	GO:0019367//fatty acid elongation, saturated fatty acid;GO:0030497//fatty acid elongation;GO:0006636//unsaturated fatty acid biosynthetic process;GO:0042759//long-chain fatty acid biosynthetic process;GO:0034626//fatty acid elongation, polyunsaturated fatty acid;GO:0030148//sphingolipid biosynthetic process;GO:0035338//long-chain fatty-acyl-CoA biosynthetic process;GO:0042761//very long-chain fat…	K10203//elongation of very long chain fatty acids protein 6 [EC:2.3.1.199]	NP_599210.1//elongation of very long chain fatty acids protein 6 [Rattus norvegicus]	ELOVL family member 6, elongation of long chain fatty acids (yeast)
74185	2988	1.69	2.61	0.627027	0.00281592	Up	0.000560626	Gbe1	GO:0070062//extracellular exosome	GO:0004553//hydrolase activity, hydrolyzing O-glycosyl compounds;GO:0043169//cation binding;GO:0030246//carbohydrate binding;GO:0003844//1,4-alpha-glucan branching enzyme activity;GO:0102752//1,4-alpha-glucan branching enzyme activity (using a glucosylated glycogenin as primer for glycogen synthesis)	GO:0005978//glycogen biosynthetic process	K00700//1,4-alpha-glucan branching enzyme [EC:2.4.1.18]	NP_083079.1//1,4-alpha-glucan-branching enzyme [Mus musculus]	glucan (1,4-alpha-), branching enzyme 1
226856	7058	11.54	17.82	0.626854	1.92392e-41	Up	2.38664e-43	Lpgat1	GO:0016021//integral component of membrane;GO:0005737//cytoplasm	GO:0016746//transferase activity, transferring acyl groups	GO:0045723//positive regulation of fatty acid biosynthetic process;GO:0008152//metabolic process	K13514//lysophosphatidylglycerol acyltransferase 1 [EC:2.3.1.-]	BAE21857.1//unnamed protein product, partial [Mus musculus];BAD32192.1//mKIAA0205 protein, partial [Mus musculus]	lysophosphatidylglycerol acyltransferase 1
75339	2954	5.44	8.4	0.626783	1.37325e-08	Up	1.10032e-09	Mphosph8	GO:0070062//extracellular exosome;GO:0005634//nucleus;GO:0005737//cytoplasm;GO:0000788//nuclear nucleosome;GO:0005730//nucleolus;GO:0000151//ubiquitin ligase complex;GO:0005829//cytosol;GO:0005886//plasma membrane;GO:0005720//nuclear heterochromatin	GO:0031625//ubiquitin protein ligase binding;GO:0035064//methylated histone binding;GO:0004842//ubiquitin-protein transferase activity	GO:0045892//negative regulation of transcription, DNA-templated;GO:0006351//transcription, DNA-templated;GO:0044030//regulation of DNA methylation	K21871//M-phase phosphoprotein 8	NP_076262.2//M-phase phosphoprotein 8 [Mus musculus]	M-phase phosphoprotein 8
171212	4725	4.12	6.35	0.624112	2.94923e-10	Up	1.94923e-11	Galnt10	GO:0016021//integral component of membrane;GO:0000139//Golgi membrane	GO:0004653//polypeptide N-acetylgalactosaminyltransferase activity;GO:0046872//metal ion binding;GO:0030246//carbohydrate binding	GO:0006493//protein O-linked glycosylation;GO:0016266//O-glycan processing	K00710//polypeptide N-acetylgalactosaminyltransferase [EC:2.4.1.41]	BAD21405.1//mFLJ00205 protein, partial [Mus musculus]	polypeptide N-acetylgalactosaminyltransferase 10
68725	2578	7.6	11.68	0.619969	4.27142e-10	Up	2.8868e-11	1110032F04Rik	GO:0016021//integral component of membrane	NA	NA	K22020//mucin-19;K19928//zona pellucida sperm-binding protein 3	NP_001161468.1//uncharacterized membrane protein C3orf80 homolog precursor [Mus musculus]	RIKEN cDNA 1110032F04 gene
224170	6183	0.88	1.35	0.617384	0.00151917	Up	0.000281446	Dzip3	GO:0000836//Hrd1p ubiquitin ligase complex;GO:0036513//Derlin-1 retrotranslocation complex;GO:0044322//endoplasmic reticulum quality control compartment;GO:0005737//cytoplasm	GO:0061630//ubiquitin protein ligase activity;GO:0003723//RNA binding;GO:0031593//polyubiquitin modification-dependent protein binding;GO:1990381//ubiquitin-specific protease binding;GO:1904264//ubiquitin protein ligase activity involved in ERAD pathway;GO:0004842//ubiquitin-protein transferase activity;GO:0046872//metal ion binding;GO:0019902//phosphatase binding;GO:0051082//unfolded protein bin…	GO:0030433//ubiquitin-dependent ERAD pathway;GO:0042787//protein ubiquitination involved in ubiquitin-dependent protein catabolic process;GO:0030968//endoplasmic reticulum unfolded protein response;GO:0000209//protein polyubiquitination	K10642//E3 ubiquitin-protein ligase DZIP3 [EC:2.3.2.27]	NP_001103487.1//E3 ubiquitin-protein ligase DZIP3 isoform 1 [Mus musculus];NP_081617.1//E3 ubiquitin-protein ligase DZIP3 isoform 2 [Mus musculus];XP_021040382.1//E3 ubiquitin-protein ligase DZIP3 isoform X2 [Mus caroli]	DAZ interacting protein 3, zinc finger
320116	2263	3.69	5.66	0.617181	0.000110326	Up	1.59969e-05	Fndc9	NA	NA	NA	NA	EDL33825.1//mCG51652, partial [Mus musculus]	fibronectin type III domain containing 9
232491	2155	2.38	3.65	0.616935	0.00352917	Up	0.000724638	Pyroxd1	GO:0005634//nucleus;GO:0030017//sarcomere	GO:0016491//oxidoreductase activity	GO:0034599//cellular response to oxidative stress	K16174//small subunit ribosomal protein S18b, mitochondrial	NP_898988.2//pyridine nucleotide-disulfide oxidoreductase domain-containing protein 1 [Mus musculus]	pyridine nucleotide-disulphide oxidoreductase domain 1
226090	5394	7.18	11	0.615448	3.25923e-19	Up	1.08037e-20	Ermp1	GO:0016020//membrane;GO:0005783//endoplasmic reticulum;GO:0016021//integral component of membrane;GO:0005789//endoplasmic reticulum membrane	GO:0046872//metal ion binding;GO:0008237//metallopeptidase activity	GO:0001541//ovarian follicle development	K03006//DNA-directed RNA polymerase II subunit RPB1 [EC:2.7.7.6]	XP_021048348.1//endoplasmic reticulum metallopeptidase 1 [Mus pahari]	endoplasmic reticulum metallopeptidase 1
78826	2817	7.56	11.58	0.615177	9.7393e-11	Up	6.13988e-12	P2ry10	GO:0005887//integral component of plasma membrane	GO:0045028//G-protein coupled purinergic nucleotide receptor activity;GO:0004930//G-protein coupled receptor activity	GO:0051482//positive regulation of cytosolic calcium ion concentration involved in phospholipase C-activating G-protein coupled signaling pathway;GO:0035025//positive regulation of Rho protein signal transduction	K04274//purinergic receptor P2Y, G protein-coupled, 10	XP_006528403.3//PREDICTED: putative P2Y purinoceptor 10 isoform X1 [Mus musculus]	purinergic receptor P2Y, G-protein coupled 10
244668	6686	0.64	0.98	0.61471	0.00953561	Up	0.00223006	Sipa1l2	NA	GO:0005096//GTPase activator activity	GO:0051056//regulation of small GTPase mediated signal transduction	K17702//signal-induced proliferation-associated 1 like protein 2	NP_001074806.1//signal-induced proliferation-associated 1-like protein 2 [Mus musculus];XP_006531088.1//PREDICTED: signal-induced proliferation-associated 1-like protein 2 isoform X2 [Mus musculus]	signal-induced proliferation-associated 1 like 2
17096	3427	1.45	2.22	0.614507	0.0037109	Up	0.000768744	Lyn	GO:0070062//extracellular exosome;GO:0005634//nucleus;GO:0005737//cytoplasm;GO:0034666//integrin alpha2-beta1 complex;GO:0005913//cell-cell adherens junction;GO:0005829//cytosol;GO:0005794//Golgi apparatus;GO:0005886//plasma membrane	GO:0043015//gamma-tubulin binding;GO:0004715//non-membrane spanning protein tyrosine kinase activity;GO:0046875//ephrin receptor binding;GO:0005524//ATP binding;GO:0005128//erythropoietin receptor binding;GO:0043208//glycosphingolipid binding;GO:0017124//SH3 domain binding;GO:0019899//enzyme binding;GO:0032403//protein complex binding	GO:0030335//positive regulation of cell migration;GO:0043407//negative regulation of MAP kinase activity;GO:0050861//positive regulation of B cell receptor signaling pathway;GO:0002762//negative regulation of myeloid leukocyte differentiation;GO:0002513//tolerance induction to self antigen;GO:0090330//regulation of platelet aggregation;GO:0002576//platelet degranulation;GO:0031663//lipopolysaccha…	K05854//tyrosine-protein kinase Lyn [EC:2.7.10.2]	XP_008831300.1//PREDICTED: tyrosine-protein kinase Lyn isoform X1 [Nannospalax galili];AAH59394.1//LYN protein, partial [Homo sapiens]	LYN proto-oncogene, Src family tyrosine kinase
233489	4087	23.8	36.42	0.613769	8.57829e-47	Up	8.8388e-49	Picalm	GO:0016020//membrane;GO:0043231//intracellular membrane-bounded organelle;GO:0005634//nucleus;GO:0070381//endosome to plasma membrane transport vesicle;GO:0030136//clathrin-coated vesicle;GO:0030122//AP-2 adaptor complex;GO:0005622//intracellular;GO:0031982//vesicle;GO:0048471//perinuclear region of cytoplasm;GO:0043025//neuronal cell body;GO:0009986//cell surface;GO:0097418//neurofibrillary tang…	GO:0032050//clathrin heavy chain binding;GO:0030276//clathrin binding;GO:0035615//clathrin adaptor activity;GO:0005545//1-phosphatidylinositol binding;GO:0017137//Rab GTPase binding;GO:0050750//low-density lipoprotein particle receptor binding;GO:0045296//cadherin binding	GO:0031623//receptor internalization;GO:0035459//cargo loading into vesicle;GO:0055072//iron ion homeostasis;GO:1902961//positive regulation of aspartic-type endopeptidase activity involved in amyloid precursor protein catabolic process;GO:1903077//negative regulation of protein localization to plasma membrane;GO:0072583//clathrin-dependent endocytosis;GO:1901216//positive regulation of neuron de…	K20044//phosphatidylinositol-binding clathrin assembly protein	EDL06761.1//phosphatidylinositol binding clathrin assembly protein, isoform CRA_g, partial [Mus musculus];EDL06759.1//phosphatidylinositol binding clathrin assembly protein, isoform CRA_e, partial [Mus musculus];BAD90216.1//mKIAA4114 protein, partial [Mus musculus];EDL06760.1//phosphatidylinositol binding clathrin assembly protein, isoform CRA_f, partial [Mus musculus]	phosphatidylinositol binding clathrin assembly protein
15201	3039	15.65	23.93	0.612658	4.56877e-23	Up	1.19237e-24	Hells	GO:0005634//nucleus;GO:0005721//pericentric heterochromatin;GO:0000775//chromosome, centromeric region	GO:0005524//ATP binding;GO:0003682//chromatin binding;GO:0004386//helicase activity	GO:0010216//maintenance of DNA methylation;GO:0030098//lymphocyte differentiation;GO:0006342//chromatin silencing;GO:0001655//urogenital system development;GO:2001243//negative regulation of intrinsic apoptotic signaling pathway;GO:0006351//transcription, DNA-templated;GO:0043066//negative regulation of apoptotic process;GO:0006306//DNA methylation;GO:1990830//cellular response to leukemia inhibi…	K19001//ATP-dependent DNA helicase	NP_032260.2//lymphocyte-specific helicase [Mus musculus]	helicase, lymphoid specific
72599	1823	2.9	4.43	0.611254	0.00334568	Up	0.000682426	Pdia5	GO:0005788//endoplasmic reticulum lumen;GO:0005783//endoplasmic reticulum	GO:0003756//protein disulfide isomerase activity;GO:0015037//peptide disulfide oxidoreductase activity	GO:0006457//protein folding;GO:0034976//response to endoplasmic reticulum stress;GO:0045454//cell redox homeostasis	K09583//protein disulfide isomerase family A, member 5 [EC:5.3.4.1]	NP_082571.1//protein disulfide-isomerase A5 precursor [Mus musculus]	protein disulfide isomerase associated 5
627049	3895	3.12	4.76	0.609416	2.3607e-06	Up	2.57802e-07	Zfp800	GO:0005634//nucleus	GO:0046872//metal ion binding;GO:0003677//DNA binding;GO:0003676//nucleic acid binding	GO:0006355//regulation of transcription, DNA-templated;GO:0006351//transcription, DNA-templated	K09228//KRAB domain-containing zinc finger protein	XP_006505206.1//PREDICTED: zinc finger protein 800 isoform X1 [Mus musculus]	zinc finger protein 800
56336	4205	55.48	84.58	0.608349	4.08429e-110	Up	1.13514e-112	B4galt5	GO:0070062//extracellular exosome;GO:0032580//Golgi cisterna membrane;GO:0016021//integral component of membrane	GO:0046872//metal ion binding;GO:0016757//transferase activity, transferring glycosyl groups	GO:0006486//protein glycosylation;GO:0005975//carbohydrate metabolic process	K09905//beta-1,4-galactosyltransferase 5 [EC:2.4.1.-]	NP_062809.2//beta-1,4-galactosyltransferase 5 [Mus musculus]	UDP-Gal:betaGlcNAc beta 1,4-galactosyltransferase, polypeptide 5
105377	3742	2.83	4.31	0.606886	1.41716e-05	Up	1.74166e-06	Slf1	GO:0035861//site of double-strand break;GO:0005634//nucleus;GO:0005813//centrosome;GO:0042405//nuclear inclusion body;GO:0005737//cytoplasm;GO:0000786//nucleosome	GO:0031625//ubiquitin protein ligase binding;GO:0032403//protein complex binding	GO:0034184//positive regulation of maintenance of mitotic sister chromatid cohesion;GO:0031334//positive regulation of protein complex assembly;GO:0006281//DNA repair;GO:2000781//positive regulation of double-strand break repair;GO:1990166//protein localization to site of double-strand break;GO:0006974//cellular response to DNA damage stimulus	K09257//NF-kappa-B inhibitor-like protein 2	XP_006517098.1//PREDICTED: SMC5-SMC6 complex localization factor protein 1 isoform X3 [Mus musculus]	SMC5-SMC6 complex localization factor 1
19055	4832	5.8	8.83	0.606361	1.50038e-13	Up	7.3941e-15	Ppp3ca	GO:0016020//membrane;GO:0005634//nucleus;GO:0005654//nucleoplasm;GO:0098794//postsynapse;GO:0030018//Z disc;GO:0005829//cytosol;GO:0042383//sarcolemma;GO:0005739//mitochondrion;GO:0005955//calcineurin complex	GO:0046982//protein heterodimerization activity;GO:0004722//protein serine/threonine phosphatase activity;GO:0046983//protein dimerization activity;GO:0046872//metal ion binding;GO:0004721//phosphoprotein phosphatase activity;GO:0005509//calcium ion binding;GO:0008144//drug binding;GO:0005516//calmodulin binding;GO:0016018//cyclosporin A binding;GO:0004723//calcium-dependent protein serine/threon…	GO:0051533//positive regulation of NFAT protein import into nucleus;GO:0035690//cellular response to drug;GO:0045807//positive regulation of endocytosis;GO:0033555//multicellular organismal response to stress;GO:0033173//calcineurin-NFAT signaling cascade;GO:0042110//T cell activation;GO:0019722//calcium-mediated signaling;GO:0050774//negative regulation of dendrite morphogenesis;GO:0006816//calc…	K04348//serine/threonine-protein phosphatase 2B catalytic subunit [EC:3.1.3.16]	NP_058737.1//serine/threonine-protein phosphatase 2B catalytic subunit alpha isoform [Rattus norvegicus];NP_001280551.1//serine/threonine-protein phosphatase 2B catalytic subunit alpha isoform isoform 2 [Mus musculus]	protein phosphatase 3, catalytic subunit, alpha isoform
14579	2257	22.95	34.89	0.604319	3.2525e-24	Up	7.80494e-26	Gem	GO:0072686//mitotic spindle;GO:0005634//nucleus;GO:0051233//spindle midzone;GO:0009898//cytoplasmic side of plasma membrane;GO:0030496//midbody	GO:0000287//magnesium ion binding;GO:0019003//GDP binding;GO:0005525//GTP binding;GO:0003924//GTPase activity	GO:1901842//negative regulation of high voltage-gated calcium channel activity;GO:0000278//mitotic cell cycle;GO:0007165//signal transduction;GO:0051310//metaphase plate congression;GO:0051276//chromosome organization	K07846//GTP binding protein overexpressed in skeletal muscle	EDL05639.1//GTP binding protein (gene overexpressed in skeletal muscle), isoform CRA_a, partial [Mus musculus]	GTP binding protein (gene overexpressed in skeletal muscle)
18124	4180	12.84	19.51	0.603569	4.0735e-23	Up	1.05759e-24	Nr4a3	GO:0005634//nucleus;GO:0005667//transcription factor complex;GO:0042629//mast cell granule	GO:0003707//steroid hormone receptor activity;GO:0001223//transcription coactivator binding;GO:0000978//RNA polymerase II proximal promoter sequence-specific DNA binding;GO:0001046//core promoter sequence-specific DNA binding;GO:0001077//transcriptional activator activity, RNA polymerase II proximal promoter sequence-specific DNA binding;GO:0035259//glucocorticoid receptor binding;GO:0042803//pro…	GO:0060005//vestibular reflex;GO:0031100//animal organ regeneration;GO:0021766//hippocampus development;GO:0046321//positive regulation of fatty acid oxidation;GO:0048660//regulation of smooth muscle cell proliferation;GO:1900625//positive regulation of monocyte aggregation;GO:0097009//energy homeostasis;GO:0043303//mast cell degranulation;GO:0042472//inner ear morphogenesis;GO:2000108//positive …	K08559//nuclear receptor subfamily 4 group A member 3	XP_008761925.1//PREDICTED: nuclear receptor subfamily 4 group A member 3 isoform X2 [Rattus norvegicus];NP_001294918.1//nuclear receptor subfamily 4 group A member 3 isoform 2 [Mus musculus]	nuclear receptor subfamily 4, group A, member 3
67241	5603	4.78	7.23	0.596985	1.4908e-12	Up	7.86226e-14	Smc6	GO:0030915//Smc5-Smc6 complex;GO:0016605//PML body;GO:0005634//nucleus;GO:0005654//nucleoplasm;GO:0000781//chromosome, telomeric region;GO:0016607//nuclear speck;GO:0005622//intracellular;GO:0000803//sex chromosome;GO:0035861//site of double-strand break;GO:0035061//interchromatin granule	GO:0005524//ATP binding;GO:0031625//ubiquitin protein ligase binding	GO:0000722//telomere maintenance via recombination;GO:0090398//cellular senescence;GO:0051984//positive regulation of chromosome segregation;GO:0000724//double-strand break repair via homologous recombination;GO:0006974//cellular response to DNA damage stimulus	K20283//golgin subfamily A member 4;K20478//golgin subfamily B member 1	BAD90287.1//mKIAA4103 protein, partial [Mus musculus];NP_079971.2//structural maintenance of chromosomes protein 6 isoform 1 [Mus musculus]	structural maintenance of chromosomes 6
100039707	783	8.17	12.33	0.593765	0.00202064	Up	0.000385308	Mthfsl	GO:0005759//mitochondrial matrix;GO:0005829//cytosol;GO:0005739//mitochondrion;GO:0005737//cytoplasm	GO:0005542//folic acid binding;GO:0046872//metal ion binding;GO:0005524//ATP binding;GO:0030272//5-formyltetrahydrofolate cyclo-ligase activity	GO:0006536//glutamate metabolic process;GO:0046657//folic acid catabolic process;GO:0046653//tetrahydrofolate metabolic process;GO:0035999//tetrahydrofolate interconversion;GO:0009396//folic acid-containing compound biosynthetic process	K01934//5-formyltetrahydrofolate cyclo-ligase [EC:6.3.3.2]	NP_001122073.1//5, 10-methenyltetrahydrofolate synthetase-like [Mus musculus]	5, 10-methenyltetrahydrofolate synthetase-like
140488	4366	3.93	5.93	0.593503	3.07359e-08	Up	2.56688e-09	Igf2bp3	GO:0005634//nucleus;GO:0005829//cytosol;GO:0005737//cytoplasm	GO:0003723//RNA binding;GO:0048027//mRNA 5'-UTR binding;GO:0003730//mRNA 3'-UTR binding	GO:0006417//regulation of translation;GO:0051028//mRNA transport	K13197//insulin-like growth factor 2 mRNA-binding protein 3	NP_076159.3//insulin-like growth factor 2 mRNA-binding protein 3 [Mus musculus]	insulin-like growth factor 2 mRNA binding protein 3
12193	3537	44.59	67.21	0.591956	4.45083e-70	Up	2.62488e-72	Zfp36l2	GO:0005634//nucleus;GO:0030529//intracellular ribonucleoprotein complex;GO:0005829//cytosol;GO:0005737//cytoplasm	GO:0003723//RNA binding;GO:0046872//metal ion binding;GO:0003677//DNA binding;GO:0017091//AU-rich element binding;GO:0035925//mRNA 3'-UTR AU-rich region binding	GO:0048103//somatic stem cell division;GO:0071385//cellular response to glucocorticoid stimulus;GO:0033077//T cell differentiation in thymus;GO:0035019//somatic stem cell population maintenance;GO:0071356//cellular response to tumor necrosis factor;GO:1900153//positive regulation of nuclear-transcribed mRNA catabolic process, deadenylation-dependent decay;GO:0070371//ERK1 and ERK2 cascade;GO:0071…	K18753//butyrate response factor	BAE36112.1//unnamed protein product, partial [Mus musculus]	zinc finger protein 36, C3H type-like 2
60411	1269	4.83	7.27	0.589932	0.00171113	Up	0.000320952	Cenpk	GO:0005634//nucleus;GO:0000777//condensed chromosome kinetochore	NA	GO:0045944//positive regulation of transcription from RNA polymerase II promoter	K11503//centromere protein K	NP_851406.1//centromere protein K isoform 2 [Mus musculus];NP_068562.1//centromere protein K isoform 1 [Mus musculus]	centromere protein K
26885	6611	2.04	3.07	0.58967	1.13647e-06	Up	1.18947e-07	Casp8ap2	GO:0016605//PML body;GO:0005634//nucleus;GO:0005739//mitochondrion;GO:0005737//cytoplasm	GO:0002020//protease binding;GO:0003714//transcription corepressor activity;GO:0032184//SUMO polymer binding;GO:0042802//identical protein binding;GO:0008656//cysteine-type endopeptidase activator activity involved in apoptotic process	GO:0006355//regulation of transcription, DNA-templated;GO:0008625//extrinsic apoptotic signaling pathway via death domain receptors;GO:0006351//transcription, DNA-templated;GO:0006919//activation of cysteine-type endopeptidase activity involved in apoptotic process;GO:0007049//cell cycle;GO:0036337//Fas signaling pathway	K03163//DNA topoisomerase I [EC:5.99.1.2];K13165//splicing factor, arginine/serine-rich 12;K13171//serine/arginine repetitive matrix protein 1	NP_036127.2//CASP8-associated protein 2 [Mus musculus]	caspase 8 associated protein 2
15519	2850	236.33	355.32	0.588316	4.24263e-294	Up	2.01318e-297	Hsp90aa1	GO:0016323//basolateral plasma membrane;GO:0016020//membrane;GO:0016324//apical plasma membrane;GO:0031526//brush border membrane;GO:0032587//ruffle membrane;GO:0042470//melanosome;GO:0005737//cytoplasm;GO:0043025//neuronal cell body;GO:0036126//sperm flagellum;GO:0097524//sperm plasma membrane;GO:0097226//sperm mitochondrial sheath;GO:0005829//cytosol;GO:0070062//extracellular exosome;GO:0031012…	GO:0030235//nitric-oxide synthase regulator activity;GO:0003723//RNA binding;GO:0005524//ATP binding;GO:0051022//Rho GDP-dissociation inhibitor binding;GO:0019903//protein phosphatase binding;GO:1990782//protein tyrosine kinase binding;GO:0070182//DNA polymerase binding;GO:0048156//tau protein binding;GO:0019901//protein kinase binding;GO:0004713//protein tyrosine kinase activity;GO:0032564//dATP…	GO:0006986//response to unfolded protein;GO:0010659//cardiac muscle cell apoptotic process;GO:0051973//positive regulation of telomerase activity;GO:0043627//response to estrogen;GO:0046677//response to antibiotic;GO:0009651//response to salt stress;GO:0007004//telomere maintenance via telomerase;GO:0003009//skeletal muscle contraction;GO:0061635//regulation of protein complex stability;GO:000645…	K04079//molecular chaperone HtpG	NP_034610.1//heat shock protein HSP 90-alpha [Mus musculus]	heat shock protein 90, alpha (cytosolic), class A member 1
18139	6206	2.3	3.45	0.584963	1.41836e-06	Up	1.50181e-07	Zfp638	GO:0043231//intracellular membrane-bounded organelle;GO:0005654//nucleoplasm;GO:0016607//nuclear speck	GO:0003723//RNA binding;GO:0003677//DNA binding;GO:0008270//zinc ion binding	GO:0006355//regulation of transcription, DNA-templated;GO:0006351//transcription, DNA-templated;GO:0008380//RNA splicing	K12605//CCR4-NOT transcription complex subunit 2;K12567//titin [EC:2.7.11.1];K17498//transcription factor SPN1	XP_017176919.1//PREDICTED: zinc finger protein 638 isoform X7 [Mus musculus];XP_017176924.1//PREDICTED: zinc finger protein 638 isoform X13 [Mus musculus];XP_006505769.1//PREDICTED: zinc finger protein 638 isoform X3 [Mus musculus];XP_006505770.1//PREDICTED: zinc finger protein 638 isoform X4 [Mus musculus]	zinc finger protein 638
407786	2540	2.96	4.44	0.584963	0.00070732	Up	0.000121211	Taf9b	GO:0033276//transcription factor TFTC complex;GO:0000124//SAGA complex;GO:0005669//transcription factor TFIID complex	GO:0046982//protein heterodimerization activity;GO:0044212//transcription regulatory region DNA binding;GO:0008134//transcription factor binding	GO:0030307//positive regulation of cell growth;GO:0043066//negative regulation of apoptotic process;GO:0006352//DNA-templated transcription, initiation;GO:0006366//transcription from RNA polymerase II promoter;GO:0000122//negative regulation of transcription from RNA polymerase II promoter;GO:0043966//histone H3 acetylation;GO:0045944//positive regulation of transcription from RNA polymerase II p…	K03133//transcription initiation factor TFIID subunit 9B	NP_001161460.1//transcription initiation factor TFIID subunit 9B isoform 1 [Mus musculus]	TATA-box binding protein associated factor 9B
93759	3910	4.33	6.49	0.583851	7.36636e-08	Up	6.4216e-09	Sirt1	GO:0005829//cytosol;GO:0000785//chromatin;GO:0005739//mitochondrion;GO:0005677//chromatin silencing complex;GO:0005737//cytoplasm;GO:0005720//nuclear heterochromatin;GO:0035098//ESC/E(Z) complex	GO:0042393//histone binding;GO:0003714//transcription corepressor activity;GO:0001046//core promoter sequence-specific DNA binding;GO:0002039//p53 binding;GO:0001077//transcriptional activator activity, RNA polymerase II proximal promoter sequence-specific DNA binding;GO:0019904//protein domain specific binding;GO:0043425//bHLH transcription factor binding;GO:0019213//deacetylase activity;GO:0070…	GO:0009267//cellular response to starvation;GO:0043433//negative regulation of DNA binding transcription factor activity;GO:0035358//regulation of peroxisome proliferator activated receptor signaling pathway;GO:0000731//DNA synthesis involved in DNA repair;GO:0000720//pyrimidine dimer repair by nucleotide-excision repair;GO:0010906//regulation of glucose metabolic process;GO:0051898//negative reg…	K11411//NAD-dependent deacetylase sirtuin 1 [EC:3.5.1.-]	NP_001153061.1//NAD-dependent protein deacetylase sirtuin-1 isoform 2 [Mus musculus];NP_062786.1//NAD-dependent protein deacetylase sirtuin-1 isoform 1 [Mus musculus]	sirtuin 1
67030	1798	6.54	9.79	0.582018	1.30653e-05	Up	1.59508e-06	Fancl	GO:0043231//intracellular membrane-bounded organelle;GO:0005635//nuclear envelope;GO:0016604//nuclear body;GO:0043240//Fanconi anaemia nuclear complex;GO:0005737//cytoplasm	GO:0061630//ubiquitin protein ligase activity;GO:0046872//metal ion binding;GO:0031625//ubiquitin protein ligase binding;GO:0004842//ubiquitin-protein transferase activity	GO:0006281//DNA repair;GO:0006513//protein monoubiquitination;GO:0042127//regulation of cell proliferation;GO:0007276//gamete generation;GO:0006974//cellular response to DNA damage stimulus	K10606//E3 ubiquitin-protein ligase FANCL [EC:2.3.2.27]	NP_001264202.1//E3 ubiquitin-protein ligase FANCL isoform 2 [Mus musculus];NP_080199.1//E3 ubiquitin-protein ligase FANCL isoform 1 [Mus musculus]	Fanconi anemia, complementation group L
11852	2264	6.23	9.32	0.581098	1.47662e-06	Up	1.57051e-07	Rhob	GO:0070062//extracellular exosome;GO:0010008//endosome membrane;GO:0005634//nucleus;GO:0005770//late endosome;GO:0005925//focal adhesion;GO:0032154//cleavage furrow;GO:0005769//early endosome;GO:0005886//plasma membrane	GO:0019003//GDP binding;GO:0005525//GTP binding;GO:0003924//GTPase activity	GO:0045786//negative regulation of cell cycle;GO:0010595//positive regulation of endothelial cell migration;GO:0030336//negative regulation of cell migration;GO:0006886//intracellular protein transport;GO:0043065//positive regulation of apoptotic process;GO:0007155//cell adhesion;GO:0000281//mitotic cytokinesis;GO:0061154//endothelial tube morphogenesis;GO:0007264//small GTPase mediated signal tr…	K07856//Ras homolog gene family, member B	ELR56376.1//Rho-related GTP-binding protein RhoB, partial [Bos mutus]	ras homolog family member B
76747	589	3.33	0.01	-8.37938	1.14844e-10	Down	7.27896e-12	Dapl1	NA	GO:0070513//death domain binding	GO:0034198//cellular response to amino acid starvation;GO:0030154//cell differentiation;GO:0010507//negative regulation of autophagy;GO:0097190//apoptotic signaling pathway	NA	NP_083999.1//death-associated protein-like 1 [Mus musculus]	death associated protein-like 1
14432	1316	0.7	0.01	-6.12928	2.90884e-05	Down	3.81548e-06	Gap43	GO:0030424//axon;GO:0071944//cell periphery;GO:0030054//cell junction;GO:0014069//postsynaptic density;GO:0005737//cytoplasm;GO:0032584//growth cone membrane;GO:0031527//filopodium membrane;GO:0005886//plasma membrane	GO:1901981//phosphatidylinositol phosphate binding;GO:0035727//lysophosphatidic acid binding;GO:0005516//calmodulin binding;GO:0001786//phosphatidylserine binding	GO:0010001//glial cell differentiation;GO:0045165//cell fate commitment;GO:0040008//regulation of growth;GO:0016198//axon choice point recognition;GO:0042246//tissue regeneration;GO:0007411//axon guidance;GO:0051489//regulation of filopodium assembly	K20041//neuromodulin	NP_032109.1//neuromodulin [Mus musculus]	growth associated protein 43
504193	4839	0.59	0.01	-5.88264	3.4545e-16	Down	1.38864e-17	Npcd	GO:0030425//dendrite;GO:0005634//nucleus;GO:0005737//cytoplasm;GO:0043025//neuronal cell body;GO:0030175//filopodium;GO:0030426//growth cone;GO:0005829//cytosol;GO:0009898//cytoplasmic side of plasma membrane	GO:0019904//protein domain specific binding	NA	K11453//chromobox protein 6	NP_001013378.2//neuronal pentraxin with chromo domain isoform 1 [Mus musculus];NP_001013380.2//neuronal pentraxin with chromo domain isoform 2 [Mus musculus]	neuronal pentraxin chromo domain
100039060	4539	0.57	0.01	-5.83289	9.94674e-15	Down	4.4434e-16	0610010B08Rik	GO:0005622//intracellular	GO:0046872//metal ion binding;GO:0000976//transcription regulatory region sequence-specific DNA binding;GO:0003700//DNA binding transcription factor activity;GO:0003676//nucleic acid binding	GO:0006355//regulation of transcription, DNA-templated	K09228//KRAB domain-containing zinc finger protein	NP_001177231.1//novel KRAB box and zinc finger, C2H2 type domain containing protein isoform 1 [Mus musculus]	RIKEN cDNA 0610010B08 gene
109729085	2480	0.54	0.01	-5.75489	1.61919e-07	Down	1.49055e-08	Htd2	NA	NA	NA	K14529//ribonuclease P protein subunit RPP14 [EC:3.1.26.5]	NP_001335656.1//hydroxyacyl-thioester dehydratase type 2 [Mus musculus]	hydroxyacyl-thioester dehydratase type 2
14204	2059	0.33	0.01	-5.04439	0.000712161	Down	0.000122089	Il4i1	GO:0005764//lysosome	GO:0001716//L-amino-acid oxidase activity;GO:0016491//oxidoreductase activity	GO:0009072//aromatic amino acid family metabolic process	K03334//L-amino-acid oxidase [EC:1.4.3.2]	EDL22757.1//interleukin 4 induced 1, partial [Mus musculus]	interleukin 4 induced 1
545652	1556	0.31	0.01	-4.9542	0.00848766	Down	0.00195334	Gm13275	GO:0005615//extracellular space	GO:0005132//type I interferon receptor binding;GO:0005125//cytokine activity	GO:0097190//apoptotic signaling pathway;GO:0051607//defense response to virus;GO:0043330//response to exogenous dsRNA;GO:0002250//adaptive immune response;GO:0042100//B cell proliferation;GO:0006959//humoral immune response;GO:0002286//T cell activation involved in immune response;GO:0002323//natural killer cell activation involved in immune response;GO:0033141//positive regulation of peptidyl-se…	K05414//interferon alpha	NP_001079002.1//interferon zeta-like precursor [Mus musculus]	predicted gene 13275
26897	1559	0.3	0.01	-4.90689	0.00848516	Down	0.00195334	Acot1	GO:0005739//mitochondrion;GO:0005737//cytoplasm	GO:0047617//acyl-CoA hydrolase activity;GO:0102991//myristoyl-CoA hydrolase activity;GO:0052689//carboxylic ester hydrolase activity;GO:0016290//palmitoyl-CoA hydrolase activity	GO:0001676//long-chain fatty acid metabolic process;GO:0006637//acyl-CoA metabolic process	K01068//acyl-coenzyme A thioesterase 1/2/4 [EC:3.1.2.2]	NP_036136.1//acyl-coenzyme A thioesterase 1 [Mus musculus]	acyl-CoA thioesterase 1
100041085	1782	0.27	0.01	-4.75489	0.00848017	Down	0.00195334	Mfsd4b3	GO:0016324//apical plasma membrane;GO:0016021//integral component of membrane	GO:0005355//glucose transmembrane transporter activity;GO:0015293//symporter activity	GO:0006814//sodium ion transport	K08175//MFS transporter, FHS family, Na+ dependent glucose transporter 1	XP_003504955.1//PREDICTED: sodium-dependent glucose transporter 1C isoform X1 [Cricetulus griseus]	major facilitator superfamily domain containing 4B3
26879	2283	0.24	0.01	-4.58496	0.00248759	Down	0.000488344	B3galnt1	GO:0016021//integral component of membrane;GO:0000139//Golgi membrane	GO:0008499//UDP-galactose:beta-N-acetylglucosamine beta-1,3-galactosyltransferase activity;GO:0047273//galactosylgalactosylglucosylceramide beta-D-acetylgalactosaminyltransferase activity	GO:0006486//protein glycosylation;GO:0009312//oligosaccharide biosynthetic process	K00719//galactosylgalactosylglucosylceramide beta-D-acetylgalactosaminyltransferase [EC:2.4.1.79]	NP_064410.1//UDP-GalNAc:beta-1,3-N-acetylgalactosaminyltransferase 1 [Mus musculus]	UDP-GalNAc:betaGlcNAc beta 1,3-galactosaminyltransferase, polypeptide 1
16194	3374	0.18	0.01	-4.16993	0.00802116	Down	0.0018313	Il6ra	GO:0005615//extracellular space;GO:0009986//cell surface;GO:0016324//apical plasma membrane;GO:0016021//integral component of membrane;GO:0005896//interleukin-6 receptor complex;GO:0005576//extracellular region;GO:0070110//ciliary neurotrophic factor receptor complex	GO:0004897//ciliary neurotrophic factor receptor activity;GO:0005138//interleukin-6 receptor binding;GO:0004915//interleukin-6 receptor activity;GO:0070119//ciliary neurotrophic factor binding;GO:0004896//cytokine receptor activity;GO:0042803//protein homodimerization activity;GO:0019981//interleukin-6 binding;GO:0019899//enzyme binding	GO:0050731//positive regulation of peptidyl-tyrosine phosphorylation;GO:0032755//positive regulation of interleukin-6 production;GO:0010536//positive regulation of activation of Janus kinase activity;GO:0032966//negative regulation of collagen biosynthetic process;GO:0070120//ciliary neurotrophic factor-mediated signaling pathway;GO:0034097//response to cytokine;GO:0031018//endocrine pancreas dev…	K05055//interleukin 6 receptor	NP_034689.2//interleukin-6 receptor subunit alpha isoform 1 precursor [Mus musculus];NP_001297605.1//interleukin-6 receptor subunit alpha isoform 2 precursor [Mus musculus]	interleukin 6 receptor, alpha
16163	1217	10.33	0.59	-4.12998	7.12865e-54	Down	5.94376e-56	Il13	GO:0005615//extracellular space;GO:0009897//external side of plasma membrane;GO:0005576//extracellular region;GO:0005737//cytoplasm	GO:0005125//cytokine activity;GO:0005144//interleukin-13 receptor binding	GO:1901215//negative regulation of neuron death;GO:0035094//response to nicotine;GO:0071260//cellular response to mechanical stimulus;GO:0032496//response to lipopolysaccharide;GO:0002639//positive regulation of immunoglobulin production;GO:0045471//response to ethanol;GO:0030890//positive regulation of B cell proliferation;GO:0042531//positive regulation of tyrosine phosphorylation of STAT prote…	K05435//interleukin 13	NP_032381.1//interleukin-13 precursor [Mus musculus]	interleukin 13
93701	4480	0.15	0.01	-3.90689	0.000711879	Down	0.000122089	Pcdhgb4	NA	NA	NA	K16496//protocadherin gamma subfamily B	XP_017654291.1//PREDICTED: protocadherin gamma-B4 isoform X17 [Nannospalax galili]	protocadherin gamma subfamily B, 4
94284	3302	0.15	0.01	-3.90689	0.00848266	Down	0.00195334	Ugt1a6a	GO:0070062//extracellular exosome;GO:0005783//endoplasmic reticulum;GO:0005743//mitochondrial inner membrane;GO:0016021//integral component of membrane;GO:0005789//endoplasmic reticulum membrane	GO:0046982//protein heterodimerization activity;GO:0015020//glucuronosyltransferase activity;GO:0042803//protein homodimerization activity;GO:0019899//enzyme binding	GO:0052697//xenobiotic glucuronidation;GO:0019585//glucuronate metabolic process;GO:0052696//flavonoid glucuronidation	K00699//glucuronosyltransferase [EC:2.4.1.17]	NP_659545.2//UDP-glucuronosyltransferase 1-6 precursor [Mus musculus]	UDP glucuronosyltransferase 1 family, polypeptide A6A
53867	6132	0.26	0.02	-3.70044	2.09953e-06	Down	2.27288e-07	Col5a3	GO:0031012//extracellular matrix;GO:0070062//extracellular exosome;GO:0005588//collagen type V trimer	GO:0005201//extracellular matrix structural constituent;GO:0008201//heparin binding;GO:0005198//structural molecule activity;GO:0043394//proteoglycan binding	GO:0007160//cell-matrix adhesion;GO:0030198//extracellular matrix organization	K19721//collagen, type V/XI/XXIV/XXVII, alpha	NP_058615.1//collagen alpha-3(V) chain isoform 1 precursor [Mus musculus];NP_001304317.1//collagen alpha-3(V) chain isoform 2 precursor [Mus musculus]	collagen, type V, alpha 3
30054	5148	0.13	0.01	-3.70044	0.00460329	Down	0.000976702	Rnf17	GO:0005634//nucleus;GO:0005737//cytoplasm	GO:0046872//metal ion binding;GO:0042803//protein homodimerization activity	GO:0007275//multicellular organism development;GO:0007286//spermatid development	K18405//tudor domain-containing protein 1/4/6/7	NP_001028215.1//RING finger protein 17 [Mus musculus]	ring finger protein 17
66333	1322	0.46	0.04	-3.52356	0.00801878	Down	0.0018313	Aqp11	GO:0030425//dendrite;GO:0005783//endoplasmic reticulum;GO:0009986//cell surface;GO:0005829//cytosol;GO:0016021//integral component of membrane;GO:0005737//cytoplasm	GO:0015250//water channel activity	GO:0006833//water transport;GO:0001822//kidney development;GO:0051260//protein homooligomerization;GO:0072014//proximal tubule development;GO:0048388//endosomal lumen acidification	K09870//aquaporin-11	AAH37088.1//Aqp11 protein, partial [Mus musculus]	aquaporin 11
170721	4309	0.22	0.02	-3.45943	0.000707188	Down	0.00012114	Papln	GO:0005604//basement membrane	GO:0004867//serine-type endopeptidase inhibitor activity;GO:0004222//metalloendopeptidase activity;GO:0008270//zinc ion binding	NA	K08621//a disintegrin and metalloproteinase with thrombospondin motifs 6 [EC:3.4.24.-]	NP_570957.2//papilin isoform 2 precursor [Mus musculus];NP_001192272.1//papilin isoform 1 precursor [Mus musculus]	papilin, proteoglycan-like sulfated glycoprotein
94190	7018	0.11	0.01	-3.45943	0.00354441	Down	0.000728728	Ophn1	GO:0030425//dendrite;GO:0030054//cell junction;GO:0015629//actin cytoskeleton;GO:0043197//dendritic spine;GO:0043195//terminal bouton;GO:0005737//cytoplasm	GO:0003779//actin binding;GO:0035255//ionotropic glutamate receptor binding;GO:0005543//phospholipid binding;GO:0005096//GTPase activator activity	GO:0007399//nervous system development;GO:0048488//synaptic vesicle endocytosis;GO:0034329//cell junction assembly;GO:0007165//signal transduction;GO:0045198//establishment of epithelial cell apical/basal polarity;GO:0030036//actin cytoskeleton organization;GO:0051966//regulation of synaptic transmission, glutamatergic;GO:0030100//regulation of endocytosis;GO:1901799//negative regulation of prote…	K20650//oligophrenin-1	EDL14202.1//oligophrenin 1, isoform CRA_b, partial [Mus musculus]	oligophrenin 1
20897	2784	0.22	0.02	-3.45943	0.00802355	Down	0.0018313	Stra6	GO:0005887//integral component of plasma membrane;GO:0043234//protein complex;GO:0016021//integral component of membrane;GO:0005886//plasma membrane	GO:0004872//receptor activity;GO:0034632//retinol transmembrane transporter activity	GO:0030540//female genitalia development;GO:0060539//diaphragm development;GO:0043010//camera-type eye development;GO:0001568//blood vessel development;GO:0048520//positive regulation of behavior;GO:0060900//embryonic camera-type eye formation;GO:0042573//retinoic acid metabolic process;GO:0034633//retinol transport;GO:0003281//ventricular septum development;GO:0061038//uterus morphogenesis;GO:00…	NA	XP_017168751.1//PREDICTED: stimulated by retinoic acid gene 6 protein isoform X2 [Mus musculus]	stimulated by retinoic acid gene 6
17532	4058	0.11	0.01	-3.45943	0.00847767	Down	0.00195334	Mras	GO:0016020//membrane;GO:0070062//extracellular exosome;GO:0005886//plasma membrane	GO:0030742//GTP-dependent protein binding;GO:0005525//GTP binding;GO:0003924//GTPase activity	GO:1990830//cellular response to leukemia inhibitory factor;GO:0007165//signal transduction	K07831//Ras-related protein M-Ras	NP_032650.1//ras-related protein M-Ras precursor [Mus musculus]	muscle and microspikes RAS
241327	2409	0.38	0.04	-3.24793	0.00122221	Down	0.000221294	Olfml2a	NA	NA	NA	K01183//chitinase [EC:3.2.1.14]	XP_018085055.1//PREDICTED: olfactomedin-like protein 2A [Xenopus laevis]	olfactomedin-like 2A
18439	4158	0.25	0.03	-3.05889	0.00122267	Down	0.000221294	P2rx7	GO:0098794//postsynapse;GO:0005887//integral component of plasma membrane;GO:0009897//external side of plasma membrane;GO:0005911//cell-cell junction;GO:0005639//integral component of nuclear inner membrane	GO:0001530//lipopolysaccharide binding;GO:0004931//extracellularly ATP-gated cation channel activity;GO:0005524//ATP binding;GO:0001614//purinergic nucleotide receptor activity;GO:0015267//channel activity	GO:0046931//pore complex assembly;GO:0033198//response to ATP;GO:0017121//phospholipid scrambling;GO:0032060//bleb assembly;GO:0050718//positive regulation of interleukin-1 beta secretion;GO:0000187//activation of MAPK activity;GO:0045794//negative regulation of cell volume;GO:0034767//positive regulation of ion transmembrane transport;GO:0006812//cation transport;GO:0006816//calcium ion transpor…	K05220//P2X purinoceptor 7	NP_001033976.1//P2X purinoceptor 7 isoform d [Mus musculus];XP_021042567.1//P2X purinoceptor 7 isoform X2 [Mus pahari];NP_001033934.1//P2X purinoceptor 7 isoform b [Mus musculus];CAD33539.1//P2X purinoceptor 7 [Mus musculus]	purinergic receptor P2X, ligand-gated ion channel, 7
328778	1434	0.5	0.07	-2.8365	0.00998277	Down	0.0023502	Rab26	GO:0030658//transport vesicle membrane;GO:0005768//endosome;GO:0030667//secretory granule membrane;GO:0031226//intrinsic component of plasma membrane;GO:0008021//synaptic vesicle;GO:0005886//plasma membrane;GO:0000139//Golgi membrane	GO:0005525//GTP binding;GO:0019002//GMP binding;GO:0003924//GTPase activity	GO:0017157//regulation of exocytosis;GO:0009306//protein secretion;GO:0035272//exocrine system development;GO:0045055//regulated exocytosis;GO:0072659//protein localization to plasma membrane;GO:0043001//Golgi to plasma membrane protein transport;GO:0006904//vesicle docking involved in exocytosis	K07913//Ras-related protein Rab-26	XP_021005424.1//ras-related protein Rab-26 [Mus caroli]	RAB26, member RAS oncogene family
16323	6403	0.34	0.05	-2.76553	3.35704e-07	Down	3.24508e-08	Inhba	GO:0005576//extracellular region	GO:0008083//growth factor activity;GO:0005179//hormone activity	NA	K04667//inhibin, beta	XP_012888470.1//PREDICTED: inhibin beta A chain [Dipodomys ordii]	inhibin beta-A
114644	3224	0.39	0.06	-2.70044	0.000368431	Down	5.94904e-05	Slc13a3	GO:0016020//membrane;GO:0070062//extracellular exosome;GO:0005887//integral component of plasma membrane;GO:0016021//integral component of membrane	GO:0015362//high-affinity sodium:dicarboxylate symporter activity;GO:0015141//succinate transmembrane transporter activity;GO:0015137//citrate transmembrane transporter activity	GO:0006835//dicarboxylic acid transport;GO:0015746//citrate transport	K14445//solute carrier family 13 (sodium-dependent dicarboxylate transporter), member 2/3/5	NP_473396.1//solute carrier family 13 member 3 [Mus musculus]	solute carrier family 13 (sodium-dependent dicarboxylate transporter), member 3
66725	8231	0.19	0.03	-2.66297	3.22398e-05	Down	4.25726e-06	Lrrk2	GO:0099400//caveola neck;GO:0030424//axon;GO:0044754//autolysosome;GO:0044753//amphisome	GO:0003779//actin binding;GO:0030276//clathrin binding;GO:0005524//ATP binding;GO:0004672//protein kinase activity;GO:0005525//GTP binding;GO:1904713//beta-catenin destruction complex binding	GO:0000187//activation of MAPK activity;GO:0034613//cellular protein localization;GO:0019722//calcium-mediated signaling;GO:0000186//activation of MAPKK activity	K08844//leucine-rich repeat kinase 2 [EC:2.7.11.1]	XP_021071934.1//leucine-rich repeat serine/threonine-protein kinase 2 [Mus pahari]	leucine-rich repeat kinase 2
16553	6866	1.01	0.16	-2.65821	1.87227e-20	Down	5.69854e-22	Kif13a	GO:0010008//endosome membrane;GO:0005813//centrosome;GO:0030496//midbody	GO:0005524//ATP binding;GO:0003777//microtubule motor activity;GO:0008017//microtubule binding	GO:0006886//intracellular protein transport;GO:0072383//plus-end-directed vesicle transport along microtubule;GO:0008333//endosome to lysosome transport;GO:0000910//cytokinesis;GO:0035459//cargo loading into vesicle;GO:0032438//melanosome organization	K17914//kinesin family member 13	NP_034747.2//kinesin-like protein KIF13A [Mus musculus]	kinesin family member 13A
22635	16481	0.12	0.02	-2.58496	2.82478e-06	Down	3.10396e-07	Zan	GO:0016021//integral component of membrane	NA	NA	K18273//alpha-tectorin	NP_035871.2//zonadhesin precursor [Mus musculus]	zonadhesin
226250	3915	0.36	0.06	-2.58496	0.000248889	Down	3.85684e-05	Afap1l2	GO:0005829//cytosol;GO:0005886//plasma membrane;GO:0005737//cytoplasm	GO:0035591//signaling adaptor activity;GO:0017124//SH3 domain binding;GO:0042169//SH2 domain binding;GO:0030296//protein tyrosine kinase activator activity	GO:0032675//regulation of interleukin-6 production;GO:0007346//regulation of mitotic cell cycle;GO:0032757//positive regulation of interleukin-8 production;GO:0045742//positive regulation of epidermal growth factor receptor signaling pathway;GO:0045893//positive regulation of transcription, DNA-templated;GO:0006954//inflammatory response	K18616//actin filament associated protein 1	NP_001171267.1//actin filament-associated protein 1-like 2 isoform 1 [Mus musculus];EDL01770.1//expressed sequence AU041783, partial [Mus musculus];BAD90264.1//mKIAA1914 protein, partial [Mus musculus]	actin filament associated protein 1-like 2
381404	2580	0.35	0.06	-2.54432	0.00408075	Down	0.000855596	Pabpc1l	GO:0070062//extracellular exosome;GO:0005737//cytoplasm	GO:0008143//poly(A) binding	GO:0051647//nucleus localization;GO:0006338//chromatin remodeling;GO:0048096//chromatin-mediated maintenance of transcription;GO:0001556//oocyte maturation;GO:0006378//mRNA polyadenylation	K13126//polyadenylate-binding protein	NP_001107551.1//polyadenylate-binding protein 1-like [Mus musculus]	poly(A) binding protein, cytoplasmic 1-like
19885	2576	1.8	0.31	-2.53766	4.32535e-13	Down	2.21076e-14	Rorc	GO:0005634//nucleus;GO:0005654//nucleoplasm;GO:0016604//nuclear body	GO:0003707//steroid hormone receptor activity;GO:0098531//transcription factor activity, direct ligand regulated sequence-specific DNA binding;GO:0001223//transcription coactivator binding;GO:0000978//RNA polymerase II proximal promoter sequence-specific DNA binding;GO:0003677//DNA binding;GO:0004879//nuclear receptor activity;GO:0001078//transcriptional repressor activity, RNA polymerase II prox…	GO:0048537//mucosal-associated lymphoid tissue development;GO:0033077//T cell differentiation in thymus;GO:0036315//cellular response to sterol;GO:0045893//positive regulation of transcription, DNA-templated;GO:0000122//negative regulation of transcription from RNA polymerase II promoter;GO:0019218//regulation of steroid metabolic process;GO:0048541//Peyer's patch development;GO:0010906//regulati…	K08534//RAR-related orphan receptor gamma	NP_001280663.1//nuclear receptor ROR-gamma isoform 2 [Mus musculus];NP_035411.2//nuclear receptor ROR-gamma isoform 1 [Mus musculus]	RAR-related orphan receptor gamma
227659	2136	2.39	0.43	-2.4746	4.1798e-14	Down	1.9777e-15	Slc2a6	GO:0016021//integral component of membrane	GO:0005355//glucose transmembrane transporter activity;GO:0005351//sugar:proton symporter activity	GO:0035428//hexose transmembrane transport;GO:0046323//glucose import	K08144//MFS transporter, SP family, solute carrier family 2 (facilitated glucose transporter), member 6	NP_001171098.1//solute carrier family 2, facilitated glucose transporter member 6 isoform 2 [Mus musculus];NP_766247.2//solute carrier family 2, facilitated glucose transporter member 6 isoform 1 [Mus musculus]	solute carrier family 2 (facilitated glucose transporter), member 6
16178	1360	1.88	0.34	-2.46713	3.20418e-07	Down	3.08646e-08	Il1r2	GO:0016021//integral component of membrane;GO:0005576//extracellular region;GO:0005886//plasma membrane;GO:0005737//cytoplasm	GO:0004910//interleukin-1, Type II, blocking receptor activity;GO:0004908//interleukin-1 receptor activity;GO:0019966//interleukin-1 binding	GO:0010955//negative regulation of protein processing;GO:0050712//negative regulation of interleukin-1 alpha secretion;GO:2000660//negative regulation of interleukin-1-mediated signaling pathway;GO:1900016//negative regulation of cytokine production involved in inflammatory response	K04387//interleukin 1 receptor type II	XP_017173211.1//PREDICTED: interleukin-1 receptor type 2 isoform X1 [Mus musculus]	interleukin 1 receptor, type II
12891	2021	0.98	0.18	-2.44478	9.02043e-06	Down	1.0713e-06	Cpne6	GO:0016020//membrane;GO:0070062//extracellular exosome;GO:0030425//dendrite;GO:0030424//axon;GO:0045334//clathrin-coated endocytic vesicle;GO:0005737//cytoplasm;GO:0043204//perikaryon;GO:0005768//endosome;GO:0005886//plasma membrane	GO:0001786//phosphatidylserine binding	GO:0071277//cellular response to calcium ion;GO:1903861//positive regulation of dendrite extension	K16280//E3 ubiquitin-protein ligase RGLG [EC:2.3.2.27];K11348//bromodomain and PHD finger-containing protein 1;K20493//leucine-rich repeat-containing protein 16	EDL36293.1//copine VI, isoform CRA_a, partial [Mus musculus];XP_016781402.1//PREDICTED: copine-6 isoform X1 [Pan troglodytes]	copine VI
67564	1979	1.82	0.36	-2.33787	2.0123e-09	Down	1.44593e-10	Tmem35a	GO:0031410//cytoplasmic vesicle;GO:0016021//integral component of membrane;GO:0005778//peroxisomal membrane	NA	NA	K09291//nucleoprotein TPR	ELV12416.1//Transmembrane protein 35 [Tupaia chinensis]	transmembrane protein 35A
13807	2811	0.91	0.18	-2.33787	4.01548e-06	Down	4.5185e-07	Eno2	GO:0016020//membrane;GO:0070062//extracellular exosome;GO:0005615//extracellular space;GO:0001917//photoreceptor inner segment;GO:0043209//myelin sheath;GO:0005622//intracellular;GO:0005737//cytoplasm;GO:0043204//perikaryon;GO:0043025//neuronal cell body;GO:0000015//phosphopyruvate hydratase complex;GO:0005886//plasma membrane	GO:0000287//magnesium ion binding;GO:0004634//phosphopyruvate hydratase activity	GO:0006096//glycolytic process	K01689//enolase [EC:4.2.1.11]	AAH09018.1//Eno2 protein, partial [Mus musculus];XP_020850056.1//gamma-enolase [Phascolarctos cinereus]	enolase 2, gamma neuronal
404545	3899	0.74	0.15	-2.30256	9.1039e-08	Down	8.05972e-09	Ano7	GO:0005634//nucleus;GO:0005783//endoplasmic reticulum;GO:0005622//intracellular;GO:0016021//integral component of membrane;GO:0005886//plasma membrane	GO:0005229//intracellular calcium activated chloride channel activity;GO:0017128//phospholipid scramblase activity;GO:0046983//protein dimerization activity	GO:0061591//calcium activated galactosylceramide scrambling;GO:0006821//chloride transport;GO:0061589//calcium activated phosphatidylserine scrambling;GO:0061590//calcium activated phosphatidylcholine scrambling	K19501//anoctamin-7	NP_996914.1//anoctamin-7 isoform 1 [Mus musculus];NP_001258813.1//anoctamin-7 isoform 2 [Mus musculus]	anoctamin 7
56464	1975	0.85	0.18	-2.23947	0.000168841	Down	2.53284e-05	Ctsf	GO:0070062//extracellular exosome;GO:0005615//extracellular space;GO:0005764//lysosome;GO:1903561//extracellular vesicle	GO:0008234//cysteine-type peptidase activity;GO:0004197//cysteine-type endopeptidase activity	GO:0051603//proteolysis involved in cellular protein catabolic process	K01373//cathepsin F [EC:3.4.22.41]	NP_063914.1//cathepsin F precursor [Mus musculus]	cathepsin F
94089	2582	0.92	0.2	-2.20163	9.40061e-07	Down	9.62874e-08	Trim7	GO:0005634//nucleus;GO:0005737//cytoplasm	GO:0008270//zinc ion binding	NA	K12000//tripartite motif-containing protein 7	XP_006534636.1//PREDICTED: tripartite motif-containing protein 7 isoform X5 [Mus musculus];NP_001334375.1//tripartite motif-containing protein 7 isoform 2 [Mus musculus]	tripartite motif-containing 7
13649	5206	0.4	0.09	-2.152	0.000260232	Down	4.0573e-05	Egfr	GO:0016020//membrane;GO:0016323//basolateral plasma membrane;GO:0009986//cell surface;GO:0016324//apical plasma membrane;GO:0005622//intracellular;GO:0016021//integral component of membrane;GO:0005737//cytoplasm	GO:0051015//actin filament binding;GO:0005524//ATP binding;GO:0005516//calmodulin binding;GO:0004716//signal transducer, downstream of receptor, with protein tyrosine kinase activity;GO:0004714//transmembrane receptor protein tyrosine kinase activity;GO:0045296//cadherin binding	GO:0000902//cell morphogenesis;GO:0007169//transmembrane receptor protein tyrosine kinase signaling pathway;GO:0008283//cell proliferation;GO:0048143//astrocyte activation;GO:0000186//activation of MAPKK activity	K04361//epidermal growth factor receptor [EC:2.7.10.1]	NP_997538.1//epidermal growth factor receptor isoform 1 precursor [Mus musculus];NP_031938.1//epidermal growth factor receptor isoform 2 precursor [Mus musculus]	epidermal growth factor receptor
109700	5984	0.22	0.05	-2.1375	0.00172562	Down	0.000324138	Itga1	GO:0016020//membrane;GO:0070062//extracellular exosome;GO:0005925//focal adhesion;GO:0009897//external side of plasma membrane;GO:0001669//acrosomal vesicle;GO:0043204//perikaryon;GO:0043005//neuron projection;GO:0034665//integrin alpha1-beta1 complex;GO:0009986//cell surface;GO:0045121//membrane raft;GO:0016021//integral component of membrane;GO:0005886//plasma membrane;GO:0045178//basal part of…	GO:0046872//metal ion binding;GO:0098639//collagen binding involved in cell-matrix adhesion;GO:0005518//collagen binding;GO:0019903//protein phosphatase binding;GO:0005102//receptor binding	GO:0042059//negative regulation of epidermal growth factor receptor signaling pathway;GO:0043525//positive regulation of neuron apoptotic process;GO:0030593//neutrophil chemotaxis;GO:0000187//activation of MAPK activity;GO:0032516//positive regulation of phosphoprotein phosphatase activity;GO:0045123//cellular extravasation;GO:0007160//cell-matrix adhesion;GO:0007155//cell adhesion;GO:0048812//ne…	K06480//integrin alpha 1	NP_001028400.2//integrin alpha-1 precursor [Mus musculus]	integrin alpha 1
74134	2621	0.65	0.15	-2.11548	0.000268342	Down	4.19466e-05	Cyp2s1	GO:0043231//intracellular membrane-bounded organelle;GO:0005783//endoplasmic reticulum;GO:0016021//integral component of membrane	GO:0008395//steroid hydroxylase activity;GO:0020037//heme binding;GO:0005506//iron ion binding;GO:0016712//oxidoreductase activity, acting on paired donors, with incorporation or reduction of molecular oxygen, reduced flavin or flavoprotein as one donor, and incorporation of one atom of oxygen;GO:0008392//arachidonic acid epoxygenase activity	GO:0019373//epoxygenase P450 pathway	K07420//cytochrome P450 family 2 subfamily S polypeptide 1 [EC:1.14.14.1]	XP_021024097.1//cytochrome P450 2S1 [Mus caroli]	cytochrome P450, family 2, subfamily s, polypeptide 1
11496	6001	0.39	0.09	-2.11548	0.00394677	Down	0.000824294	Adam22	GO:0030424//axon;GO:0016021//integral component of membrane	GO:0004222//metalloendopeptidase activity	GO:0014037//Schwann cell differentiation;GO:0042063//gliogenesis;GO:0007229//integrin-mediated signaling pathway;GO:0008344//adult locomotory behavior;GO:0022011//myelination in peripheral nervous system	K16068//disintegrin and metalloproteinase domain-containing protein 22 [EC:3.4.24.-]	XP_006503598.1//PREDICTED: disintegrin and metalloproteinase domain-containing protein 22 isoform X8 [Mus musculus];XP_006503603.1//PREDICTED: disintegrin and metalloproteinase domain-containing protein 22 isoform X11 [Mus musculus];NP_001297368.1//disintegrin and metalloproteinase domain-containing protein 22 isoform 4 precursor [Mus musculus];XP_006503593.1//PREDICTED: disintegrin and metallopr…	a disintegrin and metallopeptidase domain 22
16764	7251	0.98	0.23	-2.09115	1.53793e-16	Down	5.9424e-18	Aff3	GO:0016604//nuclear body;GO:0005829//cytosol	GO:0003690//double-stranded DNA binding	GO:0034612//response to tumor necrosis factor;GO:0035116//embryonic hindlimb morphogenesis	K15195//AF4/FMR2 family member 3	XP_006495800.1//PREDICTED: AF4/FMR2 family member 3 isoform X4 [Mus musculus]	AF4/FMR2 family, member 3
16149	1255	20.21	4.82	-2.06796	6.10945e-53	Down	5.42528e-55	Cd74	GO:0070062//extracellular exosome;GO:0005783//endoplasmic reticulum;GO:0042613//MHC class II protein complex;GO:0009897//external side of plasma membrane;GO:0005764//lysosome;GO:0009986//cell surface;GO:0035692//macrophage migration inhibitory factor receptor complex;GO:0035693//NOS2-CD74 complex;GO:0005794//Golgi apparatus;GO:0005771//multivesicular body;GO:0016021//integral component of membrane	GO:0042289//MHC class II protein binding;GO:0042609//CD4 receptor binding;GO:0035718//macrophage migration inhibitory factor binding;GO:0050998//nitric-oxide synthase binding;GO:0019955//cytokine binding;GO:0001540//amyloid-beta binding;GO:0004896//cytokine receptor activity;GO:0042658//MHC class II protein binding, via antigen binding groove;GO:0044183//protein binding involved in protein folding	GO:0050731//positive regulation of peptidyl-tyrosine phosphorylation;GO:0016064//immunoglobulin mediated immune response;GO:0002606//positive regulation of dendritic cell antigen processing and presentation;GO:0045060//negative thymic T cell selection;GO:0030890//positive regulation of B cell proliferation;GO:0045581//negative regulation of T cell differentiation;GO:0001516//prostaglandin biosynt…	K06505//CD74 antigen	NP_001036070.1//H-2 class II histocompatibility antigen gamma chain isoform 1 [Mus musculus];NP_034675.1//H-2 class II histocompatibility antigen gamma chain isoform 2 [Mus musculus]	CD74 antigen (invariant polypeptide of major histocompatibility complex, class II antigen-associated)
216739	2575	2.46	0.59	-2.05987	4.39895e-14	Down	2.09332e-15	Acsl6	GO:0016021//integral component of membrane	GO:0016874//ligase activity	GO:0008152//metabolic process	K01897//long-chain acyl-CoA synthetase [EC:6.2.1.3]	XP_007616103.1//PREDICTED: long-chain-fatty-acid--CoA ligase 6 isoform X5 [Cricetulus griseus];XP_021513906.1//long-chain-fatty-acid--CoA ligase 6 isoform X1 [Meriones unguiculatus];XP_021513907.1//long-chain-fatty-acid--CoA ligase 6 isoform X2 [Meriones unguiculatus];XP_007616104.1//PREDICTED: long-chain-fatty-acid--CoA ligase 6 isoform X6 [Cricetulus griseus]	acyl-CoA synthetase long-chain family member 6
29817	1122	58.66	14.09	-2.05771	3.49365e-138	Down	6.86794e-141	Igfbp7	GO:0031012//extracellular matrix;GO:0070062//extracellular exosome;GO:0005615//extracellular space;GO:0005576//extracellular region	GO:0005520//insulin-like growth factor binding	GO:0001558//regulation of cell growth;GO:0051414//response to cortisol;GO:0050810//regulation of steroid biosynthetic process;GO:0032526//response to retinoic acid;GO:0009408//response to heat;GO:0032870//cellular response to hormone stimulus;GO:0007566//embryo implantation;GO:0007155//cell adhesion;GO:0048839//inner ear development	K08785//HtrA serine peptidase 3 [EC:3.4.21.-];K08784//HtrA serine peptidase 1 [EC:3.4.21.-]	NP_001152990.1//insulin-like growth factor-binding protein 7 isoform 1 precursor [Mus musculus];NP_032074.3//insulin-like growth factor-binding protein 7 isoform 2 precursor [Mus musculus]	insulin-like growth factor binding protein 7
11905	2171	0.58	0.14	-2.05063	0.00270279	Down	0.000535172	Serpinc1	GO:0070062//extracellular exosome;GO:0005615//extracellular space;GO:0072562//blood microparticle	GO:0002020//protease binding;GO:0004867//serine-type endopeptidase inhibitor activity;GO:0042802//identical protein binding;GO:0008201//heparin binding	GO:2000266//regulation of blood coagulation, intrinsic pathway;GO:0007595//lactation;GO:0007596//blood coagulation;GO:0007584//response to nutrient;GO:0002438//acute inflammatory response to antigenic stimulus	K03911//antithrombin III	NP_543120.1//antithrombin-III precursor [Mus musculus]	serine (or cysteine) peptidase inhibitor, clade C (antithrombin), member 1
252838	2852	3.32	0.81	-2.03519	2.93488e-20	Down	9.07202e-22	Tox	GO:0005634//nucleus	GO:0003677//DNA binding	NA	K10802//high mobility group protein B1;K09272//structure-specific recognition protein 1;K18808//toll-like receptor 13	NP_663757.3//thymocyte selection-associated high mobility group box protein TOX [Mus musculus]	thymocyte selection-associated high mobility group box
16918	3323	1.18	0.29	-2.02466	5.7811e-09	Down	4.39696e-10	Mycl	GO:0005634//nucleus	GO:0003677//DNA binding;GO:0003700//DNA binding transcription factor activity;GO:0046983//protein dimerization activity	GO:0045607//regulation of inner ear auditory receptor cell differentiation	K09110//L-myc proto-oncogene protein	NP_001290050.1//protein L-Myc isoform 2 [Mus musculus];EDL30393.1//v-myc myelocytomatosis viral oncogene homolog 1, lung carcinoma derived (avian), isoform CRA_a, partial [Mus musculus]	v-myc avian myelocytomatosis viral oncogene lung carcinoma derived
67182	924	20.3	5.05	-2.00712	3.02284e-35	Down	4.63098e-37	Pdzk1ip1	GO:0070062//extracellular exosome;GO:0016021//integral component of membrane	NA	NA	NA	NP_001158029.1//PDZK1-interacting protein 1 isoform 1 [Mus musculus]	PDZK1 interacting protein 1
16467	3677	1.08	0.27	-2	1.39128e-08	Down	1.11664e-09	Atcay	GO:0030425//dendrite;GO:0030424//axon;GO:0030054//cell junction;GO:0031966//mitochondrial membrane;GO:0045202//synapse;GO:0005737//cytoplasm;GO:0043005//neuron projection	GO:0050699//WW domain binding;GO:0019894//kinesin binding	GO:0006810//transport;GO:0032880//regulation of protein localization;GO:2000212//negative regulation of glutamate metabolic process;GO:0031175//neuron projection development;GO:0048311//mitochondrion distribution	K18450//caytaxin	NP_848777.1//caytaxin [Mus musculus]	ataxia, cerebellar, Cayman type
68328	1417	0.72	0.18	-2	0.00432101	Down	0.000912416	Rab13	GO:0031410//cytoplasmic vesicle;GO:0019897//extrinsic component of plasma membrane;GO:0055038//recycling endosome membrane;GO:0005911//cell-cell junction;GO:0005829//cytosol;GO:0005923//bicellular tight junction;GO:0016328//lateral plasma membrane;GO:0055037//recycling endosome;GO:0005886//plasma membrane;GO:0030659//cytoplasmic vesicle membrane;GO:0070062//extracellular exosome;GO:0005802//trans…	GO:0034236//protein kinase A catalytic subunit binding;GO:0005525//GTP binding;GO:0003924//GTPase activity	GO:0035767//endothelial cell chemotaxis;GO:0030866//cortical actin cytoskeleton organization;GO:0042593//glucose homeostasis;GO:0046326//positive regulation of glucose import;GO:1902463//protein localization to cell leading edge;GO:0031175//neuron projection development;GO:0015031//protein transport;GO:0044795//trans-Golgi network to recycling endosome transport;GO:0016197//endosomal transport;GO…	K06109//Ras-related protein Rab-13	NP_080953.1//ras-related protein Rab-13 isoform 1 [Mus musculus];AAH94846.1//RAB13 protein, partial [Homo sapiens]	RAB13, member RAS oncogene family
68567	1350	1.94	0.49	-1.9852	2.35002e-05	Down	3.01718e-06	Cgref1	GO:0005576//extracellular region	GO:0005509//calcium ion binding	GO:0007155//cell adhesion;GO:0007050//cell cycle arrest	K20364//multiple coagulation factor deficiency protein 2	NP_081046.1//cell growth regulator with EF hand domain protein 1 isoform 1 [Mus musculus]	cell growth regulator with EF hand domain 1
75604	981	4.9	1.27	-1.94795	8.02445e-10	Down	5.56468e-11	Tm4sf5	GO:0016021//integral component of membrane	NA	NA	K00681//gamma-glutamyltranspeptidase / glutathione hydrolase [EC:2.3.2.2 3.4.19.13];K13624//ceruloplasmin [EC:1.16.3.1]	NP_083636.2//transmembrane 4 L6 family member 5 [Mus musculus]	transmembrane 4 superfamily member 5
16599	2314	0.5	0.13	-1.94342	0.00646052	Down	0.00143119	Klf3	GO:0005654//nucleoplasm	GO:0046872//metal ion binding;GO:0003677//DNA binding;GO:0000977//RNA polymerase II regulatory region sequence-specific DNA binding;GO:0001227//transcriptional repressor activity, RNA polymerase II transcription regulatory region sequence-specific DNA binding	GO:0000122//negative regulation of transcription from RNA polymerase II promoter;GO:1901653//cellular response to peptide;GO:0006351//transcription, DNA-templated	K15605//krueppel-like factor 3	NP_032479.1//Krueppel-like factor 3 [Mus musculus]	Kruppel-like factor 3 (basic)
16971	14907	0.23	0.06	-1.9386	1.47773e-07	Down	1.35031e-08	Lrp1	GO:0030425//dendrite;GO:0016020//membrane;GO:0005765//lysosomal membrane;GO:0016323//basolateral plasma membrane;GO:0005925//focal adhesion;GO:0030136//clathrin-coated vesicle;GO:0043025//neuronal cell body;GO:0043235//receptor complex;GO:0048471//perinuclear region of cytoplasm;GO:0005730//nucleolus;GO:0005887//integral component of plasma membrane;GO:0005905//clathrin-coated pit;GO:0005829//cyt…	GO:0002020//protease binding;GO:0032050//clathrin heavy chain binding;GO:0016964//alpha-2 macroglobulin receptor activity;GO:0003723//RNA binding;GO:0005509//calcium ion binding;GO:0034185//apolipoprotein binding;GO:0032403//protein complex binding	GO:0007205//protein kinase C-activating G-protein coupled receptor signaling pathway;GO:0032956//regulation of actin cytoskeleton organization;GO:0045807//positive regulation of endocytosis;GO:0032092//positive regulation of protein binding;GO:0021987//cerebral cortex development;GO:1903078//positive regulation of protein localization to plasma membrane;GO:0032429//regulation of phospholipase A2 …	K04550//low-density lipoprotein receptor-related protein 1 (alpha-2-macroglobulin receptor)	NP_032538.2//prolow-density lipoprotein receptor-related protein 1 precursor [Mus musculus]	low density lipoprotein receptor-related protein 1
17095	1818	0.95	0.25	-1.926	0.000627938	Down	0.000106075	Lyl1	GO:0005634//nucleus	GO:0000981//RNA polymerase II transcription factor activity, sequence-specific DNA binding;GO:0003677//DNA binding;GO:0000977//RNA polymerase II regulatory region sequence-specific DNA binding;GO:0046983//protein dimerization activity	GO:0006355//regulation of transcription, DNA-templated;GO:0060216//definitive hemopoiesis;GO:0006351//transcription, DNA-templated;GO:0030183//B cell differentiation;GO:0045893//positive regulation of transcription, DNA-templated;GO:0001955//blood vessel maturation	K15604//protein lyl-1	NP_032561.2//protein lyl-1 [Mus musculus]	lymphoblastomic leukemia 1
244233	3454	0.38	0.1	-1.926	0.00394016	Down	0.000821578	Cd163l1	GO:0016021//integral component of membrane;GO:0005886//plasma membrane	GO:0005044//scavenger receptor activity	NA	K06545//CD163 antigen	NP_766497.3//CD163 molecule-like 1 precursor [Mus musculus]	CD163 molecule-like 1
12522	2134	2.35	0.62	-1.92232	2.99893e-10	Down	1.98614e-11	Cd83	GO:0009897//external side of plasma membrane;GO:0016021//integral component of membrane;GO:0005886//plasma membrane	NA	GO:0014070//response to organic cyclic compound;GO:0032733//positive regulation of interleukin-10 production;GO:0007165//signal transduction;GO:0032713//negative regulation of interleukin-4 production;GO:0001817//regulation of cytokine production;GO:0032743//positive regulation of interleukin-2 production;GO:0006959//humoral immune response;GO:0006952//defense response;GO:0043372//positive regula…	K06510//CD83 antigen	NP_033986.1//CD83 antigen isoform 1 precursor [Mus musculus];NP_001276844.1//CD83 antigen isoform 2 precursor [Mus musculus]	CD83 antigen
76933	464	14.44	3.84	-1.91089	1.58032e-12	Down	8.37726e-14	Ifi27l2a	GO:0016021//integral component of membrane	NA	GO:0009615//response to virus;GO:0007568//aging	NA	NP_001268759.1//interferon alpha-inducible protein 27-like protein 2A isoform 2 precursor [Mus musculus];BAB26643.1//unnamed protein product, partial [Mus musculus]	interferon, alpha-inducible protein 27 like 2A
22409	1977	0.56	0.15	-1.90046	0.00986081	Down	0.00231614	Wnt10a	GO:0005615//extracellular space;GO:0005578//proteinaceous extracellular matrix	GO:0048018//receptor ligand activity;GO:0005109//frizzled binding	GO:0045165//cell fate commitment;GO:0030182//neuron differentiation;GO:0043588//skin development;GO:0014033//neural crest cell differentiation;GO:0010628//positive regulation of gene expression;GO:0048733//sebaceous gland development;GO:0043586//tongue development;GO:0071560//cellular response to transforming growth factor beta stimulus;GO:0060070//canonical Wnt signaling pathway;GO:0048730//epid…	K01357//wingless-type MMTV integration site family, member 10	XP_003464056.2//PREDICTED: protein Wnt-10a [Cavia porcellus]	wingless-type MMTV integration site family, member 10A
12981	1033	21.58	5.8	-1.89557	4.5061e-42	Down	5.49822e-44	Csf2	GO:0043231//intracellular membrane-bounded organelle;GO:0005615//extracellular space	GO:0008083//growth factor activity;GO:0005125//cytokine activity;GO:0005129//granulocyte macrophage colony-stimulating factor receptor binding	GO:0010744//positive regulation of macrophage derived foam cell differentiation;GO:2001240//negative regulation of extrinsic apoptotic signaling pathway in absence of ligand;GO:0010468//regulation of gene expression;GO:0071803//positive regulation of podosome assembly;GO:0034021//response to silicon dioxide;GO:0042127//regulation of cell proliferation;GO:0071222//cellular response to lipopolysacc…	K05427//granulocyte-macrophage colony-stimulating factor	CAA26192.1//unnamed protein product [Mus musculus]	colony stimulating factor 2 (granulocyte-macrophage)
85030	1661	1.71	0.46	-1.89429	8.78268e-06	Down	1.04187e-06	Tnfrsf25	GO:0005887//integral component of plasma membrane;GO:0016021//integral component of membrane;GO:0005886//plasma membrane	GO:0005031//tumor necrosis factor-activated receptor activity	GO:0007165//signal transduction;GO:0007275//multicellular organism development;GO:0097190//apoptotic signaling pathway;GO:0042127//regulation of cell proliferation;GO:0006955//immune response;GO:0032496//response to lipopolysaccharide;GO:0042981//regulation of apoptotic process;GO:0006954//inflammatory response	K05160//tumor necrosis factor receptor superfamily member 25	NP_149031.2//tumor necrosis factor receptor superfamily member 25 isoform 2 precursor [Mus musculus];NP_001277939.1//tumor necrosis factor receptor superfamily member 25 isoform 1 precursor [Mus musculus]	tumor necrosis factor receptor superfamily, member 25
171286	3050	0.51	0.14	-1.86507	0.00102675	Down	0.000182214	Slc12a8	GO:0016021//integral component of membrane	GO:0022820//potassium ion symporter activity;GO:0015379//potassium:chloride symporter activity	NA	K14428//solute carrier family 12 (potassium/chloride transporters), member 8	XP_006521888.1//PREDICTED: solute carrier family 12 member 8 isoform X5 [Mus musculus];NP_599012.2//solute carrier family 12 member 8 isoform 1 [Mus musculus]	solute carrier family 12 (potassium/chloride transporters), member 8
18142	2091	0.61	0.17	-1.84327	0.00601112	Down	0.00131901	Npas1	GO:0005634//nucleus	GO:0000981//RNA polymerase II transcription factor activity, sequence-specific DNA binding;GO:0003677//DNA binding;GO:0046983//protein dimerization activity	GO:0000122//negative regulation of transcription from RNA polymerase II promoter;GO:0032502//developmental process;GO:0006357//regulation of transcription from RNA polymerase II promoter;GO:0001964//startle response;GO:0006351//transcription, DNA-templated;GO:0042711//maternal behavior	K09098//neuronal PAS domain-containing protein 1/3	NP_032744.1//neuronal PAS domain-containing protein 1 [Mus musculus]	neuronal PAS domain protein 1
100041585	3201	0.5	0.14	-1.8365	0.0022331	Down	0.000430968	Amd2	GO:0005829//cytosol	GO:0004014//adenosylmethionine decarboxylase activity;GO:0019810//putrescine binding	GO:0006597//spermine biosynthetic process;GO:0006557//S-adenosylmethioninamine biosynthetic process;GO:0008295//spermidine biosynthetic process;GO:0001701//in utero embryonic development	K01611//S-adenosylmethionine decarboxylase [EC:4.1.1.50]	NP_031470.3//S-adenosylmethionine decarboxylase proenzyme 2 [Mus musculus]	S-adenosylmethionine decarboxylase 2
18441	3624	0.49	0.14	-1.80735	0.000585788	Down	9.85182e-05	P2ry1	GO:0030425//dendrite;GO:0016323//basolateral plasma membrane;GO:0016324//apical plasma membrane;GO:0014069//postsynaptic density;GO:0044297//cell body;GO:0009986//cell surface;GO:0016021//integral component of membrane;GO:0005739//mitochondrion;GO:0005886//plasma membrane;GO:0045211//postsynaptic membrane	GO:0045028//G-protein coupled purinergic nucleotide receptor activity;GO:0005524//ATP binding;GO:0046982//protein heterodimerization activity;GO:0045032//ADP-activated adenosine receptor activity;GO:0031686//A1 adenosine receptor binding;GO:0043531//ADP binding;GO:0097110//scaffold protein binding;GO:0045031//ATP-activated adenosine receptor activity	GO:0007200//phospholipase C-activating G-protein coupled receptor signaling pathway;GO:0051482//positive regulation of cytosolic calcium ion concentration involved in phospholipase C-activating G-protein coupled signaling pathway;GO:0035589//G-protein coupled purinergic nucleotide receptor signaling pathway;GO:0001973//adenosine receptor signaling pathway;GO:0030168//platelet activation;GO:002301…	K04270//purinergic receptor P2Y, G protein-coupled, 1	NP_032798.1//P2Y purinoceptor 1 [Mus musculus]	purinergic receptor P2Y, G-protein coupled 1
73106	2693	1.22	0.35	-1.80145	1.2684e-06	Down	1.33358e-07	Prss57	GO:0005615//extracellular space;GO:0035578//azurophil granule lumen	GO:0004252//serine-type endopeptidase activity;GO:0008201//heparin binding;GO:0008236//serine-type peptidase activity	GO:0006508//proteolysis	K01334//component factor D [EC:3.4.21.46]	NP_001036175.1//serine protease 57 precursor [Mus musculus]	protease, serine 57
14063	2773	1	0.29	-1.78588	2.87152e-05	Down	3.75486e-06	F2rl1	GO:0005887//integral component of plasma membrane;GO:0031143//pseudopodium;GO:0005886//plasma membrane;GO:0005769//early endosome	GO:0031681//G-protein beta-subunit binding;GO:0015057//thrombin-activated receptor activity;GO:0001965//G-protein alpha-subunit binding;GO:0032795//heterotrimeric G-protein binding;GO:0004930//G-protein coupled receptor activity	GO:0032930//positive regulation of superoxide anion generation;GO:0046330//positive regulation of JNK cascade;GO:0060100//positive regulation of phagocytosis, engulfment;GO:0010804//negative regulation of tumor necrosis factor-mediated signaling pathway;GO:0007596//blood coagulation;GO:0045217//cell-cell junction maintenance;GO:0030193//regulation of blood coagulation;GO:0072608//interleukin-10 s…	K04234//coagulation factor II (thrombin) receptor-like 1	NP_032000.3//proteinase-activated receptor 2 precursor [Mus musculus]	coagulation factor II (thrombin) receptor-like 1
213575	1378	0.89	0.26	-1.77529	0.0090466	Down	0.00210282	Dync2li1	GO:0005874//microtubule;GO:0035869//ciliary transition zone;GO:0005813//centrosome;GO:0005737//cytoplasm;GO:0036064//ciliary basal body;GO:0030990//intraciliary transport particle;GO:0005868//cytoplasmic dynein complex;GO:0031514//motile cilium;GO:0045177//apical part of cell;GO:0005930//axoneme	GO:0008569//ATP-dependent microtubule motor activity, minus-end-directed;GO:0045504//dynein heavy chain binding	GO:0060271//cilium assembly;GO:0007368//determination of left/right symmetry;GO:1902017//regulation of cilium assembly;GO:0035735//intraciliary transport involved in cilium assembly;GO:0035721//intraciliary retrograde transport	K10417//dynein light intermediate chain 2, cytosolic	NP_758460.1//cytoplasmic dynein 2 light intermediate chain 1 [Mus musculus]	dynein cytoplasmic 2 light intermediate chain 1
17179	1844	1.98	0.58	-1.77138	6.62244e-07	Down	6.65746e-08	Matk	GO:0031234//extrinsic component of cytoplasmic side of plasma membrane;GO:0005737//cytoplasm	GO:0004715//non-membrane spanning protein tyrosine kinase activity;GO:0005524//ATP binding;GO:0005102//receptor binding	GO:0007169//transmembrane receptor protein tyrosine kinase signaling pathway;GO:0038083//peptidyl-tyrosine autophosphorylation;GO:0030154//cell differentiation;GO:0042127//regulation of cell proliferation;GO:0045087//innate immune response	K08888//megakaryocyte-associated tyrosine kinase [EC:2.7.10.2]	EDL31441.1//megakaryocyte-associated tyrosine kinase, isoform CRA_e, partial [Mus musculus];AAB33566.1//nonreceptor protein-tyrosine kinase [Mus sp.];NP_034898.1//megakaryocyte-associated tyrosine-protein kinase isoform 1 [Mus musculus]	megakaryocyte-associated tyrosine kinase
16407	3832	0.58	0.17	-1.77052	0.000198317	Down	3.01266e-05	Itgae	GO:0008305//integrin complex;GO:0009897//external side of plasma membrane	GO:0046872//metal ion binding	GO:0007155//cell adhesion;GO:0007229//integrin-mediated signaling pathway	K06524//integrin alpha E	NP_766532.1//integrin alpha-E isoform 2 precursor [Mus musculus];NP_032425.2//integrin alpha-E isoform 1 precursor [Mus musculus]	integrin alpha E, epithelial-associated
65221	2345	4.09	1.2	-1.76907	3.71462e-17	Down	1.38996e-18	Slc15a3	GO:0005765//lysosomal membrane;GO:0043231//intracellular membrane-bounded organelle;GO:0016021//integral component of membrane	GO:0005427//proton-dependent oligopeptide secondary active transmembrane transporter activity;GO:0015293//symporter activity	GO:0006857//oligopeptide transport;GO:0030163//protein catabolic process;GO:0015031//protein transport	K14638//solute carrier family 15 (peptide/histidine transporter), member 3/4	NP_075531.2//solute carrier family 15 member 3 [Mus musculus]	solute carrier family 15, member 3
381979	2406	0.51	0.15	-1.76553	0.00107204	Down	0.000191125	Brsk1	GO:0005634//nucleus;GO:0005654//nucleoplasm;GO:0008021//synaptic vesicle;GO:0005813//centrosome;GO:0030054//cell junction;GO:0005737//cytoplasm	GO:0000287//magnesium ion binding;GO:0050321//tau-protein kinase activity;GO:0043015//gamma-tubulin binding;GO:0004674//protein serine/threonine kinase activity;GO:0005524//ATP binding;GO:0004672//protein kinase activity;GO:0019901//protein kinase binding	GO:0030182//neuron differentiation;GO:0009411//response to UV;GO:0051298//centrosome duplication;GO:0006468//protein phosphorylation;GO:0035556//intracellular signal transduction;GO:0007409//axonogenesis;GO:0030010//establishment of cell polarity;GO:0007269//neurotransmitter secretion;GO:0018105//peptidyl-serine phosphorylation;GO:0048812//neuron projection morphogenesis;GO:0000086//G2/M transiti…	K08796//BR serine/threonine kinase [EC:2.7.11.1]	XP_010989787.1//PREDICTED: serine/threonine-protein kinase BRSK1 [Camelus dromedarius];XP_007468074.1//PREDICTED: serine/threonine-protein kinase BRSK1 isoform X1 [Lipotes vexillifer]	BR serine/threonine kinase 1
21817	3549	0.34	0.1	-1.76553	0.00904397	Down	0.00210282	Tgm2	GO:0016020//membrane;GO:0031012//extracellular matrix;GO:0070062//extracellular exosome;GO:0031226//intrinsic component of plasma membrane;GO:0005783//endoplasmic reticulum;GO:0005925//focal adhesion;GO:0005737//cytoplasm;GO:0005578//proteinaceous extracellular matrix;GO:0005829//cytosol;GO:0005739//mitochondrion	GO:0019904//protein domain specific binding;GO:0005509//calcium ion binding;GO:0008483//transaminase activity;GO:0005525//GTP binding;GO:0003810//protein-glutamine gamma-glutamyltransferase activity	GO:0007200//phospholipase C-activating G-protein coupled receptor signaling pathway;GO:0060445//branching involved in salivary gland morphogenesis;GO:0051482//positive regulation of cytosolic calcium ion concentration involved in phospholipase C-activating G-protein coupled signaling pathway;GO:0045785//positive regulation of cell adhesion;GO:0051260//protein homooligomerization;GO:0050729//posit…	K05625//transglutaminase 2 [EC:2.3.2.13]	EDL06255.1//transglutaminase 2, C polypeptide, isoform CRA_a, partial [Mus musculus]	transglutaminase 2, C polypeptide
66573	4914	0.44	0.13	-1.75899	0.000298849	Down	4.71206e-05	Dzip1	GO:0005634//nucleus;GO:0005654//nucleoplasm;GO:0005815//microtubule organizing center;GO:0005737//cytoplasm;GO:0005814//centriole;GO:0036064//ciliary basal body;GO:0005829//cytosol;GO:0097539//ciliary transition fiber	GO:0046872//metal ion binding;GO:0003676//nucleic acid binding	GO:0045184//establishment of protein localization;GO:0051220//cytoplasmic sequestering of protein;GO:0060271//cilium assembly;GO:0030154//cell differentiation;GO:0007275//multicellular organism development;GO:0007224//smoothened signaling pathway;GO:0007283//spermatogenesis	K16470//zinc finger protein DZIP1	NP_080219.2//zinc finger protein DZIP1 [Mus musculus]	DAZ interacting protein 1
217410	4198	1.08	0.32	-1.75489	3.21271e-08	Down	2.69178e-09	Trib2	GO:0005856//cytoskeleton;GO:0005634//nucleus;GO:0005737//cytoplasm	GO:0031434//mitogen-activated protein kinase kinase binding;GO:0004860//protein kinase inhibitor activity;GO:0031625//ubiquitin protein ligase binding;GO:0055106//ubiquitin-protein transferase regulator activity;GO:0008134//transcription factor binding	GO:0043433//negative regulation of DNA binding transcription factor activity;GO:0045599//negative regulation of fat cell differentiation;GO:0043405//regulation of MAP kinase activity;GO:0032436//positive regulation of proteasomal ubiquitin-dependent protein catabolic process;GO:0045081//negative regulation of interleukin-10 biosynthetic process;GO:0051443//positive regulation of ubiquitin-protein…	K08814//tribbles homolog 1/2	NP_653134.2//tribbles homolog 2 [Mus musculus]	tribbles pseudokinase 2
111241	1580	1.62	0.48	-1.75489	3.37829e-05	Down	4.47706e-06	Hmga1b	GO:0090575//RNA polymerase II transcription factor complex;GO:0005634//nucleus;GO:0035985//senescence-associated heterochromatin focus;GO:0005925//focal adhesion;GO:0000785//chromatin	GO:0003677//DNA binding;GO:0003906//DNA-(apurinic or apyrimidinic site) lyase activity;GO:0001205//transcriptional activator activity, RNA polymerase II distal enhancer sequence-specific DNA binding;GO:0042974//retinoic acid receptor binding;GO:0051575//5'-deoxyribose-5-phosphate lyase activity;GO:0030374//ligand-dependent nuclear receptor transcription coactivator activity;GO:0001158//enhancer s…	GO:0045892//negative regulation of transcription, DNA-templated;GO:0006284//base-excision repair;GO:0006355//regulation of transcription, DNA-templated;GO:0035986//senescence-associated heterochromatin focus assembly;GO:0007283//spermatogenesis;GO:0045893//positive regulation of transcription, DNA-templated;GO:2000774//positive regulation of cellular senescence;GO:0090402//oncogene-induced cell s…	K09282//high mobility group AT-hook protein 1	NP_001159949.1//high mobility group protein HMG-I/HMG-Y isoform 2 [Mus musculus];NP_001020598.1//high mobility group protein HMG-I/HMG-Y isoform a [Mus musculus]	high mobility group AT-hook 1B
21827	3207	0.74	0.22	-1.75002	0.000119629	Down	1.74351e-05	Thbs3	GO:0005576//extracellular region;GO:0048471//perinuclear region of cytoplasm	GO:0005509//calcium ion binding;GO:0008201//heparin binding	GO:0007155//cell adhesion;GO:0003417//growth plate cartilage development;GO:0060346//bone trabecula formation;GO:0043931//ossification involved in bone maturation	K04659//thrombospondin 2/3/4/5	NP_038719.2//thrombospondin-3 precursor [Mus musculus]	thrombospondin 3
217125	3334	0.37	0.11	-1.75002	0.00904924	Down	0.00210282	Samd14	NA	NA	NA	K17551//neurabin	NP_666137.1//sterile alpha motif domain-containing protein 14 [Mus musculus]	sterile alpha motif domain containing 14
12777	1725	3.83	1.15	-1.73571	1.37147e-11	Down	7.9302e-13	Ccr10	GO:0009986//cell surface;GO:0005887//integral component of plasma membrane	GO:0016493//C-C chemokine receptor activity;GO:0004950//chemokine receptor activity	GO:0007204//positive regulation of cytosolic calcium ion concentration;GO:0006955//immune response;GO:0006935//chemotaxis	K04185//C-C chemokine receptor type 10	NP_031747.2//C-C chemokine receptor type 10 [Mus musculus]	chemokine (C-C motif) receptor 10
68024	728	3.08	0.93	-1.72763	0.000215831	Down	3.30652e-05	Hist1h2bc	NA	NA	NA	K11252//histone H2B	XP_013000533.1//PREDICTED: histone H2B type 1-like [Cavia porcellus]	histone cluster 1, H2bc
68404	1622	8.7	2.64	-1.72048	8.95073e-24	Down	2.22676e-25	Nrn1	GO:0005615//extracellular space;GO:0030054//cell junction;GO:0046658//anchored component of plasma membrane;GO:0045202//synapse;GO:0032281//AMPA glutamate receptor complex	GO:0046982//protein heterodimerization activity;GO:0042803//protein homodimerization activity	GO:0007399//nervous system development;GO:1990138//neuron projection extension;GO:0007409//axonogenesis	K05726//breast cancer anti-estrogen resistance 1	NP_705757.1//neuritin precursor [Mus musculus]	neuritin 1
21816	2852	1.68	0.51	-1.71989	4.01642e-08	Down	3.39512e-09	Tgm1	GO:0031224//intrinsic component of membrane;GO:0070062//extracellular exosome;GO:0005913//cell-cell adherens junction	GO:0046872//metal ion binding;GO:0003810//protein-glutamine gamma-glutamyltransferase activity	GO:0018149//peptide cross-linking;GO:0009887//animal organ morphogenesis;GO:0019538//protein metabolic process;GO:0030216//keratinocyte differentiation;GO:0010838//positive regulation of keratinocyte proliferation;GO:0031424//keratinization;GO:0045787//positive regulation of cell cycle	K05619//transglutaminase 1 [EC:2.3.2.13]	NP_064368.3//protein-glutamine gamma-glutamyltransferase K [Mus musculus]	transglutaminase 1, K polypeptide
18133	2366	9.51	2.89	-1.71838	6.15119e-38	Down	8.71474e-40	Nov	GO:0043231//intracellular membrane-bounded organelle;GO:0030425//dendrite;GO:0030424//axon;GO:0005921//gap junction;GO:0005615//extracellular space;GO:0005737//cytoplasm;GO:0005578//proteinaceous extracellular matrix;GO:0043025//neuronal cell body;GO:0005576//extracellular region	GO:0005520//insulin-like growth factor binding;GO:0008083//growth factor activity;GO:0005178//integrin binding;GO:0005112//Notch binding;GO:0008201//heparin binding	GO:0010468//regulation of gene expression;GO:0045747//positive regulation of Notch signaling pathway;GO:0035767//endothelial cell chemotaxis;GO:0014909//smooth muscle cell migration;GO:0050728//negative regulation of inflammatory response;GO:0033627//cell adhesion mediated by integrin;GO:0071603//endothelial cell-cell adhesion;GO:0060326//cell chemotaxis;GO:0090027//negative regulation of monocyt…	K06827//connective tissue growth factor	NP_035060.1//protein NOV homolog precursor [Mus musculus]	nephroblastoma overexpressed gene
217333	2195	0.69	0.21	-1.71621	0.00333683	Down	0.000679716	Trim47	GO:0005634//nucleus;GO:0005829//cytosol;GO:0005622//intracellular	GO:0008270//zinc ion binding	NA	K12023//tripartite motif-containing protein 47	NP_766158.3//tripartite motif-containing protein 47 isoform 2 [Mus musculus];NP_001192010.1//tripartite motif-containing protein 47 isoform 1 [Mus musculus]	tripartite motif-containing 47
21414	2660	2.12	0.65	-1.70555	4.00268e-10	Down	2.69432e-11	Tcf7	NA	NA	NA	K02620//transcription factor 7	XP_021032311.1//transcription factor 7 isoform X3 [Mus caroli]	transcription factor 7, T cell specific
12768	2831	1.03	0.32	-1.6865	2.37809e-05	Down	3.05644e-06	Ccr1	GO:0009897//external side of plasma membrane;GO:0016021//integral component of membrane;GO:0005886//plasma membrane;GO:0043025//neuronal cell body	GO:0004435//phosphatidylinositol phospholipase C activity;GO:0071791//chemokine (C-C motif) ligand 5 binding;GO:0035717//chemokine (C-C motif) ligand 7 binding;GO:0016493//C-C chemokine receptor activity;GO:0019957//C-C chemokine binding;GO:0004950//chemokine receptor activity	GO:0030335//positive regulation of cell migration;GO:0030502//negative regulation of bone mineralization;GO:0030099//myeloid cell differentiation;GO:0010629//negative regulation of gene expression;GO:0045672//positive regulation of osteoclast differentiation;GO:0006935//chemotaxis;GO:0006874//cellular calcium ion homeostasis;GO:0021549//cerebellum development;GO:0045824//negative regulation of in…	K04176//C-C chemokine receptor type 1	XP_021028555.1//C-C chemokine receptor type 1 [Mus caroli]	chemokine (C-C motif) receptor 1
16069	2111	13.72	4.28	-1.6806	5.18642e-47	Down	5.2033e-49	Jchain	GO:0071756//pentameric IgM immunoglobulin complex;GO:0070062//extracellular exosome;GO:0005615//extracellular space;GO:0071750//dimeric IgA immunoglobulin complex;GO:0072562//blood microparticle;GO:0071751//secretory IgA immunoglobulin complex;GO:0071748//monomeric IgA immunoglobulin complex;GO:0071752//secretory dimeric IgA immunoglobulin complex	GO:0031210//phosphatidylcholine binding;GO:0030674//protein binding, bridging;GO:0019862//IgA binding;GO:0042834//peptidoglycan binding;GO:0042803//protein homodimerization activity;GO:0003697//single-stranded DNA binding;GO:0034987//immunoglobulin receptor binding;GO:0003823//antigen binding	GO:0032461//positive regulation of protein oligomerization;GO:0060267//positive regulation of respiratory burst;GO:0006959//humoral immune response;GO:0003094//glomerular filtration;GO:0001895//retina homeostasis;GO:0045087//innate immune response;GO:0019731//antibacterial humoral response;GO:0002250//adaptive immune response	NA	NP_690052.2//immunoglobulin J chain precursor [Mus musculus]	immunoglobulin joining chain
18573	3667	0.8	0.25	-1.67807	0.00178603	Down	0.000336818	Pde1a	NA	GO:0046872//metal ion binding;GO:0004114//3',5'-cyclic-nucleotide phosphodiesterase activity	GO:0007165//signal transduction	K13755//calcium/calmodulin-dependent 3',5'-cyclic nucleotide phosphodiesterase [EC:3.1.4.17]	NP_001009978.1//calcium/calmodulin-dependent 3',5'-cyclic nucleotide phosphodiesterase 1A isoform PDE1A7 [Mus musculus];AAB03319.1//cyclic nucleotide phosphodiesterase [Mus musculus];NP_001342071.1//calcium/calmodulin-dependent 3',5'-cyclic nucleotide phosphodiesterase 1A isoform 12 [Mus musculus];NP_001342072.1//calcium/calmodulin-dependent 3',5'-cyclic nucleotide phosphodiesterase 1A isoform 14…	phosphodiesterase 1A, calmodulin-dependent
20555	1881	1.46	0.46	-1.66626	5.89751e-05	Down	8.14346e-06	Slfn1	GO:0005634//nucleus;GO:0005737//cytoplasm	GO:0005524//ATP binding	GO:0000122//negative regulation of transcription from RNA polymerase II promoter;GO:0042130//negative regulation of T cell proliferation;GO:0001933//negative regulation of protein phosphorylation;GO:1900477//negative regulation of G1/S transition of mitotic cell cycle by negative regulation of transcription from RNA polymerase II promoter;GO:0007050//cell cycle arrest;GO:2000134//negative regulat…	NA	NP_035537.1//schlafen 1 [Mus musculus]	schlafen 1
16763	2992	11.18	3.54	-1.6591	1.1262e-53	Down	9.54278e-56	Lad1	GO:0070062//extracellular exosome;GO:0005604//basement membrane	GO:0005198//structural molecule activity;GO:0045296//cadherin binding	NA	K12327//caldesmon;K04574//neurofilament heavy polypeptide	NP_598425.2//ladinin-1 [Mus musculus]	ladinin
67815	2529	1.26	0.4	-1.65535	1.30029e-05	Down	1.58569e-06	Sec14l2	GO:0070062//extracellular exosome;GO:0005634//nucleus;GO:0005829//cytosol;GO:0005622//intracellular;GO:0016021//integral component of membrane	GO:0005215//transporter activity	NA	K01019//galactosylceramide sulfotransferase [EC:2.8.2.11];K19625//retinaldehyde-binding protein 1;K17981//mitochondrial fission process protein 1	XP_009232517.1//PREDICTED: SEC14-like protein 2 isoform X1 [Pongo abelii]	SEC14-like lipid binding 2
16322	1673	1.25	0.4	-1.64386	0.000298978	Down	4.71206e-05	Inha	GO:0005615//extracellular space;GO:0001917//photoreceptor inner segment;GO:0001750//photoreceptor outer segment;GO:0005737//cytoplasm;GO:0043025//neuronal cell body;GO:0043512//inhibin A complex;GO:0034673//inhibin-betaglycan-ActRII complex;GO:0043513//inhibin B complex	GO:0008083//growth factor activity;GO:0005125//cytokine activity;GO:0046982//protein heterodimerization activity;GO:0005102//receptor binding;GO:0034711//inhibin binding;GO:0005160//transforming growth factor beta receptor binding;GO:0005179//hormone activity	GO:0042127//regulation of cell proliferation;GO:0043408//regulation of MAPK cascade;GO:0042541//hemoglobin biosynthetic process;GO:0030509//BMP signaling pathway;GO:0001541//ovarian follicle development;GO:0046882//negative regulation of follicle-stimulating hormone secretion;GO:0008584//male gonad development;GO:0060395//SMAD protein signal transduction;GO:0010862//positive regulation of pathway…	K05500//inhibin, alpha	NP_034694.3//inhibin alpha chain isoform 1 preproprotein [Mus musculus]	inhibin alpha
73914	2886	0.53	0.17	-1.64046	0.00302352	Down	0.000606262	Irak3	GO:0005634//nucleus;GO:0005737//cytoplasm	GO:0000287//magnesium ion binding;GO:0004674//protein serine/threonine kinase activity;GO:0005524//ATP binding;GO:0004672//protein kinase activity;GO:0046982//protein heterodimerization activity;GO:0042803//protein homodimerization activity	GO:0032494//response to peptidoglycan;GO:0043407//negative regulation of MAP kinase activity;GO:0010933//positive regulation of macrophage tolerance induction;GO:0042177//negative regulation of protein catabolic process;GO:0032715//negative regulation of interleukin-6 production;GO:0032695//negative regulation of interleukin-12 production;GO:0032496//response to lipopolysaccharide;GO:0043330//res…	K04732//interleukin-1 receptor-associated kinase 3 [EC:2.7.11.1]	NP_082955.2//interleukin-1 receptor-associated kinase 3 [Mus musculus];EDL24399.1//interleukin-1 receptor-associated kinase 3, isoform CRA_b, partial [Mus musculus]	interleukin-1 receptor-associated kinase 3
16878	4031	2.15	0.69	-1.63967	2.97829e-14	Down	1.39305e-15	Lif	GO:0005615//extracellular space;GO:0005829//cytosol	GO:0005146//leukemia inhibitory factor receptor binding;GO:0008083//growth factor activity;GO:0005125//cytokine activity;GO:0005102//receptor binding;GO:0001135//transcription factor activity, RNA polymerase II transcription factor recruiting	GO:0050731//positive regulation of peptidyl-tyrosine phosphorylation;GO:0060135//maternal process involved in female pregnancy;GO:0060463//lung lobe morphogenesis;GO:0048666//neuron development;GO:0007566//embryo implantation;GO:0045835//negative regulation of meiotic nuclear division;GO:0045651//positive regulation of macrophage differentiation;GO:0008285//negative regulation of cell proliferati…	K05419//leukemia inhibitory factor	NP_032527.1//leukemia inhibitory factor isoform a precursor [Mus musculus]	leukemia inhibitory factor
259300	3058	9.92	3.23	-1.61881	6.01858e-47	Down	6.11976e-49	Ehd2	GO:0016020//membrane;GO:0070062//extracellular exosome;GO:0015630//microtubule cytoskeleton;GO:0019898//extrinsic component of membrane;GO:0048471//perinuclear region of cytoplasm;GO:0045171//intercellular bridge;GO:0005901//caveola;GO:0055038//recycling endosome membrane;GO:0005829//cytosol;GO:0005886//plasma membrane	GO:0019904//protein domain specific binding;GO:0016787//hydrolase activity;GO:0005524//ATP binding;GO:0042802//identical protein binding;GO:0005509//calcium ion binding;GO:0005525//GTP binding	GO:0072659//protein localization to plasma membrane;GO:2001137//positive regulation of endocytic recycling;GO:0006897//endocytosis;GO:0030866//cortical actin cytoskeleton organization;GO:0032456//endocytic recycling;GO:1901741//positive regulation of myoblast fusion;GO:0097320//plasma membrane tubulation	K12469//EH domain-containing protein 2	NP_694708.2//EH domain-containing protein 2 [Mus musculus]	EH-domain containing 2
15000	786	6.37	2.12	-1.58723	7.26919e-08	Down	6.33196e-09	H2-DMb2	GO:0005765//lysosomal membrane;GO:0010008//endosome membrane;GO:0042613//MHC class II protein complex;GO:0005770//late endosome;GO:0005771//multivesicular body;GO:0016021//integral component of membrane;GO:0005764//lysosome	GO:0023026//MHC class II protein complex binding	GO:0019882//antigen processing and presentation;GO:0051085//chaperone cofactor-dependent protein refolding;GO:0019886//antigen processing and presentation of exogenous peptide antigen via MHC class II;GO:0006955//immune response	K06752//major histocompatibility complex, class II	NP_034518.1//histocompatibility 2, class II, locus Mb2 precursor [Mus musculus]	histocompatibility 2, class II, locus Mb2
98170	3543	0.66	0.22	-1.58496	0.000359043	Down	5.78042e-05	Tmem132a	GO:0070062//extracellular exosome;GO:0005783//endoplasmic reticulum;GO:0005794//Golgi apparatus;GO:0016021//integral component of membrane;GO:0005789//endoplasmic reticulum membrane;GO:0000139//Golgi membrane	NA	NA	K17599//transmembrane protein 132	BAD32485.1//mKIAA1583 protein, partial [Mus musculus]	transmembrane protein 132A
77864	4902	0.45	0.15	-1.58496	0.000778742	Down	0.000134559	Ypel2	NA	NA	NA	K14697//solute carrier family 30 (zinc transporter), member 10	OPJ78504.1//protein yippee-like 2 [Patagioenas fasciata monilis]	yippee like 2
268379	16011	0.03	0.01	-1.58496	0.00248845	Down	0.000488344	Abca13	NA	NA	NA	K05647//ATP binding cassette, subfamily A (ABC1), member 13	XP_021032779.1//ATP-binding cassette sub-family A member 13 [Mus caroli]	ATP-binding cassette, sub-family A (ABC1), member 13
228550	1808	0.93	0.31	-1.58496	0.00394549	Down	0.000824294	Itpka	GO:0043197//dendritic spine	GO:0005524//ATP binding;GO:0048365//Rac GTPase binding;GO:0004683//calmodulin-dependent protein kinase activity;GO:0008440//inositol-1,4,5-trisphosphate 3-kinase activity;GO:0005516//calmodulin binding	GO:0030036//actin cytoskeleton organization;GO:0097062//dendritic spine maintenance;GO:0061003//positive regulation of dendritic spine morphogenesis;GO:0006020//inositol metabolic process;GO:0048167//regulation of synaptic plasticity	K00911//1D-myo-inositol-triphosphate 3-kinase [EC:2.7.1.127]	NP_666237.1//inositol-trisphosphate 3-kinase A [Mus musculus]	inositol 1,4,5-trisphosphate 3-kinase A
20266	1610	5.95	1.99	-1.58012	1.83072e-14	Down	8.3395e-16	Scn1b	GO:0030315//T-tubule;GO:0034706//sodium channel complex;GO:0001518//voltage-gated sodium channel complex;GO:0033268//node of Ranvier;GO:0014704//intercalated disc	GO:0086006//voltage-gated sodium channel activity involved in cardiac muscle cell action potential;GO:0017080//sodium channel regulator activity;GO:0086062//voltage-gated sodium channel activity involved in Purkinje myocyte action potential;GO:0005248//voltage-gated sodium channel activity;GO:0019871//sodium channel inhibitor activity	GO:0035725//sodium ion transmembrane transport;GO:0086012//membrane depolarization during cardiac muscle cell action potential;GO:0046684//response to pyrethroid;GO:0060371//regulation of atrial cardiac muscle cell membrane depolarization;GO:0086047//membrane depolarization during Purkinje myocyte cell action potential;GO:2000649//regulation of sodium ion transmembrane transporter activity;GO:006…	K04845//voltage-gated sodium channel type I beta	EDL23950.1//sodium channel, voltage-gated, type I, beta, isoform CRA_a, partial [Mus musculus]	sodium channel, voltage-gated, type I, beta
67434	4822	3	1.01	-1.57061	6.90063e-29	Down	1.35187e-30	Ankrd33b	NA	GO:0003677//DNA binding	NA	K10661//E3 ubiquitin-protein ligase MARCH6 [EC:2.3.2.27];K12460//ankyrin repeat-rich membrane spanning protein	NP_081772.1//ankyrin repeat domain-containing protein 33B isoform 2 [Mus musculus];NP_001157913.1//ankyrin repeat domain-containing protein 33B isoform 3 [Mus musculus];NP_080429.1//ankyrin repeat domain-containing protein 33B isoform 1 [Mus musculus]	ankyrin repeat domain 33B
208449	3465	2.75	0.93	-1.56413	1.13317e-13	Down	5.56136e-15	Sgms1	GO:0016020//membrane;GO:0000138//Golgi trans cisterna;GO:0005634//nucleus;GO:0005783//endoplasmic reticulum;GO:0005887//integral component of plasma membrane;GO:0030173//integral component of Golgi membrane;GO:0030176//integral component of endoplasmic reticulum membrane;GO:0005886//plasma membrane	GO:0047493//ceramide cholinephosphotransferase activity;GO:0016301//kinase activity;GO:0002950//ceramide phosphoethanolamine synthase activity;GO:0033188//sphingomyelin synthase activity	GO:0071222//cellular response to lipopolysaccharide;GO:0006686//sphingomyelin biosynthetic process;GO:0071356//cellular response to tumor necrosis factor;GO:0010628//positive regulation of gene expression;GO:0016049//cell growth;GO:0006954//inflammatory response;GO:0006915//apoptotic process;GO:2001237//negative regulation of extrinsic apoptotic signaling pathway;GO:0046513//ceramide biosynthetic…	K04714//shingomyelin synthase [EC:2.7.8.27]	NP_659041.3//phosphatidylcholine:ceramide cholinephosphotransferase 1 [Mus musculus]	sphingomyelin synthase 1
20713	3170	0.62	0.21	-1.56188	0.00145742	Down	0.000268622	Serpini1	GO:0034774//secretory granule lumen;GO:0070062//extracellular exosome;GO:0005615//extracellular space;GO:0060205//cytoplasmic vesicle lumen;GO:0043204//perikaryon;GO:0043025//neuronal cell body	GO:0004867//serine-type endopeptidase inhibitor activity	GO:0010976//positive regulation of neuron projection development;GO:0030155//regulation of cell adhesion	K16643//glia-derived nexin	XP_006501288.1//PREDICTED: neuroserpin isoform X1 [Mus musculus];NP_033276.1//neuroserpin precursor [Mus musculus]	serine (or cysteine) peptidase inhibitor, clade I, member 1
16010	2069	1.15	0.39	-1.56009	0.000468084	Down	7.73582e-05	Igfbp4	GO:0005615//extracellular space;GO:0005622//intracellular	GO:0031994//insulin-like growth factor I binding;GO:0005520//insulin-like growth factor binding;GO:0031995//insulin-like growth factor II binding	GO:0001558//regulation of cell growth;GO:0040008//regulation of growth;GO:0043567//regulation of insulin-like growth factor receptor signaling pathway;GO:0035556//intracellular signal transduction;GO:0043568//positive regulation of insulin-like growth factor receptor signaling pathway;GO:0006954//inflammatory response;GO:0043410//positive regulation of MAPK cascade;GO:0010906//regulation of gluco…	K10138//insulin-like growth factor-binding protein 3	NP_034647.1//insulin-like growth factor-binding protein 4 precursor [Mus musculus]	insulin-like growth factor binding protein 4
21858	3635	1.22	0.42	-1.53842	5.7199e-07	Down	5.69198e-08	Timp2	GO:0031012//extracellular matrix;GO:0070062//extracellular exosome;GO:0005615//extracellular space;GO:0005578//proteinaceous extracellular matrix;GO:0043025//neuronal cell body;GO:0043005//neuron projection;GO:0009986//cell surface;GO:0030426//growth cone;GO:0005576//extracellular region;GO:0005604//basement membrane	GO:0002020//protease binding;GO:0008191//metalloendopeptidase inhibitor activity;GO:0005178//integrin binding;GO:0008270//zinc ion binding;GO:0008047//enzyme activator activity	GO:0046580//negative regulation of Ras protein signal transduction;GO:0045666//positive regulation of neuron differentiation;GO:0045861//negative regulation of proteolysis;GO:0034097//response to cytokine;GO:0007283//spermatogenesis;GO:0071310//cellular response to organic substance;GO:1905049//negative regulation of metallopeptidase activity;GO:0008285//negative regulation of cell proliferation;…	K16866//metalloproteinase inhibitor 3	NP_068824.1//metalloproteinase inhibitor 2 precursor [Rattus norvegicus]	tissue inhibitor of metalloproteinase 2
70292	6617	0.49	0.17	-1.52725	3.28973e-05	Down	4.35078e-06	Afap1	GO:0005925//focal adhesion;GO:0005829//cytosol;GO:0015629//actin cytoskeleton	GO:0003779//actin binding;GO:0017124//SH3 domain binding	GO:0051493//regulation of cytoskeleton organization;GO:0009966//regulation of signal transduction	K18616//actin filament associated protein 1	EDL37501.1//RIKEN cDNA 2600003E23, isoform CRA_b, partial [Mus musculus]	actin filament associated protein 1
18452	2278	4.64	1.62	-1.51813	3.63921e-15	Down	1.5591e-16	P4ha2	GO:0043231//intracellular membrane-bounded organelle;GO:0005788//endoplasmic reticulum lumen;GO:0005654//nucleoplasm;GO:0005783//endoplasmic reticulum;GO:0005829//cytosol;GO:0016222//procollagen-proline 4-dioxygenase complex	GO:0016702//oxidoreductase activity, acting on single donors with incorporation of molecular oxygen, incorporation of two atoms of oxygen;GO:0004656//procollagen-proline 4-dioxygenase activity;GO:0005506//iron ion binding;GO:0031418//L-ascorbic acid binding	GO:0018401//peptidyl-proline hydroxylation to 4-hydroxy-L-proline	K00472//prolyl 4-hydroxylase [EC:1.14.11.2]	EDL33547.1//procollagen-proline, 2-oxoglutarate 4-dioxygenase (proline 4-hydroxylase), alpha II polypeptide, isoform CRA_e, partial [Mus musculus]	procollagen-proline, 2-oxoglutarate 4-dioxygenase (proline 4-hydroxylase), alpha II polypeptide
67893	1791	3.57	1.25	-1.514	2.17041e-09	Down	1.5669e-10	Tmem86a	GO:0016021//integral component of membrane	NA	NA	K18575//alkenylglycerophosphocholine hydrolase [EC:3.3.2.2]	NP_080712.1//lysoplasmalogenase-like protein TMEM86A [Mus musculus]	transmembrane protein 86A
71973	1956	6.27	2.2	-1.51096	2.44029e-17	Down	8.9658e-19	Rbpms2	GO:0005737//cytoplasm	GO:0003729//mRNA binding;GO:0042803//protein homodimerization activity	GO:0030514//negative regulation of BMP signaling pathway;GO:0048661//positive regulation of smooth muscle cell proliferation;GO:0051151//negative regulation of smooth muscle cell differentiation;GO:0048557//embryonic digestive tract morphogenesis	K02728//20S proteasome subunit alpha 3 [EC:3.4.25.1];K16613//ornithine decarboxylase antizyme 2	NP_082306.2//RNA-binding protein with multiple splicing 2 [Mus musculus]	RNA binding protein with multiple splicing 2
22152	1758	1.11	0.39	-1.50901	0.00213695	Down	0.00040966	Tubb3	GO:0005874//microtubule;GO:0016021//integral component of membrane	GO:0005200//structural constituent of cytoskeleton;GO:0005525//GTP binding;GO:0003924//GTPase activity;GO:0004930//G-protein coupled receptor activity	GO:0007017//microtubule-based process	K07375//tubulin beta	XP_007468545.1//PREDICTED: uncharacterized protein LOC103082376 [Lipotes vexillifer]	tubulin, beta 3 class III
18619	1313	3.43	1.21	-1.5032	1.07587e-06	Down	1.11949e-07	Penk	GO:0030425//dendrite;GO:0030424//axon;GO:0070852//cell body fiber;GO:0043204//perikaryon;GO:0043025//neuronal cell body;GO:0032280//symmetric synapse;GO:0005576//extracellular region;GO:0043679//axon terminus;GO:0005886//plasma membrane	GO:0031628//opioid receptor binding;GO:0001515//opioid peptide activity;GO:0005184//neuropeptide hormone activity	GO:0035094//response to nicotine;GO:0001649//osteoblast differentiation;GO:0007600//sensory perception;GO:0043278//response to morphine;GO:0032496//response to lipopolysaccharide;GO:0002118//aggressive behavior;GO:0071320//cellular response to cAMP;GO:0009636//response to toxic substance;GO:0045471//response to ethanol;GO:0071560//cellular response to transforming growth factor beta stimulus;GO:0…	K18832//proenkephalin A	NP_001002927.1//proenkephalin-A precursor [Mus musculus]	preproenkephalin
212032	2894	0.65	0.23	-1.49881	0.00145688	Down	0.000268622	Hk3	GO:0005623//cell;GO:0005829//cytosol;GO:0005739//mitochondrion	GO:0019158//mannokinase activity;GO:0005524//ATP binding;GO:0004340//glucokinase activity;GO:0008865//fructokinase activity;GO:0004396//hexokinase activity;GO:0005536//glucose binding	GO:0001678//cellular glucose homeostasis;GO:0006096//glycolytic process;GO:0019318//hexose metabolic process	K00844//hexokinase [EC:2.7.1.1]	NP_001028417.1//hexokinase-3 isoform 1 [Mus musculus];NP_001193320.1//hexokinase-3 isoform 2 [Mus musculus]	hexokinase 3
21949	2228	1.61	0.57	-1.49803	1.55178e-05	Down	1.91974e-06	Tnfsf8	GO:0005615//extracellular space;GO:0016021//integral component of membrane	GO:0005164//tumor necrosis factor receptor binding;GO:0005125//cytokine activity	GO:0043374//CD8-positive, alpha-beta T cell differentiation;GO:0045944//positive regulation of transcription from RNA polymerase II promoter;GO:0006955//immune response;GO:0050830//defense response to Gram-positive bacterium	K05471//tumor necrosis factor ligand superfamily member 8	NP_033429.1//tumor necrosis factor ligand superfamily member 8 [Mus musculus]	tumor necrosis factor (ligand) superfamily, member 8
12180	3340	0.93	0.33	-1.49476	7.0093e-05	Down	9.81644e-06	Smyd1	GO:0005634//nucleus;GO:0005737//cytoplasm	GO:0046872//metal ion binding;GO:0003677//DNA binding;GO:0003714//transcription corepressor activity;GO:0018024//histone-lysine N-methyltransferase activity	GO:0045892//negative regulation of transcription, DNA-templated;GO:0035914//skeletal muscle cell differentiation;GO:0006338//chromatin remodeling;GO:0007507//heart development;GO:0045663//positive regulation of myoblast differentiation;GO:0006351//transcription, DNA-templated;GO:0010831//positive regulation of myotube differentiation	K11426//SET and MYND domain-containing protein	NP_033892.2//histone-lysine N-methyltransferase Smyd1 isoform 2 [Mus musculus];NP_001153599.1//histone-lysine N-methyltransferase Smyd1 isoform 1 [Mus musculus]	SET and MYND domain containing 1
72388	3550	0.45	0.16	-1.49185	0.00578129	Down	0.00126035	Ripk4	GO:0016020//membrane;GO:0005737//cytoplasm	GO:0004674//protein serine/threonine kinase activity;GO:0005524//ATP binding	GO:0002009//morphogenesis of an epithelium;GO:0051092//positive regulation of NF-kappaB transcription factor activity	K08848//receptor-interacting serine/threonine-protein kinase 4 [EC:2.7.11.1]	NP_076152.2//receptor-interacting serine/threonine-protein kinase 4 [Mus musculus]	receptor-interacting serine-threonine kinase 4
12520	1534	30.04	10.77	-1.47987	9.22346e-62	Down	6.56496e-64	Cd81	GO:0016020//membrane;GO:0070062//extracellular exosome;GO:0016323//basolateral plasma membrane;GO:0005887//integral component of plasma membrane;GO:0005925//focal adhesion;GO:0031982//vesicle;GO:0001772//immunological synapse	GO:1990459//transferrin receptor binding;GO:0001618//virus receptor activity;GO:0023026//MHC class II protein complex binding	GO:0050731//positive regulation of peptidyl-tyrosine phosphorylation;GO:0071404//cellular response to low-density lipoprotein particle stimulus;GO:0061462//protein localization to lysosome;GO:0000187//activation of MAPK activity;GO:0031623//receptor internalization;GO:0030307//positive regulation of cell growth;GO:0007166//cell surface receptor signaling pathway;GO:2000145//regulation of cell mot…	K06508//CD81 antigen	NP_598416.1//CD81 antigen [Mus musculus]	CD81 antigen
12874	9152	7.26	2.61	-1.47592	1.06431e-90	Down	4.40096e-93	Cpd	GO:0043231//intracellular membrane-bounded organelle;GO:0016020//membrane;GO:0070062//extracellular exosome;GO:0005634//nucleus;GO:0005615//extracellular space;GO:0005802//trans-Golgi network;GO:0048471//perinuclear region of cytoplasm;GO:0016021//integral component of membrane;GO:0005886//plasma membrane	GO:0004185//serine-type carboxypeptidase activity;GO:0008270//zinc ion binding;GO:0004181//metallocarboxypeptidase activity;GO:0051721//protein phosphatase 2A binding;GO:0032403//protein complex binding	GO:0006508//proteolysis;GO:0016485//protein processing;GO:0006518//peptide metabolic process;GO:0071352//cellular response to interleukin-2	K07752//carboxypeptidase D [EC:3.4.17.22]	NP_031780.2//carboxypeptidase D precursor [Mus musculus]	carboxypeptidase D
22169	3215	0.61	0.22	-1.47131	0.00270399	Down	0.000535592	Cmpk2	GO:0005739//mitochondrion;GO:0005737//cytoplasm	GO:0004798//thymidylate kinase activity;GO:0009041//uridylate kinase activity;GO:0005524//ATP binding;GO:0033862//UMP kinase activity;GO:0004550//nucleoside diphosphate kinase activity;GO:0004127//cytidylate kinase activity	GO:0006165//nucleoside diphosphate phosphorylation;GO:0006233//dTDP biosynthetic process;GO:0006235//dTTP biosynthetic process;GO:0071222//cellular response to lipopolysaccharide;GO:0006227//dUDP biosynthetic process;GO:0009142//nucleoside triphosphate biosynthetic process	K13809//UMP-CMP kinase 2, mitochondrial [EC:2.7.4.14]	NP_065582.3//UMP-CMP kinase 2, mitochondrial precursor [Mus musculus]	cytidine monophosphate (UMP-CMP) kinase 2, mitochondrial
17988	2909	23.53	8.56	-1.45882	1.07385e-90	Down	4.36762e-93	Ndrg1	GO:0070062//extracellular exosome;GO:0005634//nucleus;GO:0005874//microtubule;GO:0015630//microtubule cytoskeleton;GO:0043209//myelin sheath;GO:0005813//centrosome;GO:0005737//cytoplasm;GO:0048471//perinuclear region of cytoplasm;GO:0055038//recycling endosome membrane;GO:0005913//cell-cell adherens junction;GO:0005829//cytosol;GO:0005886//plasma membrane	GO:0043015//gamma-tubulin binding;GO:0017137//Rab GTPase binding;GO:0008017//microtubule binding;GO:0045296//cadherin binding	GO:0032287//peripheral nervous system myelin maintenance;GO:0030330//DNA damage response, signal transduction by p53 class mediator;GO:0071456//cellular response to hypoxia;GO:0090232//positive regulation of spindle checkpoint;GO:0007165//signal transduction;GO:0045576//mast cell activation;GO:0008285//negative regulation of cell proliferation	K18266//protein NDRG1	NP_032707.2//protein NDRG1 [Mus musculus]	N-myc downstream regulated gene 1
208154	3233	8.03	2.94	-1.44958	2.68938e-34	Down	4.2842e-36	Btla	GO:0005887//integral component of plasma membrane;GO:0009897//external side of plasma membrane;GO:0016021//integral component of membrane;GO:0005886//plasma membrane	GO:0004872//receptor activity	GO:0042130//negative regulation of T cell proliferation;GO:0046642//negative regulation of alpha-beta T cell proliferation;GO:0002768//immune response-regulating cell surface receptor signaling pathway;GO:0030889//negative regulation of B cell proliferation;GO:0007166//cell surface receptor signaling pathway;GO:0031295//T cell costimulation;GO:0002250//adaptive immune response	K06707//B- and T-lymphocyte attenuator	NP_001032808.2//B- and T-lymphocyte attenuator isoform 1 precursor [Mus musculus];NP_808252.1//B- and T-lymphocyte attenuator isoform 2 precursor [Mus musculus]	B and T lymphocyte associated
15248	3409	5.17	1.9	-1.44416	1.96123e-21	Down	5.62366e-23	Hic1	GO:0005654//nucleoplasm;GO:0005829//cytosol;GO:0005622//intracellular	GO:0042826//histone deacetylase binding;GO:0043565//sequence-specific DNA binding;GO:0003700//DNA binding transcription factor activity;GO:0003676//nucleic acid binding;GO:0001227//transcriptional repressor activity, RNA polymerase II transcription regulatory region sequence-specific DNA binding	GO:0000122//negative regulation of transcription from RNA polymerase II promoter;GO:0008630//intrinsic apoptotic signaling pathway in response to DNA damage;GO:0030178//negative regulation of Wnt signaling pathway	K09228//KRAB domain-containing zinc finger protein	NP_034560.2//hypermethylated in cancer 1 protein isoform 1 [Mus musculus];XP_006977439.1//PREDICTED: hypermethylated in cancer 1 protein isoform X1 [Peromyscus maniculatus bairdii]	hypermethylated in cancer 1
11303	10260	0.19	0.07	-1.44057	0.00476327	Down	0.00101613	Abca1	GO:0045335//phagocytic vesicle;GO:0045121//membrane raft;GO:0005887//integral component of plasma membrane;GO:0009897//external side of plasma membrane;GO:0005794//Golgi apparatus;GO:0048471//perinuclear region of cytoplasm	GO:0031267//small GTPase binding;GO:0005524//ATP binding;GO:0005102//receptor binding;GO:0017127//cholesterol transporter activity;GO:0051117//ATPase binding;GO:0034188//apolipoprotein A-I receptor activity;GO:0090554//phosphatidylcholine-translocating ATPase activity;GO:0019905//syntaxin binding;GO:0034186//apolipoprotein A-I binding;GO:0008509//anion transmembrane transporter activity;GO:009055…	GO:0010875//positive regulation of cholesterol efflux;GO:0050702//interleukin-1 beta secretion;GO:0006911//phagocytosis, engulfment;GO:0008203//cholesterol metabolic process;GO:0071222//cellular response to lipopolysaccharide;GO:0033344//cholesterol efflux;GO:0042632//cholesterol homeostasis;GO:0034616//response to laminar fluid shear stress;GO:0030819//positive regulation of cAMP biosynthetic pr…	K05641//ATP-binding cassette, subfamily A (ABC1), member 1	XP_021015583.1//ATP-binding cassette sub-family A member 1 [Mus caroli]	ATP-binding cassette, sub-family A (ABC1), member 1
19347	4972	30.43	11.22	-1.43942	3.20816e-197	Down	2.3922e-200	Dennd5a	GO:0016020//membrane;GO:0030904//retromer complex;GO:0005794//Golgi apparatus;GO:0005829//cytosol;GO:0005802//trans-Golgi network;GO:0000139//Golgi membrane	GO:0017112//Rab guanyl-nucleotide exchange factor activity;GO:0005262//calcium channel activity;GO:0017137//Rab GTPase binding	GO:0010977//negative regulation of neuron projection development;GO:0042147//retrograde transport, endosome to Golgi;GO:0050982//detection of mechanical stimulus	K20164//DENN domain-containing protein 5	NP_067469.1//DENN domain-containing protein 5A isoform 1 [Mus musculus];NP_001298068.1//DENN domain-containing protein 5A isoform 2 [Mus musculus]	DENN/MADD domain containing 5A
23937	2703	0.65	0.24	-1.43741	0.00634319	Down	0.00140305	Mab21l2	NA	NA	NA	K17834//cyclic GMP-AMP synthase [EC:2.7.7.86]	OWK52173.1//Protein mab-21-like 2 [Lonchura striata domestica]	mab-21-like 2 (C. elegans)
64082	2203	2.62	0.97	-1.43351	5.63447e-08	Down	4.85454e-09	Popdc2	GO:0016020//membrane;GO:0042383//sarcolemma;GO:0016021//integral component of membrane	GO:0030552//cAMP binding	GO:0060931//sinoatrial node cell development;GO:0042391//regulation of membrane potential;GO:0002027//regulation of heart rate	K21108//blood vessel epicardial substance	XP_006522502.1//PREDICTED: popeye domain-containing protein 2 isoform X2 [Mus musculus];EDK97975.1//popeye domain containing 2, isoform CRA_a, partial [Mus musculus]	popeye domain containing 2
67596	1694	2.67	0.99	-1.43134	2.5102e-06	Down	2.74638e-07	Tespa1	GO:0008180//COP9 signalosome;GO:0005789//endoplasmic reticulum membrane;GO:0005737//cytoplasm	GO:0005102//receptor binding	GO:0033089//positive regulation of T cell differentiation in thymus;GO:0010387//COP9 signalosome assembly;GO:0050862//positive regulation of T cell receptor signaling pathway	NA	NP_899087.2//protein TESPA1 [Mus musculus]	thymocyte expressed, positive selection associated 1
333182	531	5.12	1.91	-1.42257	0.0003194	Down	5.06424e-05	Cox6b2	GO:0005739//mitochondrion;GO:0030061//mitochondrial crista	NA	NA	K02267//cytochrome c oxidase subunit 6b	NP_001276779.1//cytochrome c oxidase subunit 6B2 isoform 3 [Mus musculus];NP_001276778.1//cytochrome c oxidase subunit 6B2 isoform 2 [Mus musculus];NP_899665.1//cytochrome c oxidase subunit 6B2 isoform 1 [Mus musculus]	cytochrome c oxidase subunit VIb polypeptide 2
228765	1412	14.98	5.61	-1.41696	1.0536e-26	Down	2.22834e-28	Sdcbp2	GO:0070062//extracellular exosome;GO:0005730//nucleolus;GO:0016607//nuclear speck;GO:0005886//plasma membrane;GO:0005737//cytoplasm	GO:0008022//protein C-terminus binding;GO:0042802//identical protein binding;GO:0046982//protein heterodimerization activity;GO:0042803//protein homodimerization activity;GO:0005546//phosphatidylinositol-4,5-bisphosphate binding	GO:0008283//cell proliferation	K17254//syntenin-1	EDL05918.1//syndecan binding protein (syntenin) 2, partial [Mus musculus]	syndecan binding protein (syntenin) 2
12709	1478	15.61	5.87	-1.41104	6.39808e-29	Down	1.24475e-30	Ckb	NA	NA	NA	K00933//creatine kinase [EC:2.7.3.2]	BAE39162.1//unnamed protein product [Mus musculus]	creatine kinase, brain
20317	1497	10.33	3.89	-1.409	1.49137e-19	Down	4.84252e-21	Serpinf1	GO:0070062//extracellular exosome;GO:0005615//extracellular space;GO:0043203//axon hillock;GO:0005576//extracellular region;GO:0042470//melanosome;GO:0048471//perinuclear region of cytoplasm;GO:0005604//basement membrane	GO:0004867//serine-type endopeptidase inhibitor activity	GO:0060041//retina development in camera-type eye;GO:1901215//negative regulation of neuron death;GO:0001822//kidney development;GO:0010629//negative regulation of gene expression;GO:0050728//negative regulation of inflammatory response;GO:0046685//response to arsenic-containing substance;GO:0007614//short-term memory;GO:0042698//ovulation cycle;GO:0016525//negative regulation of angiogenesis;GO:…	K19614//pigment epithelium-derived factor	NP_035470.3//pigment epithelium-derived factor precursor [Mus musculus]	serine (or cysteine) peptidase inhibitor, clade F, member 1
433470	672	76.59	28.91	-1.40559	7.4408e-62	Down	5.24568e-64	AA467197	GO:0005634//nucleus;GO:0016021//integral component of membrane;GO:0005739//mitochondrion;GO:0005751//mitochondrial respiratory chain complex IV	NA	GO:1902600//hydrogen ion transmembrane transport	K03948//NADH dehydrogenase (ubiquinone) 1 alpha subcomplex subunit 4	ERE70916.1//spermatogeneis-associated protein 5 1-like protein [Cricetulus griseus]	expressed sequence AA467197
380711	6410	0.79	0.3	-1.39689	1.06402e-06	Down	1.10499e-07	Rap1gap2	GO:0031965//nuclear membrane;GO:0005829//cytosol;GO:0005813//centrosome;GO:0005886//plasma membrane;GO:0005737//cytoplasm;GO:0043005//neuron projection	GO:0005096//GTPase activator activity	GO:0010977//negative regulation of neuron projection development;GO:0008361//regulation of cell size;GO:0051056//regulation of small GTPase mediated signal transduction	K17708//RAP1 GTPase activating protein 2	XP_006533685.2//PREDICTED: rap1 GTPase-activating protein 2 isoform X2 [Mus musculus]	RAP1 GTPase activating protein 2
227753	2619	6.9	2.64	-1.38606	6.97086e-23	Down	1.83344e-24	Gsn	GO:0005615//extracellular space;GO:0005737//cytoplasm;GO:0030864//cortical actin cytoskeleton;GO:0016528//sarcoplasm;GO:0002102//podosome;GO:0005829//cytosol;GO:0015629//actin cytoskeleton;GO:0005576//extracellular region;GO:0005886//plasma membrane;GO:0070062//extracellular exosome;GO:0072562//blood microparticle;GO:0005634//nucleus;GO:0005925//focal adhesion;GO:0043209//myelin sheath;GO:0030027…	GO:0051015//actin filament binding;GO:0003779//actin binding;GO:0019904//protein domain specific binding;GO:0045159//myosin II binding;GO:0005509//calcium ion binding	GO:1903903//regulation of establishment of T cell polarity;GO:0045471//response to ethanol;GO:0060271//cilium assembly;GO:0014003//oligodendrocyte development;GO:0051593//response to folic acid;GO:0030041//actin filament polymerization;GO:0071276//cellular response to cadmium ion;GO:1903906//regulation of plasma membrane raft polarization;GO:0051693//actin filament capping;GO:1903909//regulation …	K05768//gelsolin	EDL08646.1//gelsolin, isoform CRA_a, partial [Mus musculus];XP_006498053.1//PREDICTED: gelsolin isoform X1 [Mus musculus];NP_666232.2//gelsolin isoform 1 precursor [Mus musculus]	gelsolin
12716	1518	1.15	0.44	-1.38606	0.00442785	Down	0.000936476	Ckmt1	GO:0070062//extracellular exosome;GO:0043209//myelin sheath;GO:0005743//mitochondrial inner membrane;GO:0005739//mitochondrion	GO:0005524//ATP binding;GO:0016301//kinase activity;GO:0004111//creatine kinase activity	GO:0032091//negative regulation of protein binding;GO:0043066//negative regulation of apoptotic process	K00933//creatine kinase [EC:2.7.3.2]	EDL28051.1//creatine kinase, mitochondrial 1, ubiquitous, isoform CRA_c, partial [Mus musculus]	creatine kinase, mitochondrial 1, ubiquitous
81907	3585	1.28	0.49	-1.38529	3.88957e-06	Down	4.36364e-07	Tmem108	NA	NA	NA	K10955//mucin-2	XP_021062694.1//transmembrane protein 108 [Mus pahari]	transmembrane protein 108
26360	3444	9.6	3.68	-1.38333	1.29462e-40	Down	1.68497e-42	Angptl2	GO:0070062//extracellular exosome;GO:0005615//extracellular space	NA	NA	K10104//ficolin;K05466//angiopoietin 2;K05465//angiopoietin 1;K05467//angiopoietin 4	NP_036053.2//angiopoietin-related protein 2 precursor [Mus musculus]	angiopoietin-like 2
225872	3278	0.52	0.2	-1.37851	0.00899863	Down	0.00208862	Npas4	GO:0005634//nucleus;GO:0098794//postsynapse;GO:0005667//transcription factor complex	GO:0000981//RNA polymerase II transcription factor activity, sequence-specific DNA binding;GO:0000978//RNA polymerase II proximal promoter sequence-specific DNA binding;GO:0003677//DNA binding;GO:0046982//protein heterodimerization activity;GO:0001077//transcriptional activator activity, RNA polymerase II proximal promoter sequence-specific DNA binding;GO:0001012//RNA polymerase II regulatory reg…	GO:0071386//cellular response to corticosterone stimulus;GO:0035176//social behavior;GO:0030154//cell differentiation;GO:1904862//inhibitory synapse assembly;GO:0060080//inhibitory postsynaptic potential;GO:0007612//learning;GO:0045893//positive regulation of transcription, DNA-templated;GO:0007616//long-term memory;GO:0045944//positive regulation of transcription from RNA polymerase II promoter;…	K14795//ribosomal RNA-processing protein 36;K09100//single-minded	NP_705781.1//neuronal PAS domain-containing protein 4 [Mus musculus]	neuronal PAS domain protein 4
102502	3697	2.26	0.87	-1.37724	1.36676e-10	Down	8.73682e-12	Pls1	NA	GO:0051015//actin filament binding;GO:0005509//calcium ion binding	NA	K17275//plastin-1	XP_010606481.1//PREDICTED: plastin-1 [Fukomys damarensis]	plastin 1 (I-isoform)
13175	6696	2.36	0.91	-1.37485	3.28865e-20	Down	1.02547e-21	Dclk1	GO:0030424//axon;GO:0030426//growth cone;GO:0005622//intracellular;GO:0014069//postsynaptic density	GO:0004674//protein serine/threonine kinase activity;GO:0005524//ATP binding;GO:0016301//kinase activity;GO:0004672//protein kinase activity	GO:0048675//axon extension;GO:0006468//protein phosphorylation;GO:0035556//intracellular signal transduction;GO:0007420//brain development;GO:0048813//dendrite morphogenesis;GO:0007409//axonogenesis;GO:0018107//peptidyl-threonine phosphorylation;GO:0048812//neuron projection morphogenesis;GO:0018105//peptidyl-serine phosphorylation;GO:0001764//neuron migration;GO:0030900//forebrain development;GO…	K08805//doublecortin-like kinase 1/2 [EC:2.7.11.1]	NP_001104522.1//serine/threonine-protein kinase DCLK1 isoform 3 [Mus musculus];NP_001104521.1//serine/threonine-protein kinase DCLK1 isoform 2 [Mus musculus];NP_067595.1//serine/threonine-protein kinase DCLK1 isoform 2 [Rattus norvegicus];XP_006501041.1//PREDICTED: serine/threonine-protein kinase DCLK1 isoform X1 [Mus musculus];NP_001182468.1//serine/threonine-protein kinase DCLK1 isoform 6 [Mus …	doublecortin-like kinase 1
320664	3678	2.67	1.03	-1.3742	2.25052e-12	Down	1.21283e-13	Cass4	GO:0005856//cytoskeleton;GO:0005925//focal adhesion;GO:0005737//cytoplasm	NA	GO:0007155//cell adhesion	K05726//breast cancer anti-estrogen resistance 1;K16832//enhancer of filamentation 1	NP_001263351.1//cas scaffolding protein family member 4 isoform 3 [Mus musculus];NP_001263352.1//cas scaffolding protein family member 4 isoform 4 [Mus musculus];NP_001074289.1//cas scaffolding protein family member 4 isoform 2 [Mus musculus]	Cas scaffolding protein family member 4
24113	1233	1.84	0.71	-1.37381	0.00252597	Down	0.000497248	Vax2	GO:0005634//nucleus;GO:0005737//cytoplasm	GO:0031490//chromatin DNA binding;GO:0001162//RNA polymerase II intronic transcription regulatory region sequence-specific DNA binding;GO:0001227//transcriptional repressor activity, RNA polymerase II transcription regulatory region sequence-specific DNA binding	GO:0060041//retina development in camera-type eye;GO:0043010//camera-type eye development;GO:0007601//visual perception;GO:0006351//transcription, DNA-templated;GO:0007409//axonogenesis;GO:0009950//dorsal/ventral axis specification;GO:0000122//negative regulation of transcription from RNA polymerase II promoter;GO:0030900//forebrain development;GO:0048048//embryonic eye morphogenesis;GO:0016055//…	K09318//homeobox protein ventral anterior	NP_072159.1//ventral anterior homeobox 2 [Rattus norvegicus]	ventral anterior homeobox 2
17969	2722	18.85	7.31	-1.36662	1.07845e-61	Down	7.74914e-64	Ncf1	GO:0030425//dendrite;GO:0016020//membrane;GO:0005791//rough endoplasmic reticulum;GO:0019898//extrinsic component of membrane;GO:0005737//cytoplasm;GO:0043025//neuronal cell body;GO:0005794//Golgi apparatus;GO:0005829//cytosol;GO:0043020//NADPH oxidase complex;GO:0002102//podosome;GO:0005886//plasma membrane	GO:0016176//superoxide-generating NADPH oxidase activator activity;GO:0017124//SH3 domain binding;GO:0043325//phosphatidylinositol-3,4-bisphosphate binding;GO:0016175//superoxide-generating NADPH oxidase activity;GO:0035091//phosphatidylinositol binding	GO:0046330//positive regulation of JNK cascade;GO:0070947//neutrophil mediated killing of fungus;GO:0045986//negative regulation of smooth muscle contraction;GO:0034614//cellular response to reactive oxygen species;GO:0006742//NADP catabolic process;GO:0042742//defense response to bacterium;GO:0045893//positive regulation of transcription, DNA-templated;GO:0070946//neutrophil mediated killing of …	K08011//neutrophil cytosolic factor 1	NP_035006.3//neutrophil cytosol factor 1 isoform b [Mus musculus];NP_001272966.1//neutrophil cytosol factor 1 isoform a [Mus musculus]	neutrophil cytosolic factor 1
17681	1717	4.35	1.69	-1.36399	2.26545e-09	Down	1.64011e-10	Msc	GO:0005634//nucleus;GO:0005654//nucleoplasm	GO:0001206//transcriptional repressor activity, RNA polymerase II distal enhancer sequence-specific binding;GO:0000980//RNA polymerase II distal enhancer sequence-specific DNA binding;GO:0046983//protein dimerization activity	GO:0000122//negative regulation of transcription from RNA polymerase II promoter;GO:1990830//cellular response to leukemia inhibitory factor;GO:0060539//diaphragm development;GO:0014707//branchiomeric skeletal muscle development;GO:0006351//transcription, DNA-templated;GO:0060021//palate development	K09072//musculin (activated B-cell factor-1)	NP_034957.1//musculin [Mus musculus]	musculin
231510	2877	0.77	0.3	-1.3599	0.0025251	Down	0.000497248	Gpat3	GO:0005783//endoplasmic reticulum;GO:0016021//integral component of membrane;GO:0005789//endoplasmic reticulum membrane	GO:0004366//glycerol-3-phosphate O-acyltransferase activity;GO:0003841//1-acylglycerol-3-phosphate O-acyltransferase activity;GO:0102420//sn-1-glycerol-3-phosphate C16:0-DCA-CoA acyl transferase activity	GO:0032006//regulation of TOR signaling;GO:0019432//triglyceride biosynthetic process;GO:0016024//CDP-diacylglycerol biosynthetic process	K13506//glycerol-3-phosphate O-acyltransferase 3/4 [EC:2.3.1.15]	NP_766303.1//glycerol-3-phosphate acyltransferase 3 [Mus musculus]	glycerol-3-phosphate acyltransferase 3
268739	5622	0.41	0.16	-1.35755	0.00219573	Down	0.000422268	Arhgef40	GO:0005737//cytoplasm	GO:0005089//Rho guanyl-nucleotide exchange factor activity	GO:0035023//regulation of Rho protein signal transduction	K20685//guanine nucleotide exchange factor MCF2;K18655//ATP-dependent RNA helicase DDX19/DBP5 [EC:3.6.4.13]	NP_001139394.1//rho guanine nucleotide exchange factor 40 isoform 3 [Mus musculus];EDL42267.1//RIKEN cDNA E130112L23, isoform CRA_a [Mus musculus]	Rho guanine nucleotide exchange factor (GEF) 40
18591	2956	2.92	1.14	-1.35693	1.2581e-10	Down	7.99108e-12	Pdgfb	GO:0016020//membrane;GO:0031012//extracellular matrix;GO:0016323//basolateral plasma membrane;GO:0009986//cell surface;GO:0005622//intracellular;GO:0005737//cytoplasm	GO:0005161//platelet-derived growth factor receptor binding;GO:0008083//growth factor activity;GO:0042802//identical protein binding;GO:0046982//protein heterodimerization activity;GO:0042803//protein homodimerization activity;GO:0048407//platelet-derived growth factor binding;GO:0016176//superoxide-generating NADPH oxidase activator activity;GO:0005518//collagen binding;GO:0042056//chemoattracta…	GO:1902895//positive regulation of pri-miRNA transcription from RNA polymerase II promoter;GO:0007596//blood coagulation;GO:0031954//positive regulation of protein autophosphorylation;GO:1904707//positive regulation of vascular smooth muscle cell proliferation;GO:0032091//negative regulation of protein binding;GO:0071363//cellular response to growth factor stimulus;GO:1904754//positive regulation…	K17386//platelet-derived growth factor subunit B	NP_035187.2//platelet-derived growth factor subunit B precursor [Mus musculus]	platelet derived growth factor, B polypeptide
26570	9227	0.23	0.09	-1.35364	0.00113573	Down	0.000203788	Slc7a11	GO:0009986//cell surface;GO:0016021//integral component of membrane	GO:0015171//amino acid transmembrane transporter activity	GO:0009636//response to toxic substance	K13869//solute carrier family 7 (L-type amino acid transporter), member 11	XP_006872293.1//PREDICTED: cystine/glutamate transporter-like isoform X1 [Chrysochloris asiatica]	solute carrier family 7 (cationic amino acid transporter, y+ system), member 11
12775	1975	41.9	16.41	-1.35238	3.41361e-97	Down	1.22642e-99	Ccr7	GO:0009986//cell surface;GO:0009897//external side of plasma membrane;GO:0005622//intracellular;GO:0016021//integral component of membrane;GO:0005886//plasma membrane	GO:0035758//chemokine (C-C motif) ligand 21 binding;GO:0038121//C-C motif chemokine 21 receptor activity;GO:0016493//C-C chemokine receptor activity;GO:0035757//chemokine (C-C motif) ligand 19 binding;GO:0004930//G-protein coupled receptor activity;GO:0038117//C-C motif chemokine 19 receptor activity	GO:0010820//positive regulation of T cell chemotaxis;GO:2000525//positive regulation of T cell costimulation;GO:0034695//response to prostaglandin E;GO:0042102//positive regulation of T cell proliferation;GO:0002606//positive regulation of dendritic cell antigen processing and presentation;GO:0002885//positive regulation of hypersensitivity;GO:0002922//positive regulation of humoral immune respon…	K04182//C-C chemokine receptor type 7	NP_031745.2//C-C chemokine receptor type 7 isoform a precursor [Mus musculus]	chemokine (C-C motif) receptor 7
14469	2471	8.97	3.52	-1.34953	1.31098e-26	Down	2.81712e-28	Gbp2	GO:0005654//nucleoplasm;GO:0005829//cytosol;GO:0031410//cytoplasmic vesicle;GO:0015629//actin cytoskeleton;GO:0020005//symbiont-containing vacuole membrane;GO:0048471//perinuclear region of cytoplasm;GO:0000139//Golgi membrane	GO:0005525//GTP binding;GO:0003924//GTPase activity	GO:0071346//cellular response to interferon-gamma;GO:0044406//adhesion of symbiont to host;GO:0042832//defense response to protozoan;GO:0035458//cellular response to interferon-beta;GO:0071222//cellular response to lipopolysaccharide;GO:0050830//defense response to Gram-positive bacterium	K20897//guanylate-binding protein 2;K20899//guanylate-binding protein 1/3/4/7	XP_021051696.1//guanylate-binding protein 2 [Mus pahari]	guanylate binding protein 2
14766	3555	3.77	1.49	-1.33925	2.61309e-16	Down	1.03624e-17	Adgrg1	GO:0070062//extracellular exosome;GO:0045121//membrane raft;GO:0097451//glial limiting end-foot;GO:0005622//intracellular;GO:0016021//integral component of membrane;GO:0005886//plasma membrane	GO:0005518//collagen binding;GO:0008201//heparin binding;GO:0050840//extracellular matrix binding;GO:0004930//G-protein coupled receptor activity	GO:0016477//cell migration;GO:0045785//positive regulation of cell adhesion;GO:0021801//cerebral cortex radial glia guided migration;GO:0007166//cell surface receptor signaling pathway;GO:0007420//brain development;GO:0010573//vascular endothelial growth factor production;GO:0021819//layer formation in cerebral cortex;GO:0008285//negative regulation of cell proliferation;GO:0001525//angiogenesis;…	K08450//G protein-coupled receptor 56	XP_006530744.1//PREDICTED: adhesion G-protein coupled receptor G1 isoform X2 [Mus musculus];XP_017168066.1//PREDICTED: adhesion G-protein coupled receptor G1 isoform X4 [Mus musculus]	adhesion G protein-coupled receptor G1
16475	3503	1.44	0.57	-1.33703	2.15097e-06	Down	2.33294e-07	Ajuba	GO:0005634//nucleus;GO:0005654//nucleoplasm;GO:0005815//microtubule organizing center;GO:0005925//focal adhesion;GO:0005912//adherens junction;GO:0000932//P-body;GO:0030027//lamellipodium;GO:0005667//transcription factor complex;GO:0005911//cell-cell junction;GO:0005829//cytosol;GO:0005794//Golgi apparatus;GO:0005886//plasma membrane	GO:0051015//actin filament binding;GO:0046872//metal ion binding;GO:0003714//transcription corepressor activity;GO:0003682//chromatin binding;GO:0045294//alpha-catenin binding	GO:0030032//lamellipodium assembly;GO:0035329//hippo signaling;GO:0006355//regulation of transcription, DNA-templated;GO:0000122//negative regulation of transcription from RNA polymerase II promoter;GO:0030334//regulation of cell migration;GO:0048041//focal adhesion assembly;GO:1900037//regulation of cellular response to hypoxia;GO:0043406//positive regulation of MAP kinase activity;GO:0006351//t…	K16682//LIM domain-containing protein	NP_034720.2//LIM domain-containing protein ajuba [Mus musculus]	ajuba LIM protein
13849	1754	8.21	3.25	-1.33694	9.24494e-17	Down	3.522e-18	Ephx1	GO:0031090//organelle membrane;GO:0016021//integral component of membrane;GO:0005789//endoplasmic reticulum membrane;GO:0005886//plasma membrane	GO:0033961//cis-stilbene-oxide hydrolase activity;GO:0004301//epoxide hydrolase activity;GO:0019899//enzyme binding	GO:0014070//response to organic cyclic compound;GO:0019439//aromatic compound catabolic process;GO:0001889//liver development;GO:0097176//epoxide metabolic process;GO:0034312//diol biosynthetic process;GO:0071385//cellular response to glucocorticoid stimulus;GO:0006725//cellular aromatic compound metabolic process;GO:0009636//response to toxic substance	K01253//microsomal epoxide hydrolase [EC:3.3.2.9]	EDL13135.1//epoxide hydrolase 1, microsomal, isoform CRA_b, partial [Mus musculus];NP_034275.1//epoxide hydrolase 1 isoform 1 precursor [Mus musculus]	epoxide hydrolase 1, microsomal
207182	2611	2.67	1.06	-1.33278	1.74172e-08	Down	1.41562e-09	Ggt7	GO:0016021//integral component of membrane;GO:0005886//plasma membrane	GO:0102953//hypoglycin A gamma-glutamyl transpeptidase activity;GO:0036374//glutathione hydrolase activity	GO:0006751//glutathione catabolic process;GO:1902883//negative regulation of response to oxidative stress;GO:0006750//glutathione biosynthetic process	K00681//gamma-glutamyltranspeptidase / glutathione hydrolase [EC:2.3.2.2 3.4.19.13]	NP_659035.2//gamma-glutamyltransferase 7 [Mus musculus]	gamma-glutamyltransferase 7
11910	1981	33.45	13.29	-1.33167	4.32377e-76	Down	2.28616e-78	Atf3	NA	NA	NA	K09032//activating transcription factor 3	XP_014690347.1//PREDICTED: cyclic AMP-dependent transcription factor ATF-3 isoform X1 [Equus asinus]	activating transcription factor 3
54135	2120	3.85	1.53	-1.33133	7.97988e-10	Down	5.52836e-11	Lsr	GO:0061689//tricellular tight junction;GO:0070062//extracellular exosome;GO:0042627//chylomicron;GO:0034361//very-low-density lipoprotein particle;GO:0034362//low-density lipoprotein particle;GO:0016021//integral component of membrane;GO:0005886//plasma membrane	GO:0030228//lipoprotein particle receptor activity;GO:0030169//low-density lipoprotein particle binding;GO:0005504//fatty acid binding;GO:0017129//triglyceride binding	GO:0034383//low-density lipoprotein particle clearance;GO:0001889//liver development;GO:0060856//establishment of blood-brain barrier;GO:0061833//protein localization to tricellular tight junction;GO:1904274//tricellular tight junction assembly;GO:0019216//regulation of lipid metabolic process;GO:0034447//very-low-density lipoprotein particle clearance;GO:0042953//lipoprotein transport	K15259//poly [ADP-ribose] polymerase 7/11/12/13 [EC:2.4.2.30];K11583//serine/threonine-protein phosphatase 2A regulatory subunit B''	NP_001157657.1//lipolysis-stimulated lipoprotein receptor isoform 3 precursor [Mus musculus];NP_059101.1//lipolysis-stimulated lipoprotein receptor isoform 1 precursor [Mus musculus];NP_001157656.1//lipolysis-stimulated lipoprotein receptor isoform 2 precursor [Mus musculus]	lipolysis stimulated lipoprotein receptor
12388	5022	1.18	0.47	-1.32805	1.93759e-08	Down	1.5827e-09	Ctnnd1	GO:0016020//membrane;GO:0070062//extracellular exosome;GO:0005634//nucleus;GO:0005915//zonula adherens;GO:0030027//lamellipodium;GO:0005737//cytoplasm;GO:0030496//midbody;GO:0030426//growth cone;GO:0005913//cell-cell adherens junction;GO:0005911//cell-cell junction;GO:0005829//cytosol;GO:0005923//bicellular tight junction;GO:0043197//dendritic spine;GO:0016600//flotillin complex;GO:0045202//synap…	GO:0050839//cell adhesion molecule binding;GO:0019904//protein domain specific binding;GO:0019903//protein phosphatase binding;GO:0005102//receptor binding;GO:0019901//protein kinase binding;GO:0045296//cadherin binding	GO:1900086//positive regulation of peptidyl-tyrosine autophosphorylation;GO:0001738//morphogenesis of a polarized epithelium;GO:0001822//kidney development;GO:0006355//regulation of transcription, DNA-templated;GO:0010954//positive regulation of protein processing;GO:0030216//keratinocyte differentiation;GO:0006351//transcription, DNA-templated;GO:0007420//brain development;GO:0098609//cell-cell …	K05690//catenin (cadherin-associated protein), delta 1	NP_001341995.1//catenin delta-1 isoform 5 [Mus musculus];BAC41421.1//mKIAA0384 protein, partial [Mus musculus];EDL27288.1//catenin (cadherin associated protein), delta 1, isoform CRA_b, partial [Mus musculus];NP_001078922.1//catenin delta-1 isoform 4 [Mus musculus]	catenin (cadherin associated protein), delta 1
107527	4072	1.54	0.62	-1.31259	1.04522e-07	Down	9.35254e-09	Il1rl2	GO:0016021//integral component of membrane	GO:0004909//interleukin-1, Type I, activating receptor activity;GO:0004896//cytokine receptor activity	GO:0050727//regulation of inflammatory response;GO:0032755//positive regulation of interleukin-6 production;GO:0045582//positive regulation of T cell differentiation;GO:0045087//innate immune response;GO:0006954//inflammatory response	K05172//interleukin 1 receptor-like 2	EDL14573.1//interleukin 1 receptor-like 2, isoform CRA_a, partial [Mus musculus]	interleukin 1 receptor-like 2
23969	4215	0.94	0.38	-1.30666	6.77816e-05	Down	9.45598e-06	Pacsin1	GO:0043209//myelin sheath;GO:0030054//cell junction;GO:0032587//ruffle membrane;GO:0030137//COPI-coated vesicle;GO:0005737//cytoplasm;GO:0005768//endosome;GO:0005829//cytosol;GO:0043679//axon terminus;GO:0030659//cytoplasmic vesicle membrane	GO:0042802//identical protein binding;GO:0008092//cytoskeletal protein binding;GO:0005543//phospholipid binding	GO:0048488//synaptic vesicle endocytosis;GO:0007015//actin filament organization;GO:0007165//signal transduction;GO:0048812//neuron projection morphogenesis;GO:0045806//negative regulation of endocytosis;GO:0072657//protein localization to membrane;GO:0097320//plasma membrane tubulation;GO:0048666//neuron development	K20123//protein kinase C and casein kinase substrate in neurons protein	NP_035991.1//protein kinase C and casein kinase substrate in neurons protein 1 [Mus musculus]	protein kinase C and casein kinase substrate in neurons 1
229571	1848	1.88	0.76	-1.30666	0.000145452	Down	2.14944e-05	Gm4858	GO:0005634//nucleus;GO:0005737//cytoplasm;GO:0019005//SCF ubiquitin ligase complex	GO:0031625//ubiquitin protein ligase binding	GO:0043161//proteasome-mediated ubiquitin-dependent protein catabolic process;GO:0030162//regulation of proteolysis;GO:0042787//protein ubiquitination involved in ubiquitin-dependent protein catabolic process	K10523//speckle-type POZ protein	XP_021014540.1//TD and POZ domain-containing protein 4 [Mus caroli];NP_001030032.1//TD and POZ domain containing-like isoform 2 [Mus musculus]	predicted gene 4858
67749	1245	1.73	0.7	-1.30535	0.00497211	Down	0.00106608	Mgarp	GO:1904115//axon cytoplasm;GO:0031307//integral component of mitochondrial outer membrane;GO:0005739//mitochondrion	NA	GO:0071456//cellular response to hypoxia;GO:0097211//cellular response to gonadotropin-releasing hormone;GO:0006626//protein targeting to mitochondrion;GO:0008090//retrograde axonal transport;GO:0071383//cellular response to steroid hormone stimulus;GO:0008089//anterograde axonal transport;GO:0019896//axonal transport of mitochondrion;GO:0010822//positive regulation of mitochondrion organization	K22022//mucin-21;K19538//retinitis pigmentosa 1	NP_080634.2//protein MGARP [Mus musculus]	mitochondria localized glutamic acid rich protein
27428	6838	1.8	0.73	-1.30203	1.53215e-14	Down	6.9171e-16	Shroom3	GO:0005856//cytoskeleton;GO:0005874//microtubule;GO:0016324//apical plasma membrane;GO:0045177//apical part of cell;GO:0043296//apical junction complex;GO:0005737//cytoplasm;GO:0005912//adherens junction	GO:0051015//actin filament binding;GO:0003779//actin binding	GO:0000902//cell morphogenesis;GO:0002064//epithelial cell development;GO:0030036//actin cytoskeleton organization;GO:0008360//regulation of cell shape;GO:0045176//apical protein localization;GO:0007389//pattern specification process;GO:0002066//columnar/cuboidal epithelial cell development;GO:0001843//neural tube closure;GO:0043482//cellular pigment accumulation	K18625//protein Shroom	XP_006535029.1//PREDICTED: protein Shroom3 isoform X1 [Mus musculus];NP_056571.2//protein Shroom3 isoform 1 [Mus musculus]	shroom family member 3
666926	1374	2.95	1.2	-1.29768	4.82661e-05	Down	6.56984e-06	Gm8369	GO:0016021//integral component of membrane	NA	NA	NA	NP_001157674.1//membrane-spanning 4-domains, subfamily A, member 4-like [Mus musculus]	predicted gene 8369
225362	1924	6.51	2.66	-1.29123	4.42107e-14	Down	2.10684e-15	Reep2	GO:0070062//extracellular exosome;GO:0005783//endoplasmic reticulum;GO:0005887//integral component of plasma membrane;GO:0005881//cytoplasmic microtubule;GO:0016021//integral component of membrane;GO:0005789//endoplasmic reticulum membrane	GO:0031883//taste receptor binding	GO:0032596//protein transport into membrane raft;GO:0050916//sensory perception of sweet taste;GO:0032386//regulation of intracellular transport;GO:0050913//sensory perception of bitter taste;GO:0071786//endoplasmic reticulum tubular network organization	K17338//receptor expression-enhancing protein 1/2/3/4	NP_659114.2//receptor expression-enhancing protein 2 isoform 1 [Mus musculus];NP_001191843.1//receptor expression-enhancing protein 2 isoform 2 [Mus musculus]	receptor accessory protein 2
16157	1761	1.17	0.48	-1.2854	0.00579406	Down	0.00126392	Il11ra1	GO:0016021//integral component of membrane	GO:0019970//interleukin-11 binding;GO:0004896//cytokine receptor activity;GO:0004921//interleukin-11 receptor activity	GO:0032502//developmental process;GO:0046697//decidualization;GO:0060135//maternal process involved in female pregnancy;GO:0060322//head development;GO:0001779//natural killer cell differentiation;GO:0001890//placenta development;GO:0019221//cytokine-mediated signaling pathway;GO:0008284//positive regulation of cell proliferation	K05056//interleukin 11 receptor alpha	NP_034679.1//interleukin-11 receptor subunit alpha-1 precursor [Mus musculus]	interleukin 11 receptor, alpha chain 1
65963	1205	9.64	4	-1.26903	2.66922e-10	Down	1.76054e-11	Tmem176b	GO:0031965//nuclear membrane;GO:0016021//integral component of membrane	NA	GO:0030154//cell differentiation;GO:2001199//negative regulation of dendritic cell differentiation	NA	NP_075543.1//transmembrane protein 176B [Mus musculus]	transmembrane protein 176B
107869	1815	7.22	3	-1.26704	2.4723e-14	Down	1.14464e-15	Cth	GO:0070062//extracellular exosome;GO:0005829//cytosol;GO:0005737//cytoplasm	GO:0004123//cystathionine gamma-lyase activity;GO:0044540//L-cystine L-cysteine-lyase (deaminating);GO:0042802//identical protein binding;GO:0080146//L-cysteine desulfhydrase activity;GO:0003962//cystathionine gamma-synthase activity;GO:0098600//selenomethionine gamma-lyase activity;GO:0016829//lyase activity;GO:0005516//calmodulin binding;GO:0030170//pyridoxal phosphate binding	GO:0019346//transsulfuration;GO:0051289//protein homotetramerization;GO:0051092//positive regulation of NF-kappaB transcription factor activity;GO:0043066//negative regulation of apoptotic process;GO:0071266//'de novo' L-methionine biosynthetic process;GO:1904831//positive regulation of aortic smooth muscle cell differentiation;GO:0044524//protein sulfhydration;GO:0043123//positive regulation of …	K01758//cystathionine gamma-lyase [EC:4.4.1.1]	NP_666065.1//cystathionine gamma-lyase [Mus musculus]	cystathionase (cystathionine gamma-lyase)
12766	1609	21.24	8.83	-1.2663	2.94127e-36	Down	4.38638e-38	Cxcr3	GO:0009986//cell surface;GO:0009897//external side of plasma membrane;GO:0005622//intracellular;GO:0016021//integral component of membrane;GO:0005886//plasma membrane	GO:0019958//C-X-C chemokine binding;GO:0004872//receptor activity;GO:0019956//chemokine binding;GO:0016494//C-X-C chemokine receptor activity	GO:0007166//cell surface receptor signaling pathway;GO:0030816//positive regulation of cAMP metabolic process;GO:0010818//T cell chemotaxis;GO:0071954//chemokine (C-C motif) ligand 11 production;GO:1900119//positive regulation of execution phase of apoptosis;GO:0045766//positive regulation of angiogenesis;GO:0043950//positive regulation of cAMP-mediated signaling;GO:0007186//G-protein coupled rec…	K04188//C-X-C chemokine receptor type 3	NP_034040.1//C-X-C chemokine receptor type 3 [Mus musculus]	chemokine (C-X-C motif) receptor 3
109042	1026	2.67	1.11	-1.26628	0.00167345	Down	0.000313092	Cavin3	GO:0005901//caveola;GO:0043234//protein complex;GO:0005829//cytosol;GO:0005737//cytoplasm	GO:0005080//protein kinase C binding	GO:0001558//regulation of cell growth;GO:1901003//negative regulation of fermentation;GO:0030866//cortical actin cytoskeleton organization;GO:0070374//positive regulation of ERK1 and ERK2 cascade;GO:0032922//circadian regulation of gene expression;GO:0051898//negative regulation of protein kinase B signaling	K19387//polymerase I and transcript release factor	NP_082720.1//caveolae-associated protein 3 [Mus musculus]	caveolae associated 3
15903	964	4.4	1.83	-1.26566	4.96815e-05	Down	6.77934e-06	Id3	GO:0005634//nucleus;GO:0005737//cytoplasm	GO:0003677//DNA binding;GO:0043425//bHLH transcription factor binding;GO:0019904//protein domain specific binding;GO:1901707//leptomycin B binding;GO:0008134//transcription factor binding;GO:0003700//DNA binding transcription factor activity;GO:0046983//protein dimerization activity	GO:0006275//regulation of DNA replication;GO:0043433//negative regulation of DNA binding transcription factor activity;GO:0010629//negative regulation of gene expression;GO:0000122//negative regulation of transcription from RNA polymerase II promoter;GO:0043065//positive regulation of apoptotic process;GO:0072750//cellular response to leptomycin B;GO:0045668//negative regulation of osteoblast dif…	K17694//DNA-binding protein inhibitor ID3	NP_032347.1//DNA-binding protein inhibitor ID-3 [Mus musculus]	inhibitor of DNA binding 3
12933	2968	6.88	2.87	-1.26136	6.25478e-22	Down	1.7299e-23	Crmp1	NA	NA	NA	K07528//dihydropyrimidinase-like 2	XP_005408877.1//PREDICTED: dihydropyrimidinase-related protein 1 [Chinchilla lanigera];XP_016016724.1//PREDICTED: LOW QUALITY PROTEIN: dihydropyrimidinase-related protein 1 [Rousettus aegyptiacus]	collapsin response mediator protein 1
21822	2809	6.64	2.78	-1.2561	4.9315e-20	Down	1.55781e-21	Tgtp1	NA	NA	NA	K17072//interferon gamma inducible protein 47	AGY29637.1//Irgb6_1 [Mus musculus molossinus]	T cell specific GTPase 1
80749	2397	1.05	0.44	-1.25481	0.00694725	Down	0.00155079	Lrfn1	GO:0005615//extracellular space;GO:0009986//cell surface;GO:0016021//integral component of membrane;GO:0030054//cell junction;GO:0014069//postsynaptic density;GO:0005578//proteinaceous extracellular matrix;GO:0045211//postsynaptic membrane	NA	GO:0007409//axonogenesis	K16354//leucine-rich repeat and fibronectin type-III domain-containing protein 1	NP_085039.2//leucine-rich repeat and fibronectin type III domain-containing protein 1 isoform 2 precursor [Mus musculus];NP_001135393.1//leucine-rich repeat and fibronectin type III domain-containing protein 1 isoform 1 precursor [Mus musculus]	leucine rich repeat and fibronectin type III domain containing 1
23972	3599	1.86	0.78	-1.25376	9.61611e-08	Down	8.57184e-09	Papss2	NA	GO:0005524//ATP binding;GO:0016779//nucleotidyltransferase activity;GO:0004020//adenylylsulfate kinase activity;GO:0004781//sulfate adenylyltransferase (ATP) activity	GO:0000103//sulfate assimilation;GO:0060348//bone development;GO:0007596//blood coagulation;GO:0050428//3'-phosphoadenosine 5'-phosphosulfate biosynthetic process	K13811//3'-phosphoadenosine 5'-phosphosulfate synthase [EC:2.7.7.4 2.7.1.25]	XP_021515509.1//bifunctional 3'-phosphoadenosine 5'-phosphosulfate synthase 2 isoform X2 [Meriones unguiculatus];NP_035994.2//bifunctional 3'-phosphoadenosine 5'-phosphosulfate synthase 2 isoform 1 [Mus musculus]	3'-phosphoadenosine 5'-phosphosulfate synthase 2
69743	6800	0.31	0.13	-1.25376	0.00178667	Down	0.000336818	Casz1	GO:0005654//nucleoplasm;GO:0005829//cytosol	GO:0003676//nucleic acid binding	GO:0045893//positive regulation of transcription, DNA-templated	K10955//mucin-2	XP_006539223.1//PREDICTED: zinc finger protein castor homolog 1 isoform X3 [Mus musculus]	castor zinc finger 1
20440	4095	39.95	16.87	-1.24374	4.08679e-171	Down	4.70956e-174	St6gal1	GO:0000138//Golgi trans cisterna;GO:0070062//extracellular exosome;GO:0005783//endoplasmic reticulum;GO:0032580//Golgi cisterna membrane;GO:0005794//Golgi apparatus;GO:0016021//integral component of membrane;GO:0005797//Golgi medial cisterna;GO:0000139//Golgi membrane	GO:0008373//sialyltransferase activity;GO:0003835//beta-galactoside alpha-2,6-sialyltransferase activity	GO:0006486//protein glycosylation;GO:0018279//protein N-linked glycosylation via asparagine;GO:0032946//positive regulation of mononuclear cell proliferation;GO:0097503//sialylation;GO:2000110//negative regulation of macrophage apoptotic process;GO:0045471//response to ethanol;GO:0050922//negative regulation of chemotaxis;GO:1900024//regulation of substrate adhesion-dependent cell spreading;GO:19…	K00778//beta-galactoside alpha-2,6-sialyltransferase (sialyltransferase 1) [EC:2.4.99.1]	XP_021040762.1//beta-galactoside alpha-2,6-sialyltransferase 1 [Mus caroli]	beta galactoside alpha 2,6 sialyltransferase 1
211770	4026	7.72	3.26	-1.24373	1.18923e-32	Down	1.98312e-34	Trib1	GO:0005634//nucleus;GO:0005737//cytoplasm	GO:0031434//mitogen-activated protein kinase kinase binding;GO:0004860//protein kinase inhibitor activity;GO:0031625//ubiquitin protein ligase binding;GO:0055106//ubiquitin-protein transferase regulator activity;GO:0008134//transcription factor binding	GO:0048662//negative regulation of smooth muscle cell proliferation;GO:0043433//negative regulation of DNA binding transcription factor activity;GO:0031665//negative regulation of lipopolysaccharide-mediated signaling pathway;GO:0032496//response to lipopolysaccharide;GO:0043405//regulation of MAP kinase activity;GO:0032436//positive regulation of proteasomal ubiquitin-dependent protein catabolic…	K08814//tribbles homolog 1/2	BAC28245.1//unnamed protein product, partial [Mus musculus]	tribbles pseudokinase 1
72747	2401	42.58	18.01	-1.24138	1.45118e-105	Down	4.42672e-108	Ttc39c	NA	NA	NA	K06240//laminin, alpha 3/5	NP_082617.2//tetratricopeptide repeat protein 39C [Mus musculus]	tetratricopeptide repeat domain 39C
380912	4229	2.99	1.27	-1.23532	1.86212e-13	Down	9.18944e-15	Zfp395	NA	NA	NA	K10624//E3 ubiquitin-protein ligase RBBP6 [EC:2.3.2.27]	XP_013369793.1//PREDICTED: zinc finger protein 395 [Chinchilla lanigera]	zinc finger protein 395
27410	6514	8.57	3.65	-1.2314	3.1449e-57	Down	2.49426e-59	Abca3	GO:0043231//intracellular membrane-bounded organelle;GO:0097233//alveolar lamellar body membrane;GO:0097208//alveolar lamellar body;GO:0005615//extracellular space;GO:0016021//integral component of membrane;GO:0005886//plasma membrane	GO:0005524//ATP binding;GO:0042626//ATPase activity, coupled to transmembrane movement of substances;GO:0005215//transporter activity;GO:0016887//ATPase activity	GO:0006810//transport;GO:0006869//lipid transport;GO:0051384//response to glucocorticoid	K05643//ATP-binding cassette, subfamily A (ABC1), member 3	EDL22312.1//ATP-binding cassette, sub-family A (ABC1), member 3, isoform CRA_b, partial [Mus musculus]	ATP-binding cassette, sub-family A (ABC1), member 3
18125	9695	0.75	0.32	-1.22882	4.51639e-08	Down	3.83918e-09	Nos1	GO:0030315//T-tubule;GO:0005856//cytoskeleton;GO:0005654//nucleoplasm;GO:0016529//sarcoplasmic reticulum;GO:0030018//Z disc;GO:0045121//membrane raft;GO:0042383//sarcolemma;GO:0043197//dendritic spine;GO:0005739//mitochondrion;GO:0045202//synapse;GO:0005886//plasma membrane;GO:0033017//sarcoplasmic reticulum membrane	GO:0003958//NADPH-hemoprotein reductase activity;GO:0020037//heme binding;GO:0005506//iron ion binding;GO:0050660//flavin adenine dinucleotide binding;GO:0004517//nitric-oxide synthase activity;GO:0050661//NADP binding;GO:0010181//FMN binding;GO:0005516//calmodulin binding	GO:0043267//negative regulation of potassium ion transport;GO:0002028//regulation of sodium ion transport;GO:0097755//positive regulation of blood vessel diameter;GO:0007263//nitric oxide mediated signal transduction;GO:0051926//negative regulation of calcium ion transport;GO:0045893//positive regulation of transcription, DNA-templated;GO:0045776//negative regulation of blood pressure;GO:0051612/…	K13240//nitric-oxide synthase, brain [EC:1.14.13.39]	NP_032738.1//nitric oxide synthase, brain [Mus musculus]	nitric oxide synthase 1, neuronal
16206	4819	0.89	0.38	-1.22781	3.64217e-05	Down	4.85146e-06	Lrig1	NA	NA	NA	K19511//peroxidase [EC:1.11.1.7]	XP_021045493.1//leucine-rich repeats and immunoglobulin-like domains protein 1 isoform X2 [Mus pahari];EDK99338.1//leucine-rich repeats and immunoglobulin-like domains 1 [Mus musculus]	leucine-rich repeats and immunoglobulin-like domains 1
16001	11978	0.28	0.12	-1.22239	0.00040365	Down	6.57518e-05	Igf1r	GO:0030315//T-tubule;GO:0016020//membrane;GO:0043231//intracellular membrane-bounded organelle;GO:0035867//alphav-beta3 integrin-IGF-1-IGF1R complex;GO:0016021//integral component of membrane;GO:0005886//plasma membrane;GO:0043235//receptor complex	GO:0043548//phosphatidylinositol 3-kinase binding;GO:0005010//insulin-like growth factor-activated receptor activity;GO:0031994//insulin-like growth factor I binding;GO:0005520//insulin-like growth factor binding;GO:0005524//ATP binding;GO:0042802//identical protein binding;GO:0043559//insulin binding;GO:0004713//protein tyrosine kinase activity;GO:0043560//insulin receptor substrate binding;GO:0…	GO:0030335//positive regulation of cell migration;GO:0043433//negative regulation of DNA binding transcription factor activity;GO:0007420//brain development;GO:0051898//negative regulation of protein kinase B signaling;GO:0030879//mammary gland development;GO:0006468//protein phosphorylation;GO:0051262//protein tetramerization;GO:0051446//positive regulation of meiotic cell cycle;GO:0043066//nega…	K05087//insulin-like growth factor 1 receptor [EC:2.7.10.1]	NP_034643.2//insulin-like growth factor 1 receptor precursor [Mus musculus]	insulin-like growth factor I receptor
56175	7686	0.42	0.18	-1.22239	0.0005542	Down	9.26798e-05	Bace2	GO:0005768//endosome;GO:0005783//endoplasmic reticulum;GO:0009986//cell surface;GO:0005794//Golgi apparatus;GO:0016021//integral component of membrane	GO:0001540//amyloid-beta binding;GO:0004190//aspartic-type endopeptidase activity	GO:0006509//membrane protein ectodomain proteolysis;GO:0050435//amyloid-beta metabolic process;GO:0042985//negative regulation of amyloid precursor protein biosynthetic process;GO:0030163//protein catabolic process	K07747//beta-site APP-cleaving enzyme 2 (memapsin 1) [EC:3.4.23.45]	NP_062390.3//beta-secretase 2 preproprotein [Mus musculus]	beta-site APP-cleaving enzyme 2
59036	3650	0.7	0.3	-1.22239	0.00231444	Down	0.000449804	Dact1	GO:0005634//nucleus;GO:0005654//nucleoplasm;GO:0030877//beta-catenin destruction complex;GO:0030054//cell junction;GO:0045202//synapse;GO:0005737//cytoplasm	GO:0005080//protein kinase C binding;GO:0051018//protein kinase A binding;GO:0042826//histone deacetylase binding;GO:0001085//RNA polymerase II transcription factor binding;GO:0070097//delta-catenin binding;GO:0008013//beta-catenin binding	GO:2000095//regulation of Wnt signaling pathway, planar cell polarity pathway;GO:0030178//negative regulation of Wnt signaling pathway;GO:0032092//positive regulation of protein binding;GO:2000134//negative regulation of G1/S transition of mitotic cell cycle;GO:0000122//negative regulation of transcription from RNA polymerase II promoter;GO:0090090//negative regulation of canonical Wnt signaling …	K22154//dapper	NP_001177395.1//dapper homolog 1 isoform 1 [Mus musculus];NP_067507.2//dapper homolog 1 isoform 2 [Mus musculus]	dishevelled-binding antagonist of beta-catenin 1
13805	3443	8.64	3.71	-1.21961	5.46722e-30	Down	1.01917e-31	Eng	GO:0005615//extracellular space;GO:0072563//endothelial microparticle;GO:0009986//cell surface;GO:0009897//external side of plasma membrane;GO:0016021//integral component of membrane	GO:0005539//glycosaminoglycan binding;GO:0042803//protein homodimerization activity;GO:0005534//galactose binding;GO:0036122//BMP binding	GO:0055009//atrial cardiac muscle tissue morphogenesis;GO:1905222//atrioventricular canal morphogenesis;GO:0048844//artery morphogenesis;GO:0001525//angiogenesis	K06526//endoglin	NP_031958.2//endoglin isoform 1 precursor [Mus musculus];NP_001139820.1//endoglin isoform 3 precursor [Mus musculus];NP_001139822.1//endoglin isoform 2 precursor [Mus musculus]	endoglin
17470	2296	16.97	7.29	-1.219	5.16257e-41	Down	6.5092e-43	Cd200	GO:0016021//integral component of membrane	NA	GO:0043031//negative regulation of macrophage activation;GO:0050776//regulation of immune response	K06556//CD200 antigen	NP_034948.3//OX-2 membrane glycoprotein precursor [Mus musculus]	CD200 antigen
77974	1658	1.93	0.83	-1.21742	0.000553976	Down	9.26798e-05	Rdh12	GO:0005622//intracellular	GO:0004745//retinol dehydrogenase activity;GO:0016491//oxidoreductase activity	GO:0042572//retinol metabolic process;GO:0050896//response to stimulus;GO:0007601//visual perception	K11153//retinol dehydrogenase 12 [EC:1.1.1.300]	EDL02644.1//retinol dehydrogenase 12, isoform CRA_a, partial [Mus musculus];NP_084293.1//retinol dehydrogenase 12 isoform 1 precursor [Mus musculus]	retinol dehydrogenase 12
18438	2636	1.65	0.71	-1.21658	3.11254e-05	Down	4.10166e-06	P2rx4	GO:0005765//lysosomal membrane;GO:0070062//extracellular exosome;GO:0098794//postsynapse;GO:0030054//cell junction;GO:0043195//terminal bouton;GO:0014069//postsynaptic density;GO:0048471//perinuclear region of cytoplasm;GO:0043025//neuronal cell body;GO:0005887//integral component of plasma membrane;GO:0043197//dendritic spine	GO:0004931//extracellularly ATP-gated cation channel activity;GO:0005524//ATP binding;GO:0042802//identical protein binding;GO:0005102//receptor binding;GO:0045296//cadherin binding;GO:0005507//copper ion binding;GO:0008144//drug binding;GO:0008270//zinc ion binding;GO:0001614//purinergic nucleotide receptor activity	GO:0033198//response to ATP;GO:0008217//regulation of blood pressure;GO:2001028//positive regulation of endothelial cell chemotaxis;GO:0050850//positive regulation of calcium-mediated signaling;GO:0002028//regulation of sodium ion transport;GO:0097190//apoptotic signaling pathway;GO:0051260//protein homooligomerization;GO:0019228//neuronal action potential;GO:0071318//cellular response to ATP;GO:…	K05218//P2X purinoceptor 4	NP_035156.2//P2X purinoceptor 4 isoform 1 [Mus musculus];NP_001297647.1//P2X purinoceptor 4 isoform 2 [Mus musculus];NP_001297649.1//P2X purinoceptor 4 isoform 3 [Mus musculus]	purinergic receptor P2X, ligand-gated ion channel 4
65112	4531	9.43	4.09	-1.20516	1.18685e-42	Down	1.42403e-44	Pmepa1	GO:0031901//early endosome membrane;GO:0016021//integral component of membrane;GO:0000139//Golgi membrane	GO:0050699//WW domain binding;GO:0070412//R-SMAD binding	GO:0030512//negative regulation of transforming growth factor beta receptor signaling pathway;GO:0010991//negative regulation of SMAD protein complex assembly;GO:0060394//negative regulation of pathway-restricted SMAD protein phosphorylation	K03129//transcription initiation factor TFIID subunit 4;K05747//Wiskott-Aldrich syndrome protein	AAH36995.1//Pmepa1 protein, partial [Mus musculus]	prostate transmembrane protein, androgen induced 1
16832	1313	12.68	5.5	-1.20505	4.17421e-16	Down	1.68361e-17	Ldhb	GO:0016020//membrane;GO:0070062//extracellular exosome;GO:0045121//membrane raft;GO:0005829//cytosol;GO:0043209//myelin sheath;GO:0005739//mitochondrion	GO:0042802//identical protein binding;GO:0004459//L-lactate dehydrogenase activity;GO:0019900//kinase binding;GO:0051287//NAD binding	GO:0005975//carbohydrate metabolic process;GO:0019674//NAD metabolic process;GO:0019244//lactate biosynthetic process from pyruvate	K00016//L-lactate dehydrogenase [EC:1.1.1.27]	XP_007194889.1//PREDICTED: L-lactate dehydrogenase B chain [Balaenoptera acutorostrata scammoni];NP_001289694.1//L-lactate dehydrogenase B chain isoform 2 [Mus musculus]	lactate dehydrogenase B
14086	2667	1.36	0.59	-1.20482	0.000296132	Down	4.65918e-05	Fscn1	GO:0030425//dendrite;GO:0071437//invadopodium;GO:0005737//cytoplasm;GO:0030426//growth cone;GO:0002102//podosome;GO:0005911//cell-cell junction;GO:0005829//cytosol;GO:0015629//actin cytoskeleton;GO:0005886//plasma membrane;GO:0005856//cytoskeleton;GO:0070062//extracellular exosome;GO:0043209//myelin sheath;GO:0030027//lamellipodium;GO:0005902//microvillus;GO:0030175//filopodium;GO:0001726//ruffle…	GO:0051015//actin filament binding;GO:0003779//actin binding;GO:0003723//RNA binding;GO:0030674//protein binding, bridging;GO:0008144//drug binding;GO:0045296//cadherin binding	GO:0071460//cellular response to cell-matrix adhesion;GO:0007043//cell-cell junction assembly;GO:0016477//cell migration;GO:0071803//positive regulation of podosome assembly;GO:0032956//regulation of actin cytoskeleton organization;GO:0032534//regulation of microvillus assembly;GO:0051017//actin filament bundle assembly;GO:0048870//cell motility;GO:0007163//establishment or maintenance of cell po…	K17455//fascin 1/2	NP_032010.2//fascin [Mus musculus]	fascin actin-bundling protein 1
23859	6139	2.37	1.03	-1.20224	4.67897e-15	Down	2.02992e-16	Dlg2	GO:0030054//cell junction;GO:0044224//juxtaparanode region of axon;GO:0014069//postsynaptic density;GO:0045211//postsynaptic membrane	GO:0019900//kinase binding;GO:0035255//ionotropic glutamate receptor binding;GO:0004385//guanylate kinase activity	GO:0007399//nervous system development;GO:0097120//receptor localization to synapse;GO:0043113//receptor clustering;GO:0019233//sensory perception of pain;GO:0010923//negative regulation of phosphatase activity;GO:0007268//chemical synaptic transmission	K12075//discs large protein 2	NP_035937.2//disks large homolog 2 isoform 1 [Mus musculus];NP_001229975.1//disks large homolog 2 isoform 2 [Mus musculus];BAC30440.1//unnamed protein product, partial [Mus musculus]	discs large MAGUK scaffold protein 2
212167	3745	1.33	0.58	-1.1973	1.68691e-05	Down	2.10178e-06	Gsap	GO:0005802//trans-Golgi network	GO:0001540//amyloid-beta binding	GO:0030162//regulation of proteolysis;GO:1902004//positive regulation of amyloid-beta formation	NA	XP_021046802.1//gamma-secretase-activating protein isoform X1 [Mus pahari]	gamma-secretase activating protein
104174	3792	19.65	8.58	-1.19548	5.37104e-73	Down	3.02194e-75	Gldc	GO:0005634//nucleus;GO:0005960//glycine cleavage complex;GO:0005739//mitochondrion;GO:0005886//plasma membrane	GO:0070280//pyridoxal binding;GO:0016829//lyase activity;GO:0016594//glycine binding;GO:0030170//pyridoxal phosphate binding;GO:0042803//protein homodimerization activity;GO:0019899//enzyme binding;GO:0004375//glycine dehydrogenase (decarboxylating) activity	GO:0019464//glycine decarboxylation via glycine cleavage system;GO:1990830//cellular response to leukemia inhibitory factor;GO:1903442//response to lipoic acid;GO:0006546//glycine catabolic process;GO:0036255//response to methylamine	K00281//glycine dehydrogenase [EC:1.4.4.2]	EDL41701.1//glycine decarboxylase, isoform CRA_d, partial [Mus musculus]	glycine decarboxylase
330188	2137	1.35	0.59	-1.19417	0.00364149	Down	0.00075239	Ccdc63	GO:0005930//axoneme	NA	GO:0003341//cilium movement;GO:0007286//spermatid development;GO:0036158//outer dynein arm assembly	K10352//myosin heavy chain;K04514//Rho-associated protein kinase 1 [EC:2.7.11.1];K17388//Rho-associated protein kinase 2 [EC:2.7.11.1];K16551//A-kinase anchor protein 9;K06638//mitotic spindle assembly checkpoint protein MAD1;K10388//plectin;K04626//taste receptor type 1 member 3;K20478//golgin subfamily B member 1	NP_001276738.1//coiled-coil domain-containing protein 63 isoform 1 [Mus musculus];NP_899130.1//coiled-coil domain-containing protein 63 isoform 2 [Mus musculus]	coiled-coil domain containing 63
13609	3029	3.66	1.6	-1.19377	2.84881e-11	Down	1.70712e-12	S1pr1	GO:0043231//intracellular membrane-bounded organelle;GO:0005768//endosome;GO:0005654//nucleoplasm;GO:0031226//intrinsic component of plasma membrane;GO:0005901//caveola;GO:0009897//external side of plasma membrane;GO:0016021//integral component of membrane	GO:0001664//G-protein coupled receptor binding;GO:0046625//sphingolipid binding;GO:0038036//sphingosine-1-phosphate receptor activity	GO:0030032//lamellipodium assembly;GO:0051482//positive regulation of cytosolic calcium ion concentration involved in phospholipase C-activating G-protein coupled signaling pathway;GO:0016477//cell migration;GO:0030335//positive regulation of cell migration;GO:0019226//transmission of nerve impulse;GO:0072678//T cell migration;GO:0043547//positive regulation of GTPase activity;GO:0003245//cardiac…	K04288//sphingosine 1-phosphate receptor 1	NP_031927.2//sphingosine 1-phosphate receptor 1 [Mus musculus]	sphingosine-1-phosphate receptor 1
97130	5122	2.83	1.24	-1.19046	3.79256e-14	Down	1.78933e-15	C77080	NA	NA	GO:0030154//cell differentiation	K17582//antigen KI-67;K19527//vacuolar protein sorting-associated protein 13D;K02184//formin 2	NP_001272795.1//uncharacterized protein KIAA1522 isoform c [Mus musculus];BAC98192.1//mKIAA1522 protein, partial [Mus musculus];EDL30207.1//expressed sequence C77080, isoform CRA_a, partial [Mus musculus];NP_001272794.1//uncharacterized protein KIAA1522 isoform b [Mus musculus]	expressed sequence C77080
56177	2233	0.88	0.39	-1.17403	0.00497368	Down	0.00106608	Olfm1	NA	GO:0009055//electron transfer activity;GO:0020037//heme binding;GO:0005506//iron ion binding	GO:0007399//nervous system development;GO:0022900//electron transport chain;GO:0060317//cardiac epithelial to mesenchymal transition;GO:0010718//positive regulation of epithelial to mesenchymal transition;GO:0010629//negative regulation of gene expression;GO:0003190//atrioventricular valve formation;GO:0010628//positive regulation of gene expression	K04593//latrophilin 2;K08023//latent transforming growth factor beta binding protein 2/3/4;K04594//latrophilin 3;K19721//collagen, type V/XI/XXIV/XXVII, alpha	XP_020014746.1//noelin isoform X2 [Castor canadensis];XP_017501499.1//PREDICTED: noelin isoform X2 [Manis javanica];XP_020014744.1//noelin isoform X1 [Castor canadensis];NP_001033702.1//noelin isoform c precursor [Mus musculus]	olfactomedin 1
219131	1371	3.83	1.7	-1.17181	1.68497e-05	Down	2.09822e-06	Phf11a	GO:0005654//nucleoplasm;GO:0031965//nuclear membrane	GO:0046872//metal ion binding	GO:0050776//regulation of immune response	K18494//histone-lysine N-methyltransferase SETDB2 [EC:2.1.1.43]	NP_766191.1//PHD finger protein 11A [Mus musculus]	PHD finger protein 11A
18604	2279	1.8	0.8	-1.16993	0.000182978	Down	2.7598e-05	Pdk2	GO:0005654//nucleoplasm;GO:0005829//cytosol;GO:0005739//mitochondrion;GO:0005967//mitochondrial pyruvate dehydrogenase complex	GO:0005524//ATP binding;GO:0016301//kinase activity;GO:0004740//pyruvate dehydrogenase (acetyl-transferring) kinase activity;GO:0042803//protein homodimerization activity	GO:0010565//regulation of cellular ketone metabolic process;GO:0072332//intrinsic apoptotic signaling pathway by p53 class mediator;GO:0006006//glucose metabolic process;GO:0008286//insulin receptor signaling pathway;GO:0034614//cellular response to reactive oxygen species;GO:0006885//regulation of pH;GO:0006111//regulation of gluconeogenesis;GO:0010510//regulation of acetyl-CoA biosynthetic proc…	K00898//pyruvate dehydrogenase kinase 2/3/4 [EC:2.7.11.2]	NP_598428.2//pyruvate dehydrogenase kinase, isoenzyme 2 [Mus musculus]	pyruvate dehydrogenase kinase, isoenzyme 2
67216	2802	1.21	0.54	-1.16398	0.000894307	Down	0.000156225	Mboat2	GO:0005783//endoplasmic reticulum;GO:0016021//integral component of membrane	GO:0016746//transferase activity, transferring acyl groups;GO:0047184//1-acylglycerophosphocholine O-acyltransferase activity	GO:0008654//phospholipid biosynthetic process	K13517//lysophospholipid acyltransferase 1/2 [EC:2.3.1.51 2.3.1.-]	EDL36985.1//membrane bound O-acyltransferase domain containing 2, isoform CRA_d, partial [Mus musculus]	membrane bound O-acyltransferase domain containing 2
328329	10671	1.52	0.68	-1.16046	1.49315e-15	Down	6.2552e-17	Mast4	GO:0005622//intracellular;GO:0005737//cytoplasm	GO:0000287//magnesium ion binding;GO:0004674//protein serine/threonine kinase activity;GO:0005524//ATP binding	GO:0018105//peptidyl-serine phosphorylation;GO:0035556//intracellular signal transduction	K08789//microtubule-associated serine/threonine kinase [EC:2.7.11.1]	NP_780380.2//microtubule-associated serine/threonine-protein kinase 4 [Mus musculus]	microtubule associated serine/threonine kinase family member 4
14871	971	11.17	5.01	-1.15675	1.03203e-10	Down	6.52012e-12	Gstt1	GO:0005634//nucleus;GO:0005829//cytosol;GO:0005737//cytoplasm	GO:0004364//glutathione transferase activity;GO:0004602//glutathione peroxidase activity;GO:0047651//alkylhalidase activity	GO:0009751//response to salicylic acid;GO:0042493//response to drug;GO:0006749//glutathione metabolic process;GO:0033197//response to vitamin E;GO:0010269//response to selenium ion;GO:0006304//DNA modification;GO:0018900//dichloromethane metabolic process	K00799//glutathione S-transferase [EC:2.5.1.18]	XP_006513302.3//PREDICTED: glutathione S-transferase theta-1 isoform X1 [Mus musculus];NP_032211.3//glutathione S-transferase theta-1 [Mus musculus]	glutathione S-transferase, theta 1
60527	3269	0.69	0.31	-1.15433	0.00812466	Down	0.00185878	Fads3	GO:0016021//integral component of membrane;GO:0005789//endoplasmic reticulum membrane	GO:0016491//oxidoreductase activity	GO:0006633//fatty acid biosynthetic process;GO:0006629//lipid metabolic process	K10225//fatty acid desaturase 3 (Delta-13 desaturase) [EC:1.14.19.-]	NP_068690.3//fatty acid desaturase 3 [Mus musculus]	fatty acid desaturase 3
98733	3596	4.96	2.24	-1.14684	7.39905e-19	Down	2.52286e-20	Obsl1	GO:0005813//centrosome;GO:0005737//cytoplasm;GO:1990393//3M complex;GO:0048471//perinuclear region of cytoplasm;GO:0005859//muscle myosin complex;GO:0031430//M band;GO:0030018//Z disc;GO:0005794//Golgi apparatus	GO:0051015//actin filament binding;GO:0008307//structural constituent of muscle;GO:0051371//muscle alpha-actinin binding;GO:0097493//structural molecule activity conferring elasticity	GO:0050775//positive regulation of dendrite morphogenesis;GO:0000226//microtubule cytoskeleton organization;GO:0034067//protein localization to Golgi apparatus;GO:0045214//sarcomere organization;GO:0007030//Golgi organization;GO:0007088//regulation of mitotic nuclear division;GO:0007015//actin filament organization;GO:0006941//striated muscle contraction;GO:0071688//striated muscle myosin thick f…	K19574//obscurin-like protein 1	EDL00421.1//expressed sequence AW822216, isoform CRA_f, partial [Mus musculus];NP_001297608.1//obscurin-like protein 1 isoform 2 [Mus musculus]	obscurin-like 1
13801	5490	1.97	0.89	-1.14632	1.6466e-10	Down	1.05815e-11	Enam	GO:0005578//proteinaceous extracellular matrix	GO:0030345//structural constituent of tooth enamel	GO:0070175//positive regulation of enamel mineralization;GO:0036305//ameloblast differentiation;GO:0031214//biomineral tissue development;GO:0022604//regulation of cell morphogenesis;GO:0042475//odontogenesis of dentin-containing tooth;GO:0097186//amelogenesis	K11653//AT-rich interactive domain-containing protein 1;K06238//collagen, type VI, alpha;K16882//protein piccolo	EDL05360.1//enamelin, isoform CRA_c [Mus musculus]	enamelin
449000	1791	0.48	0.22	-1.12553	0.00601298	Down	0.00131901	Zfp960	GO:0005634//nucleus;GO:0005622//intracellular	GO:0046872//metal ion binding;GO:0003676//nucleic acid binding	GO:0006355//regulation of transcription, DNA-templated	K09228//KRAB domain-containing zinc finger protein	NP_001005358.2//zinc finger protein 960 isoform 1 [Mus musculus];EDL20446.1//mCG114934 [Mus musculus]	zinc finger protein 960
16400	4877	4.7	2.16	-1.12163	1.34573e-20	Down	4.05034e-22	Itga3	GO:0016323//basolateral plasma membrane;GO:0009897//external side of plasma membrane;GO:0060076//excitatory synapse;GO:0071944//cell periphery;GO:0043235//receptor complex;GO:0071438//invadopodium membrane;GO:0030426//growth cone;GO:0045202//synapse;GO:0005886//plasma membrane;GO:0031527//filopodium membrane;GO:0070062//extracellular exosome;GO:0005925//focal adhesion;GO:0048471//perinuclear regi…	GO:0002020//protease binding;GO:0019904//protein domain specific binding;GO:0005178//integrin binding;GO:0005518//collagen binding;GO:0001968//fibronectin binding;GO:0046982//protein heterodimerization activity;GO:0043236//laminin binding	GO:0030324//lung development;GO:0043588//skin development;GO:0060135//maternal process involved in female pregnancy;GO:0017015//regulation of transforming growth factor beta receptor signaling pathway;GO:0010634//positive regulation of epithelial cell migration;GO:1903078//positive regulation of protein localization to plasma membrane;GO:0097062//dendritic spine maintenance;GO:0007229//integrin-m…	K06482//integrin alpha 3	NP_001293000.1//integrin alpha-3 isoform 2 [Mus musculus];NP_038593.1//integrin alpha-3 isoform 1 preproprotein [Mus musculus];NP_001293091.1//integrin alpha-3 isoform 3 precursor [Mus musculus]	integrin alpha 3
12776	1156	3.07	1.42	-1.11235	0.00118483	Down	0.000213482	Ccr8	GO:0005623//cell;GO:0016021//integral component of membrane	GO:0016493//C-C chemokine receptor activity	GO:0007204//positive regulation of cytosolic calcium ion concentration;GO:0006955//immune response;GO:0006935//chemotaxis	K04183//C-C chemokine receptor type 8	XP_021029036.1//C-C chemokine receptor type 8 [Mus caroli]	chemokine (C-C motif) receptor 8
114128	1897	2.14	0.99	-1.11211	0.000388063	Down	6.29498e-05	Laptm4b	GO:0005765//lysosomal membrane;GO:0042995//cell projection;GO:0032585//multivesicular body membrane;GO:0031902//late endosome membrane;GO:0097487//multivesicular body, internal vesicle;GO:0005764//lysosome;GO:0005768//endosome;GO:0016021//integral component of membrane;GO:0005886//plasma membrane;GO:0005769//early endosome	GO:0097001//ceramide binding;GO:0031625//ubiquitin protein ligase binding;GO:0019900//kinase binding;GO:1902936//phosphatidylinositol bisphosphate binding	GO:0032509//endosome transport via multivesicular body sorting pathway;GO:0032911//negative regulation of transforming growth factor beta1 production;GO:1905671//regulation of lysosome organization;GO:1905166//negative regulation of lysosomal protein catabolic process;GO:0007032//endosome organization;GO:0097213//regulation of lysosomal membrane permeability	K12387//lysosomal-associated transmembrane protein	NP_277056.1//lysosomal-associated transmembrane protein 4B [Mus musculus]	lysosomal-associated protein transmembrane 4B
77446	4804	2.01	0.93	-1.11189	5.31752e-09	Down	4.01914e-10	Heg1	GO:0016021//integral component of membrane	GO:0005509//calcium ion binding	GO:0007043//cell-cell junction assembly;GO:0007507//heart development	K22016//mucin-3/17	NP_780465.4//protein HEG homolog 1 precursor [Mus musculus]	heart development protein with EGF-like domains 1
71962	1570	3.86	1.79	-1.10864	8.43402e-06	Down	9.97652e-07	Gatsl3	GO:0005829//cytosol;GO:0061700//GATOR2 complex	GO:0034618//arginine binding;GO:0042802//identical protein binding	GO:1903577//cellular response to L-arginine;GO:1904262//negative regulation of TORC1 signaling	K19944//TBC1 domain family member 10	NP_082298.1//cytosolic arginine sensor for mTORC1 subunit 1 [Mus musculus]	GATS protein-like 3
52187	5047	0.71	0.33	-1.10535	0.00100776	Down	0.000178435	Rragd	NA	NA	NA	K16186//Ras-related GTP-binding protein C/D	XP_005362009.1//PREDICTED: ras-related GTP-binding protein D [Microtus ochrogaster]	Ras-related GTP binding D
19259	3055	17.71	8.25	-1.1021	2.33356e-46	Down	2.45188e-48	Ptpn5	GO:0016021//integral component of membrane;GO:0005789//endoplasmic reticulum membrane	GO:0001784//phosphotyrosine residue binding;GO:0004725//protein tyrosine phosphatase activity	GO:0006470//protein dephosphorylation	K18018//tyrosine-protein phosphatase non-receptor type 5 [EC:3.1.3.48]	EDL22957.1//protein tyrosine phosphatase, non-receptor type 5, isoform CRA_c, partial [Mus musculus]	protein tyrosine phosphatase, non-receptor type 5
11636	2065	7.27	3.39	-1.10067	3.62502e-13	Down	1.84052e-14	Ak1	GO:0036126//sperm flagellum;GO:0070062//extracellular exosome;GO:0005829//cytosol;GO:0005886//plasma membrane;GO:0005737//cytoplasm;GO:0001520//outer dense fiber	GO:0005524//ATP binding;GO:0004550//nucleoside diphosphate kinase activity;GO:0004017//adenylate kinase activity	GO:0046034//ATP metabolic process;GO:0006165//nucleoside diphosphate phosphorylation;GO:0007050//cell cycle arrest;GO:0009142//nucleoside triphosphate biosynthetic process	K00939//adenylate kinase [EC:2.7.4.3]	NP_067490.1//adenylate kinase isoenzyme 1 isoform 1 [Mus musculus];XP_004677358.2//PREDICTED: adenylate kinase isoenzyme 1 isoform X1 [Condylura cristata];NP_001185719.1//adenylate kinase isoenzyme 1 isoform 2 [Mus musculus]	adenylate kinase 1
327957	1055	2.49	1.17	-1.08964	0.00777495	Down	0.00176243	Scimp	NA	NA	NA	K17914//kinesin family member 13	XP_005349708.1//PREDICTED: SLP adapter and CSK-interacting membrane protein [Microtus ochrogaster]	SLP adaptor and CSK interacting membrane protein
71994	2003	6.55	3.09	-1.08389	2.31498e-11	Down	1.37468e-12	Cnn3	GO:0030425//dendrite;GO:0005874//microtubule;GO:0005925//focal adhesion;GO:0014069//postsynaptic density;GO:0043025//neuronal cell body;GO:0005884//actin filament;GO:0005913//cell-cell adherens junction;GO:0005829//cytosol;GO:0015629//actin cytoskeleton;GO:0043197//dendritic spine	GO:0003779//actin binding;GO:0098641//cadherin binding involved in cell-cell adhesion;GO:0030674//protein binding, bridging;GO:0005516//calmodulin binding;GO:0008017//microtubule binding	GO:0032780//negative regulation of ATPase activity;GO:0031032//actomyosin structure organization;GO:0030855//epithelial cell differentiation	K07441//beta-1,4-N-acetylglucosaminyltransferase [EC:2.4.1.141];K20526//transgelin	NP_082320.1//calponin-3 [Mus musculus]	calponin 3, acidic
14114	2712	4.75	2.25	-1.078	2.16274e-10	Down	1.41182e-11	Fbln1	GO:0070062//extracellular exosome;GO:0005577//fibrinogen complex;GO:0005615//extracellular space;GO:0071953//elastic fiber;GO:0005578//proteinaceous extracellular matrix;GO:0005604//basement membrane	GO:0005201//extracellular matrix structural constituent;GO:0042802//identical protein binding;GO:0001968//fibronectin binding;GO:0016504//peptidase activator activity;GO:0005178//integrin binding;GO:0008022//protein C-terminus binding;GO:0005509//calcium ion binding;GO:0032403//protein complex binding;GO:0070051//fibrinogen binding	GO:1900025//negative regulation of substrate adhesion-dependent cell spreading;GO:0007162//negative regulation of cell adhesion;GO:0048146//positive regulation of fibroblast proliferation;GO:2001202//negative regulation of transforming growth factor-beta secretion;GO:0010628//positive regulation of gene expression;GO:0007566//embryo implantation;GO:0070373//negative regulation of ERK1 and ERK2 ca…	K17307//fibulin 1/2	NP_034310.2//fibulin-1 isoform 1 precursor [Mus musculus];NP_001334017.1//fibulin-1 isoform 2 precursor [Mus musculus]	fibulin 1
56791	1402	4.26	2.02	-1.0765	2.05413e-05	Down	2.60386e-06	Ube2l6	NA	GO:0043130//ubiquitin binding;GO:0042296//ISG15 transferase activity;GO:0005524//ATP binding;GO:0019787//ubiquitin-like protein transferase activity	GO:0032020//ISG15-protein conjugation;GO:0016567//protein ubiquitination;GO:0019941//modification-dependent protein catabolic process	K04553//ubiquitin-conjugating enzyme E2 L6 [EC:2.3.2.23]	NP_064333.2//ubiquitin/ISG15-conjugating enzyme E2 L6 [Mus musculus]	ubiquitin-conjugating enzyme E2L 6
217887	1915	1.72	0.82	-1.06871	0.00249609	Down	0.000490352	BC022687	NA	NA	NA	NA	NP_663425.2//uncharacterized protein C14orf79 homolog [Mus musculus]	cDNA sequence BC022687
171543	4641	3.31	1.58	-1.06691	1.43297e-12	Down	7.54756e-14	Bmf	GO:0016459//myosin complex;GO:0001669//acrosomal vesicle;GO:0015629//actin cytoskeleton;GO:0005737//cytoplasm	NA	GO:0009267//cellular response to starvation;GO:0032464//positive regulation of protein homooligomerization;GO:1904093//negative regulation of autophagic cell death;GO:0043276//anoikis;GO:0006915//apoptotic process;GO:0034644//cellular response to UV;GO:2001235//positive regulation of apoptotic signaling pathway;GO:0043065//positive regulation of apoptotic process;GO:0010507//negative regulation o…	K17460//Bcl-2-modifying factor	NP_001298069.1//bcl-2-modifying factor isoform 2 [Mus musculus];NP_612186.2//bcl-2-modifying factor isoform 1 [Mus musculus]	BCL2 modifying factor
330627	9129	1.78	0.85	-1.06634	1.48888e-13	Down	7.32732e-15	Trim66	GO:0010369//chromocenter;GO:0005634//nucleus;GO:0005654//nucleoplasm;GO:0016235//aggresome	GO:0003682//chromatin binding;GO:0008270//zinc ion binding;GO:0042803//protein homodimerization activity	GO:0045892//negative regulation of transcription, DNA-templated	K12032//tripartite motif-containing protein 66	XP_021024107.1//tripartite motif-containing protein 66 isoform X1 [Mus caroli];NP_001164383.1//tripartite motif-containing protein 66 isoform 1 [Mus musculus]	tripartite motif-containing 66
215114	7883	6.69	3.2	-1.06393	6.66952e-43	Down	7.8215e-45	Hip1	GO:0043231//intracellular membrane-bounded organelle;GO:0005634//nucleus;GO:0098794//postsynapse;GO:0030136//clathrin-coated vesicle;GO:0030122//AP-2 adaptor complex;GO:0098793//presynapse;GO:0005737//cytoplasm;GO:0030118//clathrin coat;GO:0031234//extrinsic component of cytoplasmic side of plasma membrane;GO:0098888//extrinsic component of presynaptic membrane;GO:0005794//Golgi apparatus;GO:0016…	GO:0035612//AP-2 adaptor complex binding;GO:0051015//actin filament binding;GO:0030276//clathrin binding;GO:0046982//protein heterodimerization activity;GO:0032266//phosphatidylinositol-3-phosphate binding;GO:0042803//protein homodimerization activity;GO:0035091//phosphatidylinositol binding;GO:0080025//phosphatidylinositol-3,5-bisphosphate binding;GO:0043325//phosphatidylinositol-3,4-bisphosphat…	GO:0030154//cell differentiation;GO:0006355//regulation of transcription, DNA-templated;GO:2000588//positive regulation of platelet-derived growth factor receptor-beta signaling pathway;GO:0072583//clathrin-dependent endocytosis;GO:0097190//apoptotic signaling pathway;GO:0006351//transcription, DNA-templated;GO:0006915//apoptotic process;GO:0048268//clathrin coat assembly;GO:0006897//endocytosis;…	K04559//huntingtin interacting protein 1	NP_666113.2//huntingtin-interacting protein 1 [Mus musculus]	huntingtin interacting protein 1
20970	4972	0.94	0.45	-1.06274	0.000253513	Down	3.94052e-05	Sdc3	GO:0031012//extracellular matrix;GO:0016020//membrane;GO:0030424//axon;GO:0009986//cell surface;GO:0043234//protein complex;GO:0016021//integral component of membrane;GO:0043005//neuron projection	GO:0042802//identical protein binding	GO:0007155//cell adhesion;GO:0030334//regulation of cell migration	K10955//mucin-2	BAC97963.1//mKIAA0468 protein, partial [Mus musculus]	syndecan 3
57278	2407	2.62	1.26	-1.05614	1.21723e-05	Down	1.47616e-06	Bcam	GO:0031012//extracellular matrix;GO:0070062//extracellular exosome;GO:0009986//cell surface;GO:0005887//integral component of plasma membrane;GO:0005886//plasma membrane	GO:0005055//laminin receptor activity;GO:0008022//protein C-terminus binding;GO:0043236//laminin binding	GO:0007160//cell-matrix adhesion;GO:0007155//cell adhesion	K06578//Lutheran blood group glycoprotein	NP_065232.1//basal cell adhesion molecule precursor [Mus musculus]	basal cell adhesion molecule
328833	4509	15.2	7.35	-1.04826	1.81499e-54	Down	1.50101e-56	Treml2	NA	NA	NA	K05748//WAS protein family, member 2	XP_011858389.1//PREDICTED: homeobox protein ESX1-like, partial [Vollenhovia emeryi]	triggering receptor expressed on myeloid cells-like 2
75234	2532	75.59	36.57	-1.04753	1.86254e-150	Down	3.03016e-153	Rnf19b	GO:0000151//ubiquitin ligase complex;GO:0005829//cytosol;GO:0016021//integral component of membrane;GO:0044194//cytolytic granule;GO:0005789//endoplasmic reticulum membrane	GO:0061630//ubiquitin protein ligase activity;GO:0046872//metal ion binding;GO:0004842//ubiquitin-protein transferase activity;GO:0031624//ubiquitin conjugating enzyme binding	GO:0042267//natural killer cell mediated cytotoxicity;GO:0072643//interferon-gamma secretion;GO:0042787//protein ubiquitination involved in ubiquitin-dependent protein catabolic process;GO:0032436//positive regulation of proteasomal ubiquitin-dependent protein catabolic process;GO:0000209//protein polyubiquitination;GO:0002250//adaptive immune response	K11973//E3 ubiquitin-protein ligase RNF19B [EC:2.3.2.27]	NP_083495.1//E3 ubiquitin-protein ligase RNF19B [Mus musculus]	ring finger protein 19B
108116	3905	8.61	4.17	-1.04597	6.53708e-28	Down	1.34269e-29	Slco3a1	GO:0009986//cell surface;GO:0005887//integral component of plasma membrane;GO:0016324//apical plasma membrane;GO:0016021//integral component of membrane;GO:0005886//plasma membrane;GO:0009925//basal plasma membrane	GO:0008514//organic anion transmembrane transporter activity;GO:0005215//transporter activity;GO:0015347//sodium-independent organic anion transmembrane transporter activity	GO:0043252//sodium-independent organic anion transport;GO:0015711//organic anion transport;GO:0006857//oligopeptide transport;GO:0006811//ion transport;GO:0015732//prostaglandin transport	K14353//solute carrier organic anion transporter family, member 3A	NP_001033732.1//solute carrier organic anion transporter family member 3A1 isoform 2 [Mus musculus];NP_076397.2//solute carrier organic anion transporter family member 3A1 isoform 1 [Mus musculus]	solute carrier organic anion transporter family, member 3a1
71985	3621	0.97	0.47	-1.04532	0.001807	Down	0.00034114	Acad10	GO:0005739//mitochondrion	GO:0016627//oxidoreductase activity, acting on the CH-CH group of donors;GO:0016787//hydrolase activity;GO:0050660//flavin adenine dinucleotide binding	NA	K11729//acyl-CoA dehydrogenase family member 10	XP_021042640.1//acyl-CoA dehydrogenase family member 10 isoform X1 [Mus pahari]	acyl-Coenzyme A dehydrogenase family, member 10
433904	2510	1.69	0.82	-1.04333	0.0005751	Down	9.65258e-05	Ociad2	GO:0005768//endosome;GO:0005743//mitochondrial inner membrane;GO:0005739//mitochondrion	NA	NA	K09614//corin [EC:3.4.21.-];K06467//CD22 antigen	XP_008579992.1//PREDICTED: OCIA domain-containing protein 2 isoform X3 [Galeopterus variegatus];ERE89729.1//OCIA domain-containing protein 2 [Cricetulus griseus]	OCIA domain containing 2
320292	2993	1.36	0.66	-1.04307	0.000676847	Down	0.00011553	Rasgef1b	GO:0005770//late endosome;GO:0005769//early endosome;GO:0030496//midbody	GO:0005088//Ras guanyl-nucleotide exchange factor activity	GO:0007264//small GTPase mediated signal transduction;GO:0043547//positive regulation of GTPase activity	K06277//Rap guanine nucleotide exchange factor 1;K04349//Ras-specific guanine nucleotide-releasing factor 1;K03781//catalase [EC:1.11.1.6];K08018//Rap guanine nucleotide exchange factor 2;K03099//son of sevenless	NP_851835.1//ras-GEF domain-containing family member 1B isoform 2 [Mus musculus];XP_021017924.1//ras-GEF domain-containing family member 1B [Mus caroli]	RasGEF domain family, member 1B
382018	7983	1.15	0.56	-1.03814	7.70022e-08	Down	6.73874e-09	Unc13a	GO:0030424//axon;GO:0048786//presynaptic active zone;GO:0005622//intracellular;GO:0098793//presynapse;GO:0031594//neuromuscular junction;GO:0030054//cell junction;GO:0043195//terminal bouton;GO:0005737//cytoplasm;GO:0044305//calyx of Held;GO:0043005//neuron projection;GO:0042734//presynaptic membrane;GO:0045202//synapse	GO:0017075//syntaxin-1 binding;GO:0046872//metal ion binding;GO:0047485//protein N-terminus binding;GO:0019992//diacylglycerol binding	GO:0007528//neuromuscular junction development;GO:0035556//intracellular signal transduction;GO:0050435//amyloid-beta metabolic process;GO:0007269//neurotransmitter secretion;GO:0001956//positive regulation of neurotransmitter secretion;GO:0010807//regulation of synaptic vesicle priming;GO:0016188//synaptic vesicle maturation;GO:0048172//regulation of short-term neuronal synaptic plasticity;GO:00…	K15293//protein unc-13 A/B/C	NP_001025044.2//protein unc-13 homolog A [Mus musculus]	unc-13 homolog A (C. elegans)
60596	4740	9.67	4.71	-1.03779	5.88326e-36	Down	8.81372e-38	Gucy1a1	GO:0008074//guanylate cyclase complex, soluble;GO:0005886//plasma membrane	GO:0005525//GTP binding;GO:0004383//guanylate cyclase activity	GO:0008217//regulation of blood pressure;GO:0006182//cGMP biosynthetic process;GO:0007165//signal transduction;GO:0035556//intracellular signal transduction;GO:0060087//relaxation of vascular smooth muscle;GO:0030828//positive regulation of cGMP biosynthetic process;GO:0052565//response to defense-related host nitric oxide production	K12318//guanylate cyclase soluble subunit alpha [EC:4.6.1.2]	NP_068696.2//guanylate cyclase soluble subunit alpha-3 [Mus musculus]	guanylate cyclase 1, soluble, alpha 1
67884	1696	3.81	1.86	-1.03449	1.55361e-05	Down	1.92305e-06	1810043G02Rik	GO:0036064//ciliary basal body;GO:0032391//photoreceptor connecting cilium;GO:0005739//mitochondrion;GO:0005886//plasma membrane;GO:0001750//photoreceptor outer segment;GO:0005737//cytoplasm	NA	GO:0060271//cilium assembly;GO:0042769//DNA damage response, detection of DNA damage;GO:0007010//cytoskeleton organization;GO:0007224//smoothened signaling pathway;GO:0008360//regulation of cell shape	K16606//leucine-rich repeat-containing protein 49;K10411//dynein light chain 1, axonemal;K16770//centriolin;K16532//centrosomal protein CEP72	NP_080707.2//protein C21orf2 homolog [Mus musculus]	RIKEN cDNA 1810043G02 gene
12767	1817	13.58	6.63	-1.0344	2.71223e-19	Down	8.93536e-21	Cxcr4	GO:0070062//extracellular exosome;GO:0031252//cell leading edge;GO:0005770//late endosome;GO:0009897//external side of plasma membrane;GO:0031410//cytoplasmic vesicle;GO:0005764//lysosome;GO:0009986//cell surface;GO:0030426//growth cone;GO:0043234//protein complex;GO:0005911//cell-cell junction;GO:0016021//integral component of membrane;GO:0005886//plasma membrane;GO:0005769//early endosome	GO:0003779//actin binding;GO:0043130//ubiquitin binding;GO:0032027//myosin light chain binding;GO:0031625//ubiquitin protein ligase binding;GO:0019957//C-C chemokine binding;GO:0004950//chemokine receptor activity	GO:0007399//nervous system development;GO:0048714//positive regulation of oligodendrocyte differentiation;GO:0008354//germ cell migration;GO:0048699//generation of neurons;GO:0007420//brain development;GO:0035701//hematopoietic stem cell migration;GO:0090280//positive regulation of calcium ion import;GO:0030334//regulation of cell migration;GO:0050920//regulation of chemotaxis;GO:0001934//positiv…	K04189//C-X-C chemokine receptor type 4	CAB02202.1//CXCR-4 [Mus musculus];NP_034041.2//C-X-C chemokine receptor type 4 [Mus musculus]	chemokine (C-X-C motif) receptor 4
21959	724	6.95	3.4	-1.03148	0.000242712	Down	3.75782e-05	Tnp2	GO:0001673//male germ cell nucleus;GO:0000788//nuclear nucleosome	GO:0003677//DNA binding;GO:0008270//zinc ion binding	GO:0007340//acrosome reaction;GO:0035093//spermatogenesis, exchange of chromosomal proteins;GO:0010954//positive regulation of protein processing;GO:0007341//penetration of zona pellucida;GO:0007275//multicellular organism development;GO:0007283//spermatogenesis	K19925//nuclear transition protein 2	OHT03579.1//hypothetical protein TRFO_29010 [Tritrichomonas foetus]	transition protein 2
13591	5206	0.55	0.27	-1.02647	0.00714733	Down	0.00160611	Ebf1	GO:0005654//nucleoplasm;GO:0005634//nucleus	GO:0000978//RNA polymerase II proximal promoter sequence-specific DNA binding;GO:0046872//metal ion binding;GO:0003677//DNA binding;GO:0070742//C2H2 zinc finger domain binding;GO:0001077//transcriptional activator activity, RNA polymerase II proximal promoter sequence-specific DNA binding;GO:0003700//DNA binding transcription factor activity	GO:0045944//positive regulation of transcription from RNA polymerase II promoter;GO:0006355//regulation of transcription, DNA-templated;GO:0007275//multicellular organism development;GO:0006351//transcription, DNA-templated;GO:0045893//positive regulation of transcription, DNA-templated	K09103//early B-cell factor	XP_021096090.1//transcription factor COE1 isoform X1 [Heterocephalus glaber];NP_001277639.1//transcription factor COE1 isoform 3 [Mus musculus];EDL33839.1//early B-cell factor 1, isoform CRA_c, partial [Mus musculus]	early B cell factor 1
80708	1864	1.93	0.95	-1.0226	0.00229624	Down	0.000445488	Pacsin3	GO:0070062//extracellular exosome;GO:0005768//endosome;GO:0005829//cytosol;GO:0005886//plasma membrane;GO:0005737//cytoplasm	GO:0008289//lipid binding;GO:0019855//calcium channel inhibitor activity;GO:0016301//kinase activity;GO:0008092//cytoskeletal protein binding	GO:0045806//negative regulation of endocytosis;GO:0051044//positive regulation of membrane protein ectodomain proteolysis;GO:0006897//endocytosis;GO:0097320//plasma membrane tubulation;GO:0051926//negative regulation of calcium ion transport	K20123//protein kinase C and casein kinase substrate in neurons protein	EDL27556.1//protein kinase C and casein kinase substrate in neurons 3, isoform CRA_b, partial [Mus musculus]	protein kinase C and casein kinase substrate in neurons 3
16600	3057	0.91	0.45	-1.01594	0.00841015	Down	0.00193208	Klf4	GO:0005654//nucleoplasm;GO:0000785//chromatin;GO:0044798//nuclear transcription factor complex;GO:0005719//nuclear euchromatin;GO:0000790//nuclear chromatin;GO:0005737//cytoplasm	GO:0003677//DNA binding;GO:0001010//transcription factor activity, sequence-specific DNA binding transcription factor recruiting;GO:0042826//histone deacetylase binding;GO:0001077//transcriptional activator activity, RNA polymerase II proximal promoter sequence-specific DNA binding;GO:0001085//RNA polymerase II transcription factor binding;GO:0003690//double-stranded DNA binding;GO:0001190//trans…	GO:0043154//negative regulation of cysteine-type endopeptidase activity involved in apoptotic process;GO:0090051//negative regulation of cell migration involved in sprouting angiogenesis;GO:0032270//positive regulation of cellular protein metabolic process;GO:0051973//positive regulation of telomerase activity;GO:0014740//negative regulation of muscle hyperplasia;GO:0071499//cellular response to …	K17846//krueppel-like factor 4	NP_034767.2//Krueppel-like factor 4 [Mus musculus]	Kruppel-like factor 4 (gut)
70101	2226	3.55	1.76	-1.01224	9.84931e-07	Down	1.0115e-07	Cyp4f16	GO:0031090//organelle membrane;GO:0005789//endoplasmic reticulum membrane	GO:0016705//oxidoreductase activity, acting on paired donors, with incorporation or reduction of molecular oxygen;GO:0020037//heme binding;GO:0005506//iron ion binding;GO:0070330//aromatase activity;GO:0004497//monooxygenase activity	GO:0006691//leukotriene metabolic process;GO:0006954//inflammatory response	K17726//leukotriene-B4 20-monooxygenase / phylloquinone omega-hydroxylase [EC:1.14.13.30 1.14.13.194];K00490//cytochrome P450 family 4 subfamily F [EC:1.14.14.1]	NP_001093657.1//cytochrome P450, family 4, subfamily f, polypeptide 37 [Mus musculus];EDL40305.1//mCG14244, isoform CRA_b, partial [Mus musculus]	cytochrome P450, family 4, subfamily f, polypeptide 16
20975	5361	2.6	1.29	-1.01114	1.07159e-12	Down	5.59328e-14	Synj2	GO:0005856//cytoskeleton;GO:0030424//axon;GO:0005881//cytoplasmic microtubule;GO:0032587//ruffle membrane;GO:0005737//cytoplasm;GO:0048471//perinuclear region of cytoplasm;GO:0045121//membrane raft;GO:0031315//extrinsic component of mitochondrial outer membrane;GO:0043679//axon terminus;GO:0005886//plasma membrane	GO:0003723//RNA binding;GO:0052744//phosphatidylinositol monophosphate phosphatase activity;GO:0004445//inositol-polyphosphate 5-phosphatase activity;GO:0034595//phosphatidylinositol phosphate 5-phosphatase activity;GO:0017124//SH3 domain binding;GO:0030165//PDZ domain binding;GO:0004439//phosphatidylinositol-4,5-bisphosphate 5-phosphatase activity	GO:0046855//inositol phosphate dephosphorylation;GO:0007420//brain development;GO:0046856//phosphatidylinositol dephosphorylation;GO:0048312//intracellular distribution of mitochondria	K20279//synaptojanin [EC:3.1.3.36]	XP_021077386.1//synaptojanin-2 isoform X3 [Mus pahari];XP_021077385.1//synaptojanin-2 isoform X2 [Mus pahari];NP_001277627.1//synaptojanin-2 isoform e [Mus musculus];EDL01665.1//synaptojanin 2, isoform CRA_b, partial [Mus musculus];NP_035653.2//synaptojanin-2 isoform c [Mus musculus];XP_006523271.1//PREDICTED: synaptojanin-2 isoform X6 [Mus musculus]	synaptojanin 2
70747	4261	2.79	1.39	-1.00518	4.65444e-09	Down	3.4801e-10	Tspan2	GO:0005887//integral component of plasma membrane;GO:0016021//integral component of membrane;GO:0043209//myelin sheath;GO:0005886//plasma membrane	NA	GO:0042552//myelination;GO:0061564//axon development;GO:0014005//microglia development;GO:0048709//oligodendrocyte differentiation;GO:0007166//cell surface receptor signaling pathway;GO:0007420//brain development;GO:0006954//inflammatory response;GO:0014002//astrocyte development	K17354//tetraspanin-2	NP_001230061.1//tetraspanin-2 isoform 2 [Mus musculus];NP_081809.2//tetraspanin-2 isoform 1 [Mus musculus]	tetraspanin 2
434325	1539	3.05	1.52	-1.00474	0.000499461	Down	8.27808e-05	Tmem221	GO:0016021//integral component of membrane	NA	NA	K03006//DNA-directed RNA polymerase II subunit RPB1 [EC:2.7.7.6]	NP_001093932.1//transmembrane protein 221 [Mus musculus]	transmembrane protein 221
53321	5360	2.62	1.31	-1	9.08159e-11	Down	5.69446e-12	Cntnap1	NA	NA	NA	K07379//contactin associated protein 1	EDL03896.1//contactin associated protein 1, isoform CRA_a, partial [Mus musculus]	contactin associated protein-like 1
12661	7751	1.34	0.67	-1	3.15169e-08	Down	2.63638e-09	Chl1	NA	NA	NA	K06758//L1 cell adhesion molecule like protein	EDK99389.1//cell adhesion molecule with homology to L1CAM, isoform CRA_b, partial [Mus musculus]	cell adhesion molecule L1-like
320051	9601	0.84	0.42	-1	1.05427e-06	Down	1.09415e-07	Exph5	GO:0005768//endosome	GO:0017137//Rab GTPase binding	GO:0050714//positive regulation of protein secretion;GO:0003334//keratinocyte development;GO:0006886//intracellular protein transport;GO:0045921//positive regulation of exocytosis;GO:0071985//multivesicular body sorting pathway	K22236//exophilin-5	NP_789816.2//exophilin-5 [Mus musculus]	exophilin 5
14609	3105	1.46	0.73	-1	0.00058801	Down	9.90912e-05	Gja1	GO:0005922//connexin complex;GO:0016324//apical plasma membrane;GO:0005911//cell-cell junction;GO:0030054//cell junction	GO:0005243//gap junction channel activity;GO:0048487//beta-tubulin binding;GO:0097718//disordered domain specific binding;GO:0022857//transmembrane transporter activity;GO:0071253//connexin binding	GO:0007507//heart development;GO:0015867//ATP transport;GO:0007267//cell-cell signaling;GO:0007512//adult heart development;GO:0003294//atrial ventricular junction remodeling;GO:0006915//apoptotic process	K07372//gap junction alpha-1 protein	OBS57238.1//hypothetical protein A6R68_11637 [Neotoma lepida]	gap junction protein, alpha 1
20511	2387	1.82	0.91	-1	0.00140849	Down	0.00025865	Slc1a2	GO:0030424//axon;GO:0030673//axolemma;GO:0043005//neuron projection;GO:0043198//dendritic shaft;GO:0009986//cell surface;GO:0005887//integral component of plasma membrane;GO:0016021//integral component of membrane;GO:0042734//presynaptic membrane;GO:0043197//dendritic spine;GO:0005886//plasma membrane;GO:0045202//synapse	GO:0005313//L-glutamate transmembrane transporter activity;GO:0046872//metal ion binding;GO:0015293//symporter activity;GO:0005314//high-affinity glutamate transmembrane transporter activity;GO:0015501//glutamate:sodium symporter activity;GO:0008509//anion transmembrane transporter activity	GO:0007399//nervous system development;GO:0010259//multicellular organism aging;GO:0070779//D-aspartate import;GO:0043200//response to amino acid;GO:0009416//response to light stimulus;GO:0007632//visual behavior;GO:0046326//positive regulation of glucose import;GO:0015813//L-glutamate transport;GO:0098656//anion transmembrane transport;GO:0070207//protein homotrimerization;GO:0031668//cellular r…	K05613//solute carrier family 1 (glial high affinity glutamate transporter), member 2	NP_035523.1//excitatory amino acid transporter 2 isoform 3 [Mus musculus];BAE24235.1//unnamed protein product [Mus musculus]	solute carrier family 1 (glial high affinity glutamate transporter), member 2
20969	3057	21.87	10.98	-0.994075	1.79201e-48	Down	1.7371e-50	Sdc1	GO:0070062//extracellular exosome;GO:0009986//cell surface;GO:0009897//external side of plasma membrane;GO:0043234//protein complex;GO:0016021//integral component of membrane;GO:0005576//extracellular region;GO:0005796//Golgi lumen	GO:0008022//protein C-terminus binding;GO:0042802//identical protein binding	GO:1903543//positive regulation of exosomal secretion;GO:0016477//cell migration;GO:0006024//glycosaminoglycan biosynthetic process;GO:0009636//response to toxic substance;GO:0048627//myoblast development;GO:0051384//response to glucocorticoid;GO:0042476//odontogenesis;GO:0042060//wound healing;GO:0051591//response to cAMP;GO:0055002//striated muscle cell development;GO:0042542//response to hydro…	K06257//syndecan 1	NP_035649.1//syndecan-1 precursor [Mus musculus]	syndecan 1
67389	1339	9.02	4.55	-0.987261	5.19329e-09	Down	3.91468e-10	C1qtnf12	GO:0005615//extracellular space;GO:0005576//extracellular region	GO:0005179//hormone activity	GO:0051897//positive regulation of protein kinase B signaling;GO:0035774//positive regulation of insulin secretion involved in cellular response to glucose stimulus;GO:0046628//positive regulation of insulin receptor signaling pathway;GO:0050728//negative regulation of inflammatory response;GO:0045721//negative regulation of gluconeogenesis;GO:0046326//positive regulation of glucose import;GO:001…	K21410//adipolin	NP_080401.1//adipolin precursor [Mus musculus]	C1q and tumor necrosis factor related 12
74096	2656	59.27	29.94	-0.985228	1.50206e-112	Down	3.971e-115	Hvcn1	GO:0005887//integral component of plasma membrane;GO:0016021//integral component of membrane	GO:0042802//identical protein binding;GO:0030171//voltage-gated proton channel activity	GO:0009268//response to pH;GO:0071294//cellular response to zinc ion;GO:0010043//response to zinc ion;GO:0071467//cellular response to pH;GO:0015992//proton transport	K19382//tectonic-1/3	NP_083028.1//voltage-gated hydrogen channel 1 [Mus musculus]	hydrogen voltage-gated channel 1
66515	5546	7.85	3.97	-0.983554	2.83634e-31	Down	5.0182e-33	Cul7	GO:0031467//Cul7-RING ubiquitin ligase complex;GO:1990393//3M complex	GO:0031625//ubiquitin protein ligase binding	GO:0000226//microtubule cytoskeleton organization;GO:0006511//ubiquitin-dependent protein catabolic process;GO:0016567//protein ubiquitination	K10613//cullin 7	D3ZEF4.1//RecName: Full=Cullin-7; Short=CUL-7	cullin 7
67286	911	10.81	5.47	-0.982754	2.29241e-07	Down	2.16312e-08	Ift22	GO:0030992//intraciliary transport particle B;GO:0005929//cilium;GO:0005813//centrosome	GO:0005525//GTP binding	GO:0042073//intraciliary transport;GO:0035735//intraciliary transport involved in cilium assembly	K07935//intraflagellar transport protein 22	NP_080349.1//intraflagellar transport protein 22 homolog [Mus musculus]	intraflagellar transport 22
224829	7188	0.69	0.35	-0.979241	0.000148449	Down	2.19876e-05	Trerf1	GO:0005634//nucleus;GO:0005654//nucleoplasm;GO:0005730//nucleolus;GO:0005667//transcription factor complex;GO:0005829//cytosol;GO:0000118//histone deacetylase complex	GO:0046872//metal ion binding;GO:0044212//transcription regulatory region DNA binding;GO:0008134//transcription factor binding;GO:0003700//DNA binding transcription factor activity	GO:0006357//regulation of transcription from RNA polymerase II promoter;GO:0006351//transcription, DNA-templated;GO:0045893//positive regulation of transcription, DNA-templated	K20400//folliculin-interacting protein 1	EDL23550.1//transcriptional regulating factor 1, isoform CRA_b, partial [Mus musculus];NP_001091092.1//transcriptional-regulating factor 1 isoform 1 [Mus musculus]	transcriptional regulating factor 1
14727	1394	6.78	3.44	-0.978877	5.30554e-08	Down	4.54956e-09	Lilr4b	GO:0070062//extracellular exosome;GO:0016021//integral component of membrane;GO:0005886//plasma membrane	NA	GO:0002250//adaptive immune response	K06512//leukocyte immunoglobulin-like receptor	NP_001278822.1//mast cell surface glycoprotein Gp49A isoform 3 precursor [Mus musculus];NP_032173.1//mast cell surface glycoprotein Gp49A isoform 1 precursor [Mus musculus]	leukocyte immunoglobulin-like receptor, subfamily B, member 4B
27218	2688	5.05	2.57	-0.974515	5.97517e-10	Down	4.08282e-11	Slamf1	GO:0045335//phagocytic vesicle;GO:0070062//extracellular exosome;GO:0009986//cell surface;GO:0009897//external side of plasma membrane;GO:0016021//integral component of membrane	GO:0004872//receptor activity;GO:0042802//identical protein binding	GO:0046330//positive regulation of JNK cascade;GO:0002232//leukocyte chemotaxis involved in inflammatory response;GO:1902715//positive regulation of interferon-gamma secretion;GO:0010759//positive regulation of macrophage chemotaxis;GO:0032715//negative regulation of interleukin-6 production;GO:0032695//negative regulation of interleukin-12 production;GO:0032720//negative regulation of tumor necr…	K06536//signaling lymphocytic activation molecule family member 1	NP_038758.2//signaling lymphocytic activation molecule precursor [Mus musculus]	signaling lymphocytic activation molecule family member 1
218442	5393	1.08	0.55	-0.973528	0.000101909	Down	1.46867e-05	Serinc5	GO:0070062//extracellular exosome;GO:0005794//Golgi apparatus;GO:0043209//myelin sheath;GO:0016021//integral component of membrane;GO:0005886//plasma membrane	GO:0030674//protein binding, bridging;GO:0015194//L-serine transmembrane transporter activity	GO:1904219//positive regulation of CDP-diacylglycerol-serine O-phosphatidyltransferase activity;GO:0008654//phospholipid biosynthetic process;GO:0042552//myelination;GO:0006658//phosphatidylserine metabolic process;GO:0006665//sphingolipid metabolic process;GO:0009597//detection of virus;GO:0051607//defense response to virus;GO:0045087//innate immune response;GO:1904222//positive regulation of se…	K09291//nucleoprotein TPR	BAC44829.1//axotomy induced glycoprotein 3 [Mus musculus]	serine incorporator 5
13350	1952	19.85	10.11	-0.973356	3.87639e-27	Down	8.1196e-29	Dgat1	GO:0016020//membrane;GO:0043231//intracellular membrane-bounded organelle;GO:0016021//integral component of membrane;GO:0005789//endoplasmic reticulum membrane;GO:0005886//plasma membrane	GO:0016746//transferase activity, transferring acyl groups;GO:0003846//2-acylglycerol O-acyltransferase activity;GO:0004144//diacylglycerol O-acyltransferase activity;GO:0005504//fatty acid binding;GO:0019992//diacylglycerol binding;GO:0050252//retinol O-fatty-acyltransferase activity	GO:0010867//positive regulation of triglyceride biosynthetic process;GO:0046486//glycerolipid metabolic process;GO:1903998//regulation of eating behavior;GO:0046321//positive regulation of fatty acid oxidation;GO:0030073//insulin secretion;GO:1904729//regulation of intestinal lipid absorption;GO:1902224//ketone body metabolic process;GO:0055089//fatty acid homeostasis;GO:0019915//lipid storage;GO…	K11155//diacylglycerol O-acyltransferase 1 [EC:2.3.1.20 2.3.1.75 2.3.1.76]	EDL29575.1//diacylglycerol O-acyltransferase 1, isoform CRA_a, partial [Mus musculus]	diacylglycerol O-acyltransferase 1
242126	6641	1.45	0.74	-0.970456	3.73419e-07	Down	3.6299e-08	Slc22a15	GO:0016021//integral component of membrane	GO:0008514//organic anion transmembrane transporter activity	NA	K08211//MFS transporter, OCT family, solute carrier family 22 (organic cation transporter), member 15	NP_001034460.2//solute carrier family 22 member 15 [Mus musculus]	solute carrier family 22 (organic anion/cation transporter), member 15
224132	4554	2.05	1.05	-0.965235	4.66325e-07	Down	4.60256e-08	Dirc2	GO:0005765//lysosomal membrane;GO:0043231//intracellular membrane-bounded organelle;GO:0016021//integral component of membrane	NA	GO:0006810//transport;GO:0055085//transmembrane transport	K15381//MFS transporter, FLVCR family, disrupted in renal carcinoma protein 2	NP_705778.1//disrupted in renal carcinoma protein 2 homolog [Mus musculus]	disrupted in renal carcinoma 2 (human)
20661	6878	0.8	0.41	-0.964376	0.000242708	Down	3.75612e-05	Sort1	GO:0010008//endosome membrane;GO:0030425//dendrite;GO:0032580//Golgi cisterna membrane;GO:0031410//cytoplasmic vesicle;GO:0043025//neuronal cell body;GO:0005829//cytosol;GO:0016021//integral component of membrane;GO:0005886//plasma membrane;GO:0005769//early endosome;GO:0030659//cytoplasmic vesicle membrane;GO:0043231//intracellular membrane-bounded organelle;GO:0005765//lysosomal membrane;GO:003…	GO:0030379//neurotensin receptor activity, non-G-protein coupled;GO:0016492//G-protein coupled neurotensin receptor activity;GO:0010465//nerve growth factor receptor activity;GO:0048406//nerve growth factor binding;GO:0019899//enzyme binding	GO:0010468//regulation of gene expression;GO:0051005//negative regulation of lipoprotein lipase activity;GO:0014902//myotube differentiation;GO:0048011//neurotrophin TRK receptor signaling pathway;GO:0006895//Golgi to endosome transport;GO:0008625//extrinsic apoptotic signaling pathway via death domain receptors;GO:0001503//ossification;GO:0032509//endosome transport via multivesicular body sorti…	K12388//sortilin	NP_064356.2//sortilin isoform 2 precursor [Mus musculus];XP_006233256.1//PREDICTED: sortilin isoform X1 [Rattus norvegicus]	sortilin 1
227120	6555	0.8	0.41	-0.964376	0.000304183	Down	4.80234e-05	Plcl1	GO:0005886//plasma membrane;GO:0005737//cytoplasm	GO:0004435//phosphatidylinositol phospholipase C activity;GO:0050811//GABA receptor binding;GO:0004871//signal transducer activity;GO:0070679//inositol 1,4,5 trisphosphate binding	GO:0007214//gamma-aminobutyric acid signaling pathway;GO:0035556//intracellular signal transduction;GO:0032228//regulation of synaptic transmission, GABAergic;GO:0033135//regulation of peptidyl-serine phosphorylation;GO:1900122//positive regulation of receptor binding;GO:0006629//lipid metabolic process	K15375//inactive phospholipase C-like protein 1	NP_445908.1//inactive phospholipase C-like protein 1 [Rattus norvegicus]	phospholipase C-like 1
19309	2887	3.27	1.68	-0.960829	5.1898e-07	Down	5.1504e-08	Pygm	NA	GO:0102250//linear malto-oligosaccharide phosphorylase activity;GO:0030170//pyridoxal phosphate binding;GO:0008184//glycogen phosphorylase activity;GO:0102499//SHG alpha-glucan phosphorylase activity	GO:0005975//carbohydrate metabolic process	K00688//glycogen phosphorylase [EC:2.4.1.1]	XP_020658130.1//glycogen phosphorylase, muscle form [Pogona vitticeps]	muscle glycogen phosphorylase
212398	2176	2.53	1.3	-0.960626	0.00028599	Down	4.48992e-05	Frat2	NA	NA	GO:0016055//Wnt signaling pathway	K03096//frequently rearranged in advanced T-cell lymphomas 2	NP_808271.1//GSK-3-binding protein FRAT2 [Mus musculus]	frequently rearranged in advanced T cell lymphomas 2
239650	2345	3.56	1.83	-0.960034	3.18625e-06	Down	3.5422e-07	Ccdc184	GO:0005737//cytoplasm	NA	NA	NA	NP_808384.2//coiled-coil domain-containing protein 184 [Mus musculus]	coiled-coil domain containing 184
215690	12767	0.68	0.35	-0.95818	1.12425e-06	Down	1.17516e-07	Nav1	GO:0005874//microtubule;GO:0015630//microtubule cytoskeleton;GO:0043194//axon initial segment;GO:0005737//cytoplasm	NA	GO:0001764//neuron migration;GO:0001578//microtubule bundle formation	K16776//neuron navigator 1	XP_006529432.1//PREDICTED: neuron navigator 1 isoform X1 [Mus musculus]	neuron navigator 1
13070	2750	3.34	1.72	-0.95744	1.23051e-06	Down	1.29207e-07	Cyp11a1	GO:0005743//mitochondrial inner membrane;GO:0030061//mitochondrial crista;GO:0005739//mitochondrion;GO:0031966//mitochondrial membrane;GO:0043204//perikaryon	GO:0020037//heme binding;GO:0015485//cholesterol binding;GO:0005506//iron ion binding;GO:0008386//cholesterol monooxygenase (side-chain-cleaving) activity	GO:0018894//dibenzo-p-dioxin metabolic process;GO:0060135//maternal process involved in female pregnancy;GO:0021766//hippocampus development;GO:0018879//biphenyl metabolic process;GO:0071222//cellular response to lipopolysaccharide;GO:0071356//cellular response to tumor necrosis factor;GO:0043627//response to estrogen;GO:0010332//response to gamma radiation;GO:0008584//male gonad development;GO:0…	K00498//cholesterol monooxygenase (side-chain-cleaving) [EC:1.14.15.6]	NP_062753.3//cholesterol side-chain cleavage enzyme, mitochondrial isoform 1 precursor [Mus musculus]	cytochrome P450, family 11, subfamily a, polypeptide 1
14676	1974	8.68	4.48	-0.954196	5.08589e-12	Down	2.80634e-13	Gna15	GO:0005834//heterotrimeric G-protein complex	GO:0031683//G-protein beta/gamma-subunit complex binding;GO:0046872//metal ion binding;GO:0001664//G-protein coupled receptor binding;GO:0004871//signal transducer activity;GO:0005525//GTP binding;GO:0003924//GTPase activity	GO:0007200//phospholipase C-activating G-protein coupled receptor signaling pathway;GO:0007186//G-protein coupled receptor signaling pathway;GO:0007204//positive regulation of cytosolic calcium ion concentration;GO:0060158//phospholipase C-activating dopamine receptor signaling pathway;GO:0007188//adenylate cyclase-modulating G-protein coupled receptor signaling pathway	K04637//guanine nucleotide-binding protein subunit alpha-15	NP_034434.1//guanine nucleotide-binding protein subunit alpha-15 [Mus musculus]	guanine nucleotide binding protein, alpha 15
14085	1597	17.67	9.13	-0.952615	3.45165e-19	Down	1.14883e-20	Fah	GO:0070062//extracellular exosome	GO:0046872//metal ion binding;GO:0004334//fumarylacetoacetase activity	GO:0006572//tyrosine catabolic process;GO:0006559//L-phenylalanine catabolic process;GO:0006527//arginine catabolic process	K01555//fumarylacetoacetase [EC:3.7.1.2]	NP_034306.2//fumarylacetoacetase [Mus musculus]	fumarylacetoacetate hydrolase
12477	1933	134.28	69.39	-0.952445	2.63455e-173	Down	2.67884e-176	Ctla4	GO:0016020//membrane;GO:0098636//protein complex involved in cell adhesion;GO:0005887//integral component of plasma membrane;GO:0009897//external side of plasma membrane;GO:0005794//Golgi apparatus;GO:0045334//clathrin-coated endocytic vesicle;GO:0048471//perinuclear region of cytoplasm	NA	GO:0050853//B cell receptor signaling pathway;GO:0002250//adaptive immune response;GO:0043065//positive regulation of apoptotic process;GO:0042130//negative regulation of T cell proliferation;GO:0050777//negative regulation of immune response;GO:0030889//negative regulation of B cell proliferation;GO:0006955//immune response;GO:0006974//cellular response to DNA damage stimulus;GO:0045590//negativ…	K06538//cytotoxic T-lymphocyte-associated protein 4	NP_001268905.1//cytotoxic T-lymphocyte protein 4 isoform 2 precursor [Mus musculus];EDL00160.1//cytotoxic T-lymphocyte-associated protein 4, partial [Mus musculus]	cytotoxic T-lymphocyte-associated protein 4
17537	1771	11.6	6	-0.95109	1.95223e-14	Down	8.91948e-16	Meis3	GO:0005634//nucleus	GO:0003682//chromatin binding;GO:0043565//sequence-specific DNA binding;GO:0001077//transcriptional activator activity, RNA polymerase II proximal promoter sequence-specific DNA binding	GO:0051897//positive regulation of protein kinase B signaling;GO:2001234//negative regulation of apoptotic signaling pathway	K16671//homeobox protein Meis3	XP_021021795.1//homeobox protein Meis3 [Mus caroli]	Meis homeobox 3
22755	3510	1.39	0.72	-0.949016	0.000762125	Down	0.000131429	Zfp93	NA	NA	NA	K09228//KRAB domain-containing zinc finger protein	XP_021021811.1//LOW QUALITY PROTEIN: uncharacterized protein LOC110297409 [Mus caroli]	zinc finger protein 93
72536	3076	21.5	11.14	-0.948587	2.04807e-44	Down	2.2491e-46	Tagap	NA	GO:0005085//guanyl-nucleotide exchange factor activity	GO:0007165//signal transduction;GO:0051607//defense response to virus	K20654//T-cell activation Rho GTPase-activating protein	NP_666080.1//T-cell activation Rho GTPase-activating protein [Mus musculus]	T cell activation Rho GTPase activating protein
57444	917	30.41	15.76	-0.948278	1.23421e-19	Down	3.99914e-21	Isg20	GO:0016605//PML body;GO:0005634//nucleus;GO:0005730//nucleolus;GO:0015030//Cajal body;GO:0005737//cytoplasm	GO:0034511//U3 snoRNA binding;GO:0008310//single-stranded DNA 3'-5' exodeoxyribonuclease activity;GO:0000175//3'-5'-exoribonuclease activity;GO:0003676//nucleic acid binding;GO:0004527//exonuclease activity;GO:0046872//metal ion binding;GO:0030620//U2 snRNA binding;GO:0030619//U1 snRNA binding;GO:0008859//exoribonuclease II activity	GO:0006401//RNA catabolic process;GO:0045071//negative regulation of viral genome replication;GO:0000738//DNA catabolic process, exonucleolytic;GO:0051607//defense response to virus;GO:0006364//rRNA processing;GO:0009615//response to virus;GO:0045087//innate immune response	K12579//interferon-stimulated gene 20 kDa protein [EC:3.1.13.1]	NP_065608.2//interferon-stimulated gene 20 kDa protein isoform b [Mus musculus];NP_001278149.1//interferon-stimulated gene 20 kDa protein isoform a [Mus musculus]	interferon-stimulated protein
399675	1113	3.53	1.83	-0.947825	0.00269943	Down	0.000534324	Tdpoz4	NA	NA	NA	K10523//speckle-type POZ protein	NP_001171165.1//TD and POZ domain containing-like isoform 1 [Mus musculus]	TD and POZ domain containing 4
234593	2927	1.29	0.67	-0.945138	0.00349783	Down	0.000717492	Ndrg4	GO:0031253//cell projection membrane;GO:0016323//basolateral plasma membrane;GO:0005829//cytosol;GO:0005737//cytoplasm	NA	GO:0008542//visual learning;GO:0048662//negative regulation of smooth muscle cell proliferation;GO:0060973//cell migration involved in heart development;GO:0007165//signal transduction;GO:0007420//brain development;GO:0014912//negative regulation of smooth muscle cell migration;GO:2001135//regulation of endocytic recycling;GO:0048278//vesicle docking;GO:0010642//negative regulation of platelet-de…	K18266//protein NDRG1	XP_016011470.1//PREDICTED: protein NDRG4 isoform X3 [Rousettus aegyptiacus];XP_016011468.1//PREDICTED: protein NDRG4 isoform X1 [Rousettus aegyptiacus]	N-myc downstream regulated gene 4
12695	5054	1.5	0.78	-0.943416	0.00700044	Down	0.00156599	Patj	GO:0070062//extracellular exosome;GO:0005815//microtubule organizing center;GO:0016324//apical plasma membrane;GO:0005813//centrosome;GO:0030054//cell junction;GO:0048471//perinuclear region of cytoplasm;GO:0005829//cytosol;GO:0043234//protein complex;GO:0005923//bicellular tight junction;GO:0045177//apical part of cell	NA	NA	K06092//InaD-like protein	NP_031730.1//inaD-like protein isoform 3 [Mus musculus];NP_766284.2//inaD-like protein isoform 1 [Mus musculus];NP_001005784.1//inaD-like protein isoform 2 [Mus musculus];EDL30901.1//InaD-like (Drosophila), isoform CRA_a, partial [Mus musculus];NP_001005787.1//inaD-like protein isoform 4 [Mus musculus]	PATJ, crumbs cell polarity complex component
14102	1352	2.76	1.44	-0.938599	0.00243505	Down	0.00047539	Fas	GO:0070062//extracellular exosome;GO:0009897//external side of plasma membrane;GO:0031265//CD95 death-inducing signaling complex;GO:0009986//cell surface;GO:0031264//death-inducing signaling complex;GO:0045121//membrane raft;GO:0005887//integral component of plasma membrane;GO:0016604//nuclear body;GO:0005829//cytosol;GO:0005576//extracellular region;GO:0005739//mitochondrion;GO:0005886//plasma m…	GO:0043120//tumor necrosis factor binding;GO:0042802//identical protein binding;GO:0019900//kinase binding;GO:0005516//calmodulin binding;GO:0005031//tumor necrosis factor-activated receptor activity	GO:0034198//cellular response to amino acid starvation;GO:0032872//regulation of stress-activated MAPK cascade;GO:0097191//extrinsic apoptotic signaling pathway;GO:0071260//cellular response to mechanical stimulus;GO:0008625//extrinsic apoptotic signaling pathway via death domain receptors;GO:0097190//apoptotic signaling pathway;GO:0042127//regulation of cell proliferation;GO:0051260//protein hom…	K04390//tumor necrosis factor receptor superfamily member 6	NP_001140180.1//tumor necrosis factor receptor superfamily member 6 isoform 2 precursor [Mus musculus];NP_032013.2//tumor necrosis factor receptor superfamily member 6 isoform 1 precursor [Mus musculus]	Fas (TNF receptor superfamily member 6)
20308	3008	6.82	3.56	-0.937894	5.92723e-14	Down	2.85674e-15	Ccl9	GO:0005615//extracellular space	GO:0008009//chemokine activity;GO:0048020//CCR chemokine receptor binding	GO:0048247//lymphocyte chemotaxis;GO:0007186//G-protein coupled receptor signaling pathway;GO:0030593//neutrophil chemotaxis;GO:0070098//chemokine-mediated signaling pathway;GO:0043547//positive regulation of GTPase activity;GO:0071356//cellular response to tumor necrosis factor;GO:0006954//inflammatory response;GO:0071346//cellular response to interferon-gamma;GO:0045662//negative regulation of …	K05510//C-C motif chemokine 6/9	NP_035468.1//C-C motif chemokine 9 precursor [Mus musculus]	chemokine (C-C motif) ligand 9
17122	1194	7.4	3.87	-0.935192	3.11391e-06	Down	3.45122e-07	Mxd4	NA	NA	NA	K09114//MAX dimerization protein	XP_021018028.1//max dimerization protein 4 [Mus caroli]	Max dimerization protein 4
236451	1163	17.09	8.94	-0.934806	4.12041e-13	Down	2.10322e-14	Phf11b	GO:0005654//nucleoplasm;GO:0031965//nuclear membrane	GO:0046872//metal ion binding	GO:0050776//regulation of immune response	K18494//histone-lysine N-methyltransferase SETDB2 [EC:2.1.1.43]	NP_001157799.1//PHD finger protein 11 family member [Mus musculus]	PHD finger protein 11B
73174	3358	10.71	5.61	-0.932886	8.55648e-24	Down	2.12288e-25	Tbkbp1	NA	GO:0016301//kinase activity	GO:0045087//innate immune response	K12652//TANK-binding kinase 1-binding protein	XP_005075961.2//TANK-binding kinase 1-binding protein 1 isoform X2 [Mesocricetus auratus]	TBK1 binding protein 1
16782	5182	0.78	0.41	-0.92785	0.00216719	Down	0.000416044	Lamc2	GO:0016020//membrane;GO:0005607//laminin-2 complex;GO:0005615//extracellular space;GO:0005938//cell cortex;GO:0005578//proteinaceous extracellular matrix;GO:0048471//perinuclear region of cytoplasm;GO:0005610//laminin-5 complex;GO:0005604//basement membrane	GO:0008201//heparin binding	GO:0030335//positive regulation of cell migration;GO:0048731//system development;GO:0008284//positive regulation of cell proliferation;GO:0070831//basement membrane assembly	K06246//laminin, gamma 2	NP_032511.3//laminin subunit gamma-2 precursor [Mus musculus]	laminin, gamma 2
12507	2069	94.81	49.85	-0.927446	1.17529e-125	Down	2.6291e-128	Cd5	GO:0009897//external side of plasma membrane;GO:0016021//integral component of membrane;GO:0005886//plasma membrane	GO:0005044//scavenger receptor activity	GO:0097190//apoptotic signaling pathway;GO:0031295//T cell costimulation	K06455//T-cell surface glycoprotein CD5	NP_031676.3//T-cell surface glycoprotein CD5 precursor [Mus musculus]	CD5 antigen
57765	2552	40.98	21.6	-0.923889	6.80892e-67	Down	4.2925e-69	Tbx21	GO:0005634//nucleus;GO:0043025//neuronal cell body	GO:0003677//DNA binding;GO:0043565//sequence-specific DNA binding;GO:0044212//transcription regulatory region DNA binding;GO:0003700//DNA binding transcription factor activity	GO:0045580//regulation of T cell differentiation;GO:0045893//positive regulation of transcription, DNA-templated;GO:0071310//cellular response to organic substance;GO:0000122//negative regulation of transcription from RNA polymerase II promoter;GO:0032703//negative regulation of interleukin-2 production;GO:2000552//negative regulation of T-helper 2 cell cytokine production;GO:0072676//lymphocyte …	K10166//T-box protein 21	NP_062380.2//T-box transcription factor TBX21 [Mus musculus]	T-box 21
320214	2765	22.42	11.83	-0.922336	9.29713e-40	Down	1.24785e-41	Maats1	NA	NA	NA	K16462//centrosomal protein CEP164;K16464//centrosomal protein CEP250;K08745//solute carrier family 27 (fatty acid transporter), member 1/4 [EC:6.2.1.-];K20045//intersectin	EDK97973.1//mCG129098, isoform CRA_b, partial [Mus musculus]	MYCBP-associated, testis expressed 1
18628	5996	0.53	0.28	-0.920566	0.00713175	Down	0.00160116	Per3	GO:0005634//nucleus;GO:0005737//cytoplasm	GO:0031625//ubiquitin protein ligase binding;GO:0019900//kinase binding	GO:0000122//negative regulation of transcription from RNA polymerase II promoter;GO:0007623//circadian rhythm;GO:0006351//transcription, DNA-templated;GO:0032922//circadian regulation of gene expression;GO:0050821//protein stabilization;GO:0045187//regulation of circadian sleep/wake cycle, sleep	K21945//period circadian protein 3	NP_035197.2//period circadian protein homolog 3 isoform 2 [Mus musculus];NP_001276806.1//period circadian protein homolog 3 isoform 1 [Mus musculus]	period circadian clock 3
75796	8087	4.9	2.61	-0.908732	3.40745e-25	Down	7.8996e-27	Cdyl2	GO:0005634//nucleus	GO:0035064//methylated histone binding;GO:0003824//catalytic activity	GO:0008152//metabolic process	K00653//chromodomain protein Y [EC:2.3.1.48]	NP_083717.1//chromodomain Y-like protein 2 [Mus musculus]	chromodomain protein, Y chromosome-like 2
229521	4585	2.23	1.19	-0.906082	5.9926e-07	Down	5.97148e-08	Syt11	GO:0060076//excitatory synapse;GO:0032009//early phagosome;GO:0030054//cell junction;GO:0048787//presynaptic active zone membrane;GO:0005737//cytoplasm;GO:0045335//phagocytic vesicle;GO:0005887//integral component of plasma membrane;GO:0030672//synaptic vesicle membrane;GO:0043197//dendritic spine;GO:0055037//recycling endosome;GO:0005764//lysosome;GO:0043195//terminal bouton;GO:0001891//phagocyt…	GO:0000149//SNARE binding;GO:0046872//metal ion binding;GO:0030276//clathrin binding;GO:0048487//beta-tubulin binding;GO:0031625//ubiquitin protein ligase binding;GO:0019905//syntaxin binding;GO:0031369//translation initiation factor binding;GO:0042803//protein homodimerization activity	GO:0009611//response to wounding;GO:1905469//negative regulation of clathrin-coated pit assembly;GO:1900424//regulation of defense response to bacterium;GO:0051289//protein homotetramerization;GO:0048791//calcium ion-regulated exocytosis of neurotransmitter;GO:1905154//negative regulation of membrane invagination;GO:1900165//negative regulation of interleukin-6 secretion;GO:1905162//regulation of…	K19911//synaptotagmin-11	NP_061274.2//synaptotagmin-11 [Mus musculus]	synaptotagmin XI
226180	2272	1.48	0.79	-0.905673	0.00863944	Down	0.00199354	Ina	GO:0005654//nucleoplasm;GO:0031965//nuclear membrane;GO:0005615//extracellular space;GO:0005883//neurofilament;GO:0045111//intermediate filament cytoskeleton;GO:0043209//myelin sheath;GO:0036464//cytoplasmic ribonucleoprotein granule	GO:0005198//structural molecule activity	GO:0021762//substantia nigra development;GO:1990830//cellular response to leukemia inhibitory factor;GO:0030154//cell differentiation;GO:0045104//intermediate filament cytoskeleton organization;GO:0060052//neurofilament cytoskeleton organization	K07608//internexin neuronal intermediate filament protein, alpha	NP_666212.3//alpha-internexin [Mus musculus]	internexin neuronal intermediate filament protein, alpha
68337	1301	12.52	6.69	-0.904156	3.74912e-11	Down	2.26696e-12	Crip2	GO:0031012//extracellular matrix;GO:0005938//cell cortex	GO:0046872//metal ion binding	GO:0030097//hemopoiesis;GO:0008284//positive regulation of cell proliferation	K09377//cysteine and glycine-rich protein	EDL18559.1//cysteine rich protein 2, isoform CRA_a, partial [Mus musculus];XP_006988081.1//PREDICTED: cysteine-rich protein 2 isoform X1 [Peromyscus maniculatus bairdii]	cysteine rich protein 2
66938	2117	2.69	1.44	-0.901537	0.000193516	Down	2.93318e-05	Sh3d21	GO:0070062//extracellular exosome;GO:0005634//nucleus;GO:0005654//nucleoplasm;GO:0005886//plasma membrane	NA	NA	K12470//SH3 domain-containing kinase-binding protein 1;K13738//CD2-associated protein	EDL30300.1//RIKEN cDNA 1700029G01, isoform CRA_b, partial [Mus musculus];NP_080132.1//SH3 domain-containing protein 21 isoform 2 [Mus musculus]	SH3 domain containing 21
67488	2840	3.25	1.74	-0.901352	3.07497e-06	Down	3.4039e-07	Calcoco1	GO:0043231//intracellular membrane-bounded organelle;GO:0005634//nucleus;GO:0005829//cytosol;GO:0000790//nuclear chromatin	GO:0070016//armadillo repeat domain binding;GO:0030374//ligand-dependent nuclear receptor transcription coactivator activity;GO:0044212//transcription regulatory region DNA binding;GO:0008022//protein C-terminus binding;GO:0003713//transcription coactivator activity;GO:0003682//chromatin binding;GO:0003712//transcription cofactor activity;GO:0043565//sequence-specific DNA binding;GO:0008013//beta…	GO:0007165//signal transduction;GO:0045944//positive regulation of transcription from RNA polymerase II promoter;GO:0016055//Wnt signaling pathway;GO:0006351//transcription, DNA-templated;GO:0010628//positive regulation of gene expression;GO:0030518//intracellular steroid hormone receptor signaling pathway;GO:0045893//positive regulation of transcription, DNA-templated	K21347//Tax1-binding protein 1	BAD90452.1//mKIAA1536 protein, partial [Mus musculus]	calcium binding and coiled coil domain 1
52668	977	31.92	17.14	-0.897094	5.87777e-20	Down	1.86469e-21	Ifi27	GO:0005637//nuclear inner membrane;GO:0016021//integral component of membrane	GO:0001102//RNA polymerase II activating transcription factor binding;GO:0005521//lamin binding	GO:0000122//negative regulation of transcription from RNA polymerase II promoter;GO:0032355//response to estradiol;GO:0060135//maternal process involved in female pregnancy;GO:0034097//response to cytokine;GO:0046825//regulation of protein export from nucleus	NA	EDL18830.1//DNA segment, Chr 12, ERATO Doi 647, expressed, isoform CRA_c, partial [Mus musculus];EDL18831.1//DNA segment, Chr 12, ERATO Doi 647, expressed, isoform CRA_d, partial [Mus musculus];XP_021057991.1//interferon alpha-inducible protein 27-like protein 1 isoform X1 [Mus pahari];XP_021057994.1//interferon alpha-inducible protein 27-like protein 1 isoform X3 [Mus pahari];XP_021057992.1//int…	interferon, alpha-inducible protein 27
13040	1357	17.11	9.2	-0.895134	2.60551e-14	Down	1.20985e-15	Ctss	GO:0016020//membrane;GO:0043231//intracellular membrane-bounded organelle;GO:0005615//extracellular space;GO:0005764//lysosome;GO:0031905//early endosome lumen	GO:0008234//cysteine-type peptidase activity;GO:0008233//peptidase activity;GO:0005518//collagen binding;GO:0001968//fibronectin binding;GO:0004197//cysteine-type endopeptidase activity;GO:0043236//laminin binding;GO:0043394//proteoglycan binding	GO:0019882//antigen processing and presentation;GO:0051603//proteolysis involved in cellular protein catabolic process;GO:0034769//basement membrane disassembly;GO:0050729//positive regulation of inflammatory response;GO:0002250//adaptive immune response;GO:0048002//antigen processing and presentation of peptide antigen;GO:0006508//proteolysis;GO:0010447//response to acidic pH;GO:0016485//protein…	K01368//cathepsin S [EC:3.4.22.27]	BAC25906.1//unnamed protein product [Mus musculus];BAE29430.1//unnamed protein product [Mus musculus]	cathepsin S
14809	3861	2.32	1.25	-0.892197	5.50411e-06	Down	6.32794e-07	Grik5	GO:0005783//endoplasmic reticulum;GO:0032983//kainate selective glutamate receptor complex;GO:0042734//presynaptic membrane;GO:0030054//cell junction;GO:0045211//postsynaptic membrane	GO:0005234//extracellularly glutamate-gated ion channel activity;GO:0015277//kainate selective glutamate receptor activity	GO:0031630//regulation of synaptic vesicle fusion to presynaptic active zone membrane;GO:0035249//synaptic transmission, glutamatergic	K05205//glutamate receptor, ionotropic kainate 5	AAA17831.1//glutamate receptor KA2 subunit [Rattus norvegicus]	glutamate receptor, ionotropic, kainate 5 (gamma 2)
14998	1658	10.56	5.71	-0.887047	7.92462e-11	Down	4.9314e-12	H2-DMa	NA	NA	NA	K06752//major histocompatibility complex, class II	CAA62308.1//MAd [Mus musculus]	histocompatibility 2, class II, locus DMa
12525	3119	181.81	99.1	-0.875475	0	Down	0	Cd8a	GO:0009986//cell surface;GO:0009897//external side of plasma membrane;GO:0044853//plasma membrane raft;GO:0016021//integral component of membrane	GO:0042803//protein homodimerization activity;GO:0019901//protein kinase binding	GO:0050850//positive regulation of calcium-mediated signaling;GO:0045065//cytotoxic T cell differentiation;GO:0051607//defense response to virus;GO:0007166//cell surface receptor signaling pathway;GO:0002456//T cell mediated immunity	K06458//T-cell surface glycoprotein CD8 alpha chain	NP_033987.1//T-cell surface glycoprotein CD8 alpha chain isoform 2 precursor [Mus musculus];NP_001074579.1//T-cell surface glycoprotein CD8 alpha chain isoform 1 precursor [Mus musculus]	CD8 antigen, alpha chain
66058	1064	5.43	2.96	-0.875355	0.000588209	Down	9.90848e-05	Tmem176a	GO:0016021//integral component of membrane	NA	GO:2001199//negative regulation of dendritic cell differentiation	K22190//membrane-spanning 4-domains subfamily A member 3/4/8/12/15/18	NP_079602.4//transmembrane protein 176A [Mus musculus]	transmembrane protein 176A
237256	4093	18.04	9.85	-0.873004	2.70592e-43	Down	3.09992e-45	Zc3h12d	GO:0005634//nucleus;GO:0005654//nucleoplasm;GO:0000932//P-body;GO:0005737//cytoplasm	GO:0046872//metal ion binding	GO:0030308//negative regulation of cell growth;GO:0061158//3'-UTR-mediated mRNA destabilization;GO:0042130//negative regulation of T cell proliferation;GO:2000134//negative regulation of G1/S transition of mitotic cell cycle;GO:0006402//mRNA catabolic process	K18668//ribonuclease ZC3H12 [EC:3.1.-.-]	Q8BIY3.2//RecName: Full=Probable ribonuclease ZC3H12D; AltName: Full=MCP-induced protein 4; AltName: Full=Transformed follicular lymphoma homolog; AltName: Full=Zinc finger CCCH domain-containing protein 12D	zinc finger CCCH type containing 12D
22163	1155	171.27	93.53	-0.872771	9.74975e-113	Down	2.51146e-115	Tnfrsf4	GO:0009986//cell surface;GO:0005887//integral component of plasma membrane;GO:0009897//external side of plasma membrane;GO:0016021//integral component of membrane;GO:0005886//plasma membrane	GO:0005031//tumor necrosis factor-activated receptor activity	GO:0045859//regulation of protein kinase activity;GO:0045892//negative regulation of transcription, DNA-templated;GO:0043433//negative regulation of DNA binding transcription factor activity;GO:0032496//response to lipopolysaccharide;GO:0006968//cellular defense response;GO:0006954//inflammatory response;GO:0030890//positive regulation of B cell proliferation;GO:0042098//T cell proliferation;GO:0…	K05142//tumor necrosis factor receptor superfamily member 4	XP_006538787.3//PREDICTED: tumor necrosis factor receptor superfamily member 4 isoform X1 [Mus musculus]	tumor necrosis factor receptor superfamily, member 4
21452	2061	2.43	1.33	-0.86953	0.00142324	Down	0.000261552	Tcn2	GO:0070062//extracellular exosome;GO:0005615//extracellular space	GO:0046872//metal ion binding;GO:0031419//cobalamin binding	GO:0015889//cobalamin transport;GO:0006824//cobalt ion transport	K14619//transcobalamin-2	NP_056564.1//transcobalamin-2 precursor [Mus musculus]	transcobalamin 2
83430	1359	6.81	3.73	-0.868479	7.1619e-06	Down	8.39892e-07	Il23a	GO:0005615//extracellular space;GO:0005576//extracellular region;GO:0070743//interleukin-23 complex	GO:0045519//interleukin-23 receptor binding;GO:0005125//cytokine activity	GO:0042102//positive regulation of T cell proliferation;GO:0032740//positive regulation of interleukin-17 production;GO:0042509//regulation of tyrosine phosphorylation of STAT protein;GO:0045672//positive regulation of osteoclast differentiation;GO:2000330//positive regulation of T-helper 17 cell lineage commitment;GO:0032760//positive regulation of tumor necrosis factor production;GO:0002827//po…	K05426//interleukin 23, alpha subunit p19	NP_112542.1//interleukin-23 subunit alpha precursor [Mus musculus]	interleukin 23, alpha subunit p19
19016	1956	17.21	9.44	-0.866388	1.43595e-20	Down	4.3316e-22	Pparg	GO:0090575//RNA polymerase II transcription factor complex;GO:0043231//intracellular membrane-bounded organelle;GO:0005634//nucleus;GO:0005654//nucleoplasm;GO:0005829//cytosol;GO:0005737//cytoplasm;GO:0048471//perinuclear region of cytoplasm	GO:0003707//steroid hormone receptor activity;GO:0003690//double-stranded DNA binding;GO:0004879//nuclear receptor activity;GO:0050544//arachidonic acid binding;GO:0050692//DBD domain binding;GO:0051393//alpha-actinin binding;GO:0003682//chromatin binding;GO:0043565//sequence-specific DNA binding;GO:0008270//zinc ion binding;GO:0033613//activating transcription factor binding	GO:0031100//animal organ regeneration;GO:0048469//cell maturation;GO:0045165//cell fate commitment;GO:0071455//cellular response to hyperoxia;GO:0050873//brown fat cell differentiation;GO:0006351//transcription, DNA-templated;GO:0006919//activation of cysteine-type endopeptidase activity involved in apoptotic process;GO:0048511//rhythmic process	K08530//peroxisome proliferator-activated receptor gamma	XP_021047523.1//peroxisome proliferator-activated receptor gamma isoform X1 [Mus pahari];ERE67229.1//peroxisome proliferator-activated receptor gamma [Cricetulus griseus]	peroxisome proliferator activated receptor gamma
18186	5921	5.34	2.93	-0.865939	1.26446e-18	Down	4.36286e-20	Nrp1	GO:0030424//axon;GO:0009986//cell surface;GO:0005829//cytosol;GO:0005769//early endosome	GO:0046872//metal ion binding;GO:0008201//heparin binding;GO:0019838//growth factor binding;GO:0005096//GTPase activator activity	GO:0060978//angiogenesis involved in coronary vascular morphogenesis;GO:0031532//actin cytoskeleton reorganization;GO:0048844//artery morphogenesis;GO:0001525//angiogenesis	K06724//neuropilin 1	XP_021075625.1//neuropilin-1 isoform X3 [Mus pahari];NP_032763.2//neuropilin-1 precursor [Mus musculus];XP_021075626.1//neuropilin-1 isoform X4 [Mus pahari]	neuropilin 1
72297	2103	2.24	1.23	-0.86484	0.00230142	Down	0.000446648	B3gnt3	GO:0016021//integral component of membrane;GO:0000139//Golgi membrane	GO:0008532//N-acetyllactosaminide beta-1,3-N-acetylglucosaminyltransferase activity;GO:0047223//beta-1,3-galactosyl-O-glycosyl-glycoprotein beta-1,3-N-acetylglucosaminyltransferase activity;GO:0008378//galactosyltransferase activity	GO:0006486//protein glycosylation;GO:0030311//poly-N-acetyllactosamine biosynthetic process	K07970//beta-1,3-N-acetylglucosaminyltransferase 3 [EC:2.4.1.146 2.4.1.149]	NP_082465.3//N-acetyllactosaminide beta-1,3-N-acetylglucosaminyltransferase 3 precursor [Mus musculus]	UDP-GlcNAc:betaGal beta-1,3-N-acetylglucosaminyltransferase 3
20400	708	94.79	52.09	-0.863728	3.23505e-30	Down	5.96484e-32	Sh2d1a	GO:0005737//cytoplasm	GO:0005070//SH3/SH2 adaptor activity	GO:0006959//humoral immune response;GO:0007267//cell-cell signaling;GO:0045954//positive regulation of natural killer cell mediated cytotoxicity;GO:0045087//innate immune response;GO:0006968//cellular defense response;GO:0002250//adaptive immune response	K07990//SH2 domain protein 1A	NP_001300620.1//SH2 domain-containing protein 1A isoform 4 [Mus musculus];NP_001300617.1//SH2 domain-containing protein 1A isoform 1 [Mus musculus];NP_035494.1//SH2 domain-containing protein 1A isoform 2 [Mus musculus]	SH2 domain containing 1A
19039	2168	72.38	39.85	-0.861011	7.78298e-89	Down	3.53484e-91	Lgals3bp	NA	NA	NA	K17300//galectin-3-binding protein	XP_021033708.1//galectin-3-binding protein [Mus caroli]	lectin, galactoside-binding, soluble, 3 binding protein
74498	3483	4.12	2.27	-0.859952	1.15574e-08	Down	9.14278e-10	Gorasp1	GO:0016020//membrane;GO:0005794//Golgi apparatus;GO:0005737//cytoplasm	NA	GO:0006487//protein N-linked glycosylation;GO:0050774//negative regulation of dendrite morphogenesis;GO:0007030//Golgi organization;GO:0015031//protein transport	K16628//collagen, type VII, alpha	EDL09197.1//golgi reassembly stacking protein 1, isoform CRA_a, partial [Mus musculus]	golgi reassembly stacking protein 1
67426	2722	8.37	4.62	-0.857335	1.88189e-13	Down	9.29972e-15	Coq8a	GO:0016021//integral component of membrane;GO:0005739//mitochondrion	GO:0043531//ADP binding;GO:0005524//ATP binding;GO:0016301//kinase activity	GO:0016310//phosphorylation;GO:0006744//ubiquinone biosynthetic process	K08869//aarF domain-containing kinase	XP_006497026.1//PREDICTED: atypical kinase ADCK3, mitochondrial isoform X2 [Mus musculus];NP_075830.2//atypical kinase COQ8A, mitochondrial [Mus musculus]	coenzyme Q8A
20556	1684	43.17	23.85	-0.85604	1.28887e-40	Down	1.66875e-42	Slfn2	NA	GO:0005524//ATP binding	GO:0008285//negative regulation of cell proliferation	NA	NP_035538.1//schlafen family member 12-like [Mus musculus]	schlafen 2
102693	5486	2.28	1.26	-0.85561	1.19915e-07	Down	1.08031e-08	Phldb1	GO:0045180//basal cortex	NA	GO:0070507//regulation of microtubule cytoskeleton organization;GO:1904261//positive regulation of basement membrane assembly involved in embryonic body morphogenesis;GO:0010717//regulation of epithelial to mesenchymal transition;GO:0010470//regulation of gastrulation	K09486//hypoxia up-regulated 1;K17916//kinesin family member 16B	NP_705765.3//pleckstrin homology-like domain family B member 1 [Mus musculus]	pleckstrin homology like domain, family B, member 1
20197	677	11.5	6.37	-0.852269	8.68621e-05	Down	1.23592e-05	S100a3	GO:0005730//nucleolus;GO:0005829//cytosol	GO:0005509//calcium ion binding;GO:0008270//zinc ion binding	NA	K21128//protein S100-A9;K17274//calpactin-1 light chain	XP_017446065.1//PREDICTED: protein S100-A3 isoform X3 [Rattus norvegicus];XP_006232620.1//PREDICTED: protein S100-A3 isoform X1 [Rattus norvegicus];XP_008759344.1//PREDICTED: protein S100-A3 isoform X2 [Rattus norvegicus]	S100 calcium binding protein A3
71520	1599	119.57	66.34	-0.849905	3.67785e-105	Down	1.14684e-107	Grap	GO:0031234//extrinsic component of cytoplasmic side of plasma membrane	GO:0004715//non-membrane spanning protein tyrosine kinase activity;GO:0005102//receptor binding	GO:0007169//transmembrane receptor protein tyrosine kinase signaling pathway;GO:0016477//cell migration;GO:0038083//peptidyl-tyrosine autophosphorylation;GO:0030154//cell differentiation;GO:0042127//regulation of cell proliferation;GO:0045087//innate immune response	K04364//growth factor receptor-binding protein 2	NP_082093.1//GRB2-related adapter protein [Mus musculus]	GRB2-related adaptor protein
217340	4655	5.54	3.08	-0.846956	1.12001e-14	Down	5.02608e-16	Rnf157	NA	NA	NA	K10604//E3 ubiquitin-protein ligase MGRN1 [EC:2.3.2.27]	NP_081534.1//RING finger protein 157 [Mus musculus]	ring finger protein 157
13655	3897	7.52	4.19	-0.843782	2.88816e-16	Down	1.15511e-17	Egr3	GO:0005634//nucleus	GO:0046872//metal ion binding;GO:0003677//DNA binding;GO:0003676//nucleic acid binding	GO:0035767//endothelial cell chemotaxis;GO:0006355//regulation of transcription, DNA-templated;GO:0035924//cellular response to vascular endothelial growth factor stimulus;GO:0006351//transcription, DNA-templated;GO:0043066//negative regulation of apoptotic process;GO:0044344//cellular response to fibroblast growth factor stimulus;GO:0002042//cell migration involved in sprouting angiogenesis;GO:0…	K09228//KRAB domain-containing zinc finger protein	XP_007960102.1//PREDICTED: early growth response protein 3 isoform X3 [Chlorocebus sabaeus];XP_543247.3//early growth response protein 3 isoform X1 [Canis lupus familiaris]	early growth response 3
12361	8358	0.86	0.48	-0.841302	0.000120067	Down	1.75071e-05	Cask	GO:0016020//membrane;GO:0060170//ciliary membrane;GO:0016323//basolateral plasma membrane;GO:0031982//vesicle;GO:0005737//cytoplasm;GO:0005730//nucleolus;GO:0005911//cell-cell junction;GO:0005829//cytosol;GO:0042734//presynaptic membrane;GO:0015629//actin cytoskeleton;GO:0045202//synapse;GO:0005886//plasma membrane;GO:0005604//basement membrane;GO:0005652//nuclear lamina;GO:0005634//nucleus;GO:00…	GO:0004674//protein serine/threonine kinase activity;GO:0042043//neurexin family protein binding;GO:0005524//ATP binding;GO:0004672//protein kinase activity;GO:0005516//calmodulin binding;GO:0004385//guanylate kinase activity	GO:0010839//negative regulation of keratinocyte proliferation;GO:0090288//negative regulation of cellular response to growth factor stimulus;GO:0007155//cell adhesion;GO:0007269//neurotransmitter secretion;GO:0090280//positive regulation of calcium ion import;GO:0070509//calcium ion import;GO:0045944//positive regulation of transcription from RNA polymerase II promoter;GO:0001953//negative regula…	K06103//calcium/calmodulin-dependent serine protein kinase [EC:2.7.11.1]	NP_001271432.1//peripheral plasma membrane protein CASK isoform 1 [Mus musculus];NP_001271434.1//peripheral plasma membrane protein CASK isoform 3 [Mus musculus];NP_001271433.1//peripheral plasma membrane protein CASK isoform 2 [Mus musculus];NP_033936.2//peripheral plasma membrane protein CASK isoform 4 [Mus musculus]	calcium/calmodulin-dependent serine protein kinase (MAGUK family)
103710	3059	2.83	1.58	-0.840877	2.41033e-05	Down	3.10278e-06	Slc35e4	GO:0016021//integral component of membrane	NA	NA	K15286//solute carrier family 35, member E4	EDL40446.1//solute carrier family 35, member E4, isoform CRA_b, partial [Mus musculus]	solute carrier family 35, member E4
103140	1875	9.51	5.31	-0.840733	3.92368e-10	Down	2.63848e-11	Gstt3	GO:0005737//cytoplasm	GO:0004364//glutathione transferase activity	GO:0006749//glutathione metabolic process	K00799//glutathione S-transferase [EC:2.5.1.18]	NP_598755.1//glutathione S-transferase theta-3 isoform 1 [Mus musculus];XP_021060896.1//glutathione S-transferase theta-3 isoform X2 [Mus pahari]	glutathione S-transferase, theta 3
11307	5821	0.68	0.38	-0.839535	0.00700196	Down	0.00156538	Abcg1	GO:0005768//endosome;GO:0009897//external side of plasma membrane;GO:0005794//Golgi apparatus;GO:0016021//integral component of membrane;GO:0005739//mitochondrion;GO:0055037//recycling endosome;GO:0005886//plasma membrane	GO:0005524//ATP binding;GO:0046982//protein heterodimerization activity;GO:0017127//cholesterol transporter activity;GO:0042803//protein homodimerization activity;GO:0043531//ADP binding;GO:0019534//toxin transmembrane transporter activity;GO:0034041//sterol-transporting ATPase activity;GO:0034437//glycoprotein transporter activity;GO:0016887//ATPase activity;GO:0005548//phospholipid transporter …	GO:0010875//positive regulation of cholesterol efflux;GO:0034436//glycoprotein transport;GO:0042987//amyloid precursor protein catabolic process;GO:0008203//cholesterol metabolic process;GO:0006355//regulation of transcription, DNA-templated;GO:0034374//low-density lipoprotein particle remodeling;GO:0010872//regulation of cholesterol esterification;GO:0030301//cholesterol transport;GO:0033344//ch…	K05679//ATP-binding cassette, subfamily G (WHITE), member 1	NP_033723.1//ATP-binding cassette sub-family G member 1 [Mus musculus]	ATP binding cassette subfamily G member 1
20198	513	591.8	331.47	-0.836231	2.59097e-154	Down	3.86398e-157	S100a4	GO:0070062//extracellular exosome;GO:0005634//nucleus;GO:0005615//extracellular space;GO:0048471//perinuclear region of cytoplasm;GO:0043005//neuron projection	GO:0003779//actin binding;GO:0003723//RNA binding;GO:0050786//RAGE receptor binding;GO:0042802//identical protein binding;GO:0005509//calcium ion binding;GO:0046914//transition metal ion binding;GO:0048306//calcium-dependent protein binding	GO:0043123//positive regulation of I-kappaB kinase/NF-kappaB signaling	K21128//protein S100-A9;K17274//calpactin-1 light chain	NP_035441.1//protein S100-A4 [Mus musculus]	S100 calcium binding protein A4
14961	1193	11.06	6.2	-0.835011	1.5324e-07	Down	1.40546e-08	H2-Ab1	GO:0016020//membrane;GO:0042613//MHC class II protein complex;GO:0009897//external side of plasma membrane;GO:0005622//intracellular;GO:0005794//Golgi apparatus;GO:0016021//integral component of membrane;GO:0005771//multivesicular body;GO:0005886//plasma membrane;GO:0005769//early endosome	GO:1990405//protein antigen binding;GO:0015643//toxic substance binding;GO:0042605//peptide antigen binding;GO:0031625//ubiquitin protein ligase binding;GO:0008134//transcription factor binding	GO:0019882//antigen processing and presentation;GO:0002504//antigen processing and presentation of peptide or polysaccharide antigen via MHC class II;GO:0048002//antigen processing and presentation of peptide antigen;GO:0071346//cellular response to interferon-gamma;GO:0002381//immunoglobulin production involved in immunoglobulin mediated immune response;GO:0019886//antigen processing and present…	K06752//major histocompatibility complex, class II	NP_996988.2//histocompatibility 2, class II antigen A, beta 1 precursor [Mus musculus]	histocompatibility 2, class II antigen A, beta 1
107885	768	9.49	5.32	-0.834982	0.000210664	Down	3.2188e-05	Mthfs	GO:0005759//mitochondrial matrix;GO:0005829//cytosol;GO:0005739//mitochondrion;GO:0005737//cytoplasm	GO:0005542//folic acid binding;GO:0046872//metal ion binding;GO:0005524//ATP binding;GO:0030272//5-formyltetrahydrofolate cyclo-ligase activity	GO:0006536//glutamate metabolic process;GO:0046657//folic acid catabolic process;GO:0046653//tetrahydrofolate metabolic process;GO:0035999//tetrahydrofolate interconversion;GO:0009396//folic acid-containing compound biosynthetic process	K01934//5-formyltetrahydrofolate cyclo-ligase [EC:6.3.3.2]	NP_081105.1//5-formyltetrahydrofolate cyclo-ligase [Mus musculus]	5, 10-methenyltetrahydrofolate synthetase
17127	5090	1.73	0.97	-0.834715	1.75938e-05	Down	2.19684e-06	Smad3	GO:0005634//nucleus;GO:0005654//nucleoplasm;GO:0000790//nuclear chromatin;GO:0005737//cytoplasm;GO:0005829//cytosol;GO:0005667//transcription factor complex;GO:0005637//nuclear inner membrane;GO:0005886//plasma membrane	GO:0003677//DNA binding;GO:0031490//chromatin DNA binding;GO:0043425//bHLH transcription factor binding;GO:0070410//co-SMAD binding;GO:0005518//collagen binding;GO:0003682//chromatin binding;GO:0019899//enzyme binding;GO:0003700//DNA binding transcription factor activity;GO:0008013//beta-catenin binding	GO:0097296//activation of cysteine-type endopeptidase activity involved in apoptotic signaling pathway;GO:0006351//transcription, DNA-templated;GO:0007050//cell cycle arrest;GO:0032924//activin receptor signaling pathway;GO:0007179//transforming growth factor beta receptor signaling pathway;GO:0045216//cell-cell junction organization;GO:0060070//canonical Wnt signaling pathway;GO:0048701//embryon…	K04500//mothers against decapentaplegic homolog 2/3	NP_005893.1//mothers against decapentaplegic homolog 3 isoform 1 [Homo sapiens]	SMAD family member 3
67711	1082	44.32	24.86	-0.834132	1.55609e-25	Down	3.52314e-27	Nsmce1	GO:0030915//Smc5-Smc6 complex;GO:0043231//intracellular membrane-bounded organelle;GO:0005634//nucleus;GO:0005654//nucleoplasm;GO:0000781//chromosome, telomeric region	GO:0046872//metal ion binding;GO:0004842//ubiquitin-protein transferase activity;GO:0046983//protein dimerization activity;GO:0016874//ligase activity	GO:0006281//DNA repair;GO:0016567//protein ubiquitination;GO:0035556//intracellular signal transduction;GO:0000724//double-strand break repair via homologous recombination;GO:2001022//positive regulation of response to DNA damage stimulus;GO:0006301//postreplication repair	NA	NP_080606.2//non-structural maintenance of chromosomes element 1 homolog [Mus musculus]	NSE1 homolog, SMC5-SMC6 complex component
50918	2847	3.1	1.74	-0.833181	2.22613e-05	Down	2.84604e-06	Myadm	GO:0001726//ruffle;GO:0070062//extracellular exosome;GO:0030864//cortical actin cytoskeleton;GO:0045121//membrane raft;GO:0005911//cell-cell junction;GO:0016021//integral component of membrane;GO:0005886//plasma membrane	NA	GO:0072659//protein localization to plasma membrane;GO:0030335//positive regulation of cell migration;GO:0010629//negative regulation of gene expression;GO:0090038//negative regulation of protein kinase C signaling;GO:1900026//positive regulation of substrate adhesion-dependent cell spreading;GO:0034115//negative regulation of heterotypic cell-cell adhesion;GO:0030837//negative regulation of acti…	K04224//tachykinin receptor 3	XP_005371461.1//PREDICTED: myeloid-associated differentiation marker [Microtus ochrogaster]	myeloid-associated differentiation marker
319625	2245	3.65	2.05	-0.832273	5.36671e-05	Down	7.35594e-06	Galm	GO:0070062//extracellular exosome;GO:0005737//cytoplasm	GO:0030246//carbohydrate binding;GO:0004034//aldose 1-epimerase activity	GO:0006006//glucose metabolic process;GO:0033499//galactose catabolic process via UDP-galactose;GO:0005975//carbohydrate metabolic process;GO:0006012//galactose metabolic process	K01785//aldose 1-epimerase [EC:5.1.3.3]	NP_795937.1//aldose 1-epimerase [Mus musculus]	galactose mutarotase
77579	7783	1.62	0.91	-0.832055	2.47124e-07	Down	2.34192e-08	Myh10	GO:0016459//myosin complex	GO:0051015//actin filament binding;GO:0005524//ATP binding;GO:0003774//motor activity	NA	K10352//myosin heavy chain	XP_015150613.1//PREDICTED: myosin-10 isoform X4 [Gallus gallus]	myosin, heavy polypeptide 10, non-muscle
58203	1048	13.22	7.43	-0.831288	3.05341e-08	Down	2.54796e-09	Zbp1	GO:0005634//nucleus;GO:0005829//cytosol;GO:0005737//cytoplasm	GO:0003723//RNA binding;GO:0003677//DNA binding;GO:0003726//double-stranded RNA adenosine deaminase activity;GO:0003692//left-handed Z-DNA binding	GO:0051607//defense response to virus;GO:0016032//viral process;GO:0045087//innate immune response;GO:0060340//positive regulation of type I interferon-mediated signaling pathway	K12965//Z-DNA binding protein 1	NP_001132991.1//Z-DNA-binding protein 1 isoform 2 [Mus musculus];NP_067369.2//Z-DNA-binding protein 1 isoform 1 [Mus musculus]	Z-DNA binding protein 1
19411	2763	7.85	4.42	-0.828646	5.41936e-12	Down	3.00504e-13	Rarg	GO:0005634//nucleus;GO:0005654//nucleoplasm;GO:0005667//transcription factor complex;GO:0000790//nuclear chromatin	GO:0003707//steroid hormone receptor activity;GO:0046965//retinoid X receptor binding;GO:0003677//DNA binding;GO:0003708//retinoic acid receptor activity;GO:0000977//RNA polymerase II regulatory region sequence-specific DNA binding;GO:0008270//zinc ion binding;GO:0003700//DNA binding transcription factor activity	GO:0002068//glandular epithelial cell development;GO:0043010//camera-type eye development;GO:0031641//regulation of myelination;GO:0048732//gland development;GO:0060324//face development;GO:0060534//trachea cartilage development;GO:0045637//regulation of myeloid cell differentiation;GO:0003430//growth plate cartilage chondrocyte growth;GO:0043065//positive regulation of apoptotic process;GO:00703…	K08529//retinoic acid receptor gamma	XP_021071883.1//retinoic acid receptor gamma isoform X2 [Mus pahari];XP_008531223.1//PREDICTED: retinoic acid receptor gamma isoform X1 [Equus przewalskii]	retinoic acid receptor, gamma
56496	1763	5.16	2.91	-0.826352	2.22077e-05	Down	2.83768e-06	Tspan6	GO:0070062//extracellular exosome;GO:0016021//integral component of membrane	GO:0004871//signal transducer activity	GO:0043123//positive regulation of I-kappaB kinase/NF-kappaB signaling;GO:1901223//negative regulation of NIK/NF-kappaB signaling;GO:0039532//negative regulation of viral-induced cytoplasmic pattern recognition receptor signaling pathway	K17295//tetraspanin-6	NP_062630.2//tetraspanin-6 [Mus musculus]	tetraspanin 6
666348	2227	2.57	1.45	-0.825715	0.00121705	Down	0.000220194	Apol7e	GO:0005576//extracellular region	GO:0008289//lipid binding	GO:0006869//lipid transport;GO:0042157//lipoprotein metabolic process	K14480//apolipoprotein L	NP_001128274.1//apolipoprotein L 7e [Mus musculus]	apolipoprotein L 7e
67839	3242	1.93	1.09	-0.824273	0.000466708	Down	7.70992e-05	Gpsm1	GO:0005654//nucleoplasm;GO:0043234//protein complex;GO:0005794//Golgi apparatus;GO:0005829//cytosol;GO:0005789//endoplasmic reticulum membrane;GO:0005886//plasma membrane;GO:0000139//Golgi membrane	GO:0001965//G-protein alpha-subunit binding;GO:0005092//GDP-dissociation inhibitor activity;GO:0030695//GTPase regulator activity	GO:0007399//nervous system development;GO:0008277//regulation of G-protein coupled receptor protein signaling pathway;GO:0016239//positive regulation of macroautophagy;GO:0030154//cell differentiation;GO:0034260//negative regulation of GTPase activity;GO:1905098//negative regulation of guanyl-nucleotide exchange factor activity	K15839//G-protein signaling modulator 1	NP_700459.2//G-protein-signaling modulator 1 isoform 1 [Mus musculus];EDL08299.1//G-protein signalling modulator 1 (AGS3-like, C. elegans), isoform CRA_c, partial [Mus musculus];NP_001342504.1//G-protein-signaling modulator 1 isoform 5 [Mus musculus];NP_001186076.1//G-protein-signaling modulator 1 isoform 3 [Mus musculus]	G-protein signalling modulator 1 (AGS3-like, C. elegans)
667034	1223	7.51	4.25	-0.82135	2.80698e-05	Down	3.65904e-06	Pnp2	GO:0070062//extracellular exosome;GO:0005856//cytoskeleton;GO:0005829//cytosol;GO:0005622//intracellular;GO:0005737//cytoplasm	GO:0004731//purine-nucleoside phosphorylase activity;GO:0042301//phosphate ion binding;GO:0008144//drug binding;GO:0002060//purine nucleobase binding;GO:0001882//nucleoside binding	GO:0009116//nucleoside metabolic process;GO:0042278//purine nucleoside metabolic process;GO:0042102//positive regulation of T cell proliferation;GO:0008637//apoptotic mitochondrial changes;GO:0010332//response to gamma radiation;GO:0034418//urate biosynthetic process;GO:0045739//positive regulation of DNA repair;GO:0046070//dGTP metabolic process;GO:0070233//negative regulation of T cell apoptoti…	K03783//purine-nucleoside phosphorylase [EC:2.4.2.1]	NP_001116843.1//purine-nucleoside phosphorylase 2 [Mus musculus]	purine-nucleoside phosphorylase 2
68738	3594	2.35	1.33	-0.821235	4.54491e-05	Down	6.16484e-06	Acss1	GO:0005759//mitochondrial matrix;GO:0005739//mitochondrion	GO:0003987//acetate-CoA ligase activity;GO:0005524//ATP binding;GO:0016208//AMP binding	GO:0019427//acetyl-CoA biosynthetic process from acetate;GO:0006085//acetyl-CoA biosynthetic process;GO:0019542//propionate biosynthetic process;GO:0019413//acetate biosynthetic process	K01895//acetyl-CoA synthetase [EC:6.2.1.1]	BAD32553.1//mKIAA1846 protein, partial [Mus musculus]	acyl-CoA synthetase short-chain family member 1
233071	4433	2.26	1.28	-0.820179	1.3525e-05	Down	1.65579e-06	Arhgap33	GO:0005938//cell cortex;GO:0043234//protein complex;GO:0015629//actin cytoskeleton;GO:0005886//plasma membrane;GO:0005737//cytoplasm	GO:0019901//protein kinase binding;GO:0035091//phosphatidylinositol binding;GO:0005096//GTPase activator activity	GO:0007165//signal transduction;GO:0007264//small GTPase mediated signal transduction;GO:0015031//protein transport	K17933//Rho GTPase-activating protein 33	NP_839983.1//rho GTPase-activating protein 33 isoform a [Mus musculus];BAE24965.1//unnamed protein product, partial [Mus musculus]	Rho GTPase activating protein 33
14824	2348	17.72	10.04	-0.819619	5.32283e-22	Down	1.46493e-23	Grn	GO:0070062//extracellular exosome;GO:0005768//endosome;GO:0005783//endoplasmic reticulum;GO:0005764//lysosome	GO:0003723//RNA binding	NA	NA	NP_032201.2//granulins precursor [Mus musculus]	granulin
66090	986	8.33	4.72	-0.81953	0.000253492	Down	3.93848e-05	Ypel3	NA	NA	NA	K14697//solute carrier family 30 (zinc transporter), member 10	XP_011980257.1//PREDICTED: protein yippee-like 3 isoform X2, partial [Ovis aries musimon];AAH09171.4//Ypel3 protein, partial [Mus musculus]	yippee like 3
66667	4606	2.23	1.27	-0.812215	5.24711e-06	Down	6.01468e-07	Hspbap1	GO:0005737//cytoplasm	NA	NA	K19375//HSPB1-associated protein 1	NP_780320.2//HSPB1-associated protein 1 [Mus musculus]	Hspb associated protein 1
50997	4105	8.95	5.1	-0.81139	2.71863e-19	Down	8.97488e-21	Mpp2	GO:0005856//cytoskeleton;GO:0030054//cell junction;GO:0014069//postsynaptic density;GO:0005737//cytoplasm;GO:0043198//dendritic shaft;GO:0032590//dendrite membrane;GO:0043197//dendritic spine;GO:0045211//postsynaptic membrane;GO:0032591//dendritic spine membrane	GO:0044325//ion channel binding;GO:0030165//PDZ domain binding	GO:0060291//long-term synaptic potentiation;GO:0051260//protein homooligomerization;GO:0060079//excitatory postsynaptic potential	K06103//calcium/calmodulin-dependent serine protein kinase [EC:2.7.11.1]	XP_021032496.1//MAGUK p55 subfamily member 2 isoform X1 [Mus caroli];NP_057904.1//MAGUK p55 subfamily member 2 [Mus musculus]	membrane protein, palmitoylated 2 (MAGUK p55 subfamily member 2)
16450	4054	2.89	1.65	-0.808603	1.42213e-06	Down	1.50677e-07	Jag2	GO:0016020//membrane;GO:0005887//integral component of plasma membrane;GO:0005886//plasma membrane	GO:0008083//growth factor activity;GO:0005509//calcium ion binding;GO:0005112//Notch binding	GO:0045747//positive regulation of Notch signaling pathway;GO:0042127//regulation of cell proliferation;GO:0007283//spermatogenesis;GO:1990134//epithelial cell apoptotic process involved in palatal shelf morphogenesis;GO:0003016//respiratory system process;GO:0042492//gamma-delta T cell differentiation;GO:0030155//regulation of cell adhesion;GO:0001709//cell fate determination;GO:0045061//thymic …	K21635//jagged-2	NP_034718.2//protein jagged-2 precursor [Mus musculus]	jagged 2
[truncated: 167 more rows]
