# Supplementary material for: High Levels of Eomes Promote Exhaustion of Anti-tumor CD8+ T Cells
Source: Front Immunol. 2018 Dec 18;9:2981. doi: 10.3389/fimmu.2018.02981 (PMC6305494; doi:10.3389/fimmu.2018.02981)
Supplement: Supplementary file 2 [file Table_2.xlsx]

## Sheet: up
Table S2. Direct regulatory targets of Eomes predicted by BETA analysis.
Chroms	txStart	txEnd	refseqID	rank product	Strands	GeneSymbol
chr9	124102182	124109140	NM_009915	8.165e-07	+	Ccr2
chr14	56117618	56120625	NM_010373	3.062e-06	-	Gzme
chr10	61297835	61304263	NM_011073	3.266e-06	+	Prf1
chr13	33004540	33017955	NM_009256	4.241e-06	+	Serpinb9
chr11	46454930	46481254	NM_134250	5.67e-06	+	Havcr2
chr14	56129567	56132593	NM_010372	6.532e-06	-	Gzmd
chr6	128778484	128788641	NM_008527	1.395e-05	-	Klrb1c
chr9	124121542	124127183	NM_009917	1.397e-05	+	Ccr5
chr9	118478188	118486132	NM_001164789	1.551e-05	+	Eomes
chr13	32965512	32979037	NM_011454	2.511e-05	+	Serpinb6b
chr1	161780691	161788495	NM_001205243	2.722e-05	-	Fasl
chr1	21368330	21369743	NM_001033904	3.164e-05	+	Khdc1c
chr14	56258857	56262260	NM_013542	3.629e-05	-	Gzmb
chr6	98925341	99435345	NM_053202	3.692e-05	-	Foxp1
chr1	138963708	139176042	NM_001166501	6.732e-05	+	Dennd1b
chr13	113171873	113180897	NM_008196	7.176e-05	-	Gzmk
chr5	142903115	142906724	NM_007393	8.034e-05	-	Actb
chr5	72695977	72736602	NM_013698	8.764e-05	-	Txk
chr7	127296259	127335137	NM_008400	8.8e-05	+	Itgal
chr6	122270596	122282833	NM_016970	0.0001038	-	Klrg1
chr1	53755511	53785215	NM_133810	0.0001073	-	Stk17b
chr15	27605920	27630693	NM_001013792	0.0001396	-	Otulin
chr7	43437137	43438246	NM_024253	0.0001656	+	Nkg7
chr4	59189549	59222833	NM_011673	0.0001789	+	Ugcg
chr12	32173396	32208338	NM_001146201	0.0001856	-	Pik3cg
chr2	167298444	167349178	NM_019835	0.0002045	-	B4galt5
chr12	25093798	25096092	NM_010496	0.0002143	-	Id2
chr1	138062858	138175305	NM_011210	0.000216	-	Ptprc
chr1	21383555	21386384	NM_001113187	0.0002265	+	Khdc1b
chr7	111067984	111083030	NM_013507	0.0002341	-	Eif4g2
chr1	191718023	191784257	NM_172266	0.0002352	+	Lpgat1
chr19	40659769	40741602	NM_009848	0.0002352	+	Entpd1
chr4	11758156	11817905	NM_019753	0.0002537	+	Cdh17
chr3	103860276	103912252	NM_008979	0.0002559	+	Ptpn22
chr9	56089975	56128890	NM_011193	0.000275	+	Pstpip1
chr13	60895350	60897447	NM_007797	0.0002807	-	Ctla2b
chr11	83525778	83530518	NM_013653	0.000291	-	Ccl5
chr2	126320972	126491553	NM_001080944	0.0002911	-	Atp8b4
chr6	128879460	128891124	NM_001254947	0.0002976	-	BC035044
chr9	90202048	90270769	NM_194334	0.0003037	-	Tbc1d2b
chr19	24999528	25202432	NM_028785	0.0003086	+	Dock8
chr13	95696919	95702768	NM_010170	0.0003101	+	F2rl2
chr14	70774380	70778494	NM_010071	0.0003135	+	Dok2
chr2	75659258	75669407	NM_198090	0.0003184	+	Hnrnpa3
chr14	64652530	64806296	NM_001081177	0.0003193	+	Kif13b
chr6	122309009	122317677	NM_010749	0.0003248	+	M6pr
chr7	126585007	126589092	NM_138310	0.000335	+	Apobr
chr13	52967208	52981039	NM_017373	0.0003391	-	Nfil3
chr18	56432131	56503792	NM_026240	0.0003404	+	Gramd3
chr12	82311348	82451784	NM_172579	0.000356	+	Sipa1l1
chr15	11981338	11996007	NM_011294	0.000364	-	Sub1
chr13	93771678	93943016	NM_009712	0.0003762	+	Arsb
chr4	11704446	11714993	NM_010276	0.0004004	+	Gem
chr17	84183927	84187947	NM_001001806	0.0004128	-	Zfp36l2
chr8	120736357	120756692	NM_008320	0.0004314	+	Irf8
chr5	149047226	149053037	NM_010439	0.0004525	-	Hmgb1
chr15	78480548	78495066	NM_008368	0.0004655	-	Il2rb
chr9	114756835	114781993	NM_133978	0.0004736	-	Cmtm7
chr12	98268634	98276722	NM_008152	0.0005045	+	Gpr65
chr1	51469487	51478399	NM_028696	0.0005241	-	Nabp1
chr12	86678699	86695681	NM_177354	0.0005362	+	Vash1
chr8	128685653	128733579	NM_010578	0.0005557	+	Itgb1
chr12	69372149	69375980	NM_007481	0.000577	+	Arf6
chr7	90130231	90209447	NM_146194	0.0005778	+	Picalm
chr1	153455757	153487660	NM_007842	0.0005934	-	Dhx9
chrX	7878305	7883432	NM_138606	0.0006023	+	Pim2
chr2	101714284	101797707	NM_001083810	0.0006024	-	Prr5l
chr12	111538100	111546753	NM_178041	0.0006038	+	Eif5
chr7	142375915	142387870	NM_009983	0.0006214	-	Ctsd
chr17	35470088	35474563	NM_010391	0.0006329	+	H2-Q10
chr1	80501067	80665352	NM_001285927	0.0006355	-	Dock10
chr11	88047372	88053757	NM_001078167	0.0006369	+	Srsf1
chr2	34772089	34776529	NM_022310	0.0006419	+	Hspa5
chr6	29768442	29912310	NM_021414	0.0006462	+	Ahcyl2
chr4	48051247	48083352	NM_015743	0.0006618	+	Nr4a3
chr13	95601788	95618433	NM_010169	0.0006815	-	F2r
chr15	103240396	103246698	NR_104427	0.0007293	+	Hnrnpa1
chr11	50293956	50325673	NM_007597	0.0007377	-	Canx
chr8	91070056	91123844	NM_011250	0.0007507	+	Rbl2
chr2	103767106	103797078	NM_001111292	0.0007547	-	Caprin1
chr3	104822784	104864505	NM_009797	0.0007622	-	Capza1
chr17	86753863	86833410	NM_010137	0.0008016	+	Epas1
chr10	44437173	44458748	NM_007548	0.0008156	-	Prdm1
chr3	59114622	59132462	NM_001287120	0.0008187	-	P2ry14
chr3	27317076	27339665	NM_009425	0.0008247	+	Tnfsf10
chr9	75386781	75410016	NM_015806	0.0008291	-	Mapk6
chr11	11800287	11808962	NM_021891	0.0008498	-	Fignl1
chr4	6396207	6454271	NM_010945	0.0008571	-	Nsmaf
chr2	85037119	85047114	NM_182990	0.0008757	+	Ssrp1
chr11	46436960	46442721	NM_001104556	0.0008837	+	Med7
chr15	63929093	64060448	NM_144846	0.0008842	-	Fam49b
chr2	11172381	11301226	NM_008859	0.0009082	+	Prkcq
chr15	25622549	25813671	NM_019472	0.0009323	+	Myo10
chr3	60472829	60629748	NM_001253713	0.0009343	+	Mbnl1
chr18	56707812	56753424	NM_010721	0.0009357	+	Lmnb1
chr17	71252175	71310965	NM_145158	0.000971	-	Emilin2
chr18	38993144	39376285	NM_175164	0.0009843	+	Arhgap26
chr3	108186288	108192286	NM_001287093	0.0009869	+	Amigo1
chr11	109450855	109473596	NM_001029842	0.00101	-	Slc16a6
chr17	86963110	87000069	NM_145491	0.001057	+	Rhoq
chr13	113209658	113218104	NM_023612	0.001098	+	Esm1
chr7	127271878	127274059	NM_009266	0.001102	-	Sephs2
chr10	61197111	61273438	NM_001081127	0.001103	-	Adamts14
chr9	79815561	79977882	NM_001081243	0.001107	-	Filip1
chr13	113042762	113046388	NM_027127	0.001117	-	Gpx8
chr2	118663576	118698020	NM_001033254	0.001139	+	Pak6
chr7	90302354	90410719	NM_031394	0.001176	+	Sytl2
chr14	56082163	56085197	NM_008572	0.001191	-	Mcpt8
chr5	105519470	105608954	NM_133897	0.001198	+	Lrrc8c
chr11	97799671	97838764	NM_010688	0.001222	+	Lasp1
chr13	24415121	24477289	NM_007717	0.001227	+	Cmah
chr5	32458969	32493712	NM_172707	0.00123	+	Ppp1cb
chr3	20122083	20155116	NM_013755	0.00125	-	Gyg
chr11	70651846	70654650	NM_011072	0.001254	-	Pfn1
chr14	56156580	56159579	NM_010375	0.001255	-	Gzmg
chr8	80699942	80739459	NM_053124	0.001284	-	Smarca5
chr10	62580246	62602298	NM_019553	0.001296	-	Ddx21
chr2	35691993	35730994	NM_001001602	0.001318	+	Dab2ip
chr1	58393135	58406548	NM_025824	0.001322	+	Bzw1
chr9	71110658	71163289	NM_022026	0.001325	-	Aqp9
chr5	52150202	52190546	NM_007839	0.001341	-	Dhx15
chr2	22774326	22875653	NM_019456	0.001349	+	Apbb1ip
chr3	51416015	51475985	NM_053089	0.001363	+	Naa15
chr11	121702426	121717389	NM_144797	0.001372	+	Metrnl
chr6	35177615	35247598	NM_027513	0.001378	+	Nup205
chr1	171632402	171653037	NM_144539	0.001429	-	Slamf7
chr11	53259813	53300479	NM_008300	0.001435	-	Hspa4
chr8	79683441	79711740	NM_015751	0.001483	-	Abce1
chr4	120968316	121017247	NM_133716	0.001493	-	Smap2
chr1	165648944	165708094	NM_001038846	0.001546	-	Rcsd1
chr11	11690176	11772926	NM_001301865	0.00155	+	Ikzf1
chr15	75108160	75111949	NM_001099217	0.001557	-	Ly6c2
chr1	105990405	106034079	NM_001122676	0.001594	+	Zcchc2
chr9	69453682	69491785	NM_007585	0.0016	+	Anxa2
chr5	115506675	115555987	NM_133915	0.001602	+	Pxn
chr11	83964430	84044576	NM_194341	0.001638	+	Synrg
chr1	54985169	55027478	NM_031179	0.00164	-	Sf3b1
chr19	37268740	37330613	NM_031156	0.001671	-	Ide
chr17	45567777	45573261	NM_008302	0.001689	-	Hsp90ab1
chr4	121145372	121188534	NM_001081013	0.001712	-	Rlf
chr3	30855949	30897194	NM_027965	0.001719	+	Gpr160
chr17	33646232	33685458	NM_001109913	0.001724	-	Hnrnpm
chr1	54645339	54926387	NM_001081433	0.001734	-	Ankrd44
chr14	20929432	21033673	NM_009502	0.001741	+	Vcl
chr3	59178913	59195104	NM_001302203	0.001746	-	Gpr87
chr17	35439166	35443770	NM_001201460	0.001773	+	H2-Q9
chr10	41519499	41531042	NM_016898	0.001784	+	Cd164
chr7	135689787	135716379	NM_001081117	0.001795	-	Mki67
chr19	41210841	41264004	NM_133352	0.001797	-	Tm9sf3
chr5	36868569	36955078	NM_172994	0.001808	+	Ppp2r2c
chr1	191821472	191833049	NM_010892	0.001819	+	Nek2
chr7	114046781	114117781	NM_025846	0.001826	-	Rras2
chr3	135438758	135467178	NM_025356	0.001826	+	Ube2d3
chr12	98433993	98577940	NM_029911	0.001832	-	Kcnk10
chr9	115242581	115310421	NM_024222	0.001858	-	Stt3b
chr17	27057303	27122223	NM_080553	0.001884	+	Itpr3
chr8	57511842	57515999	NM_008252	0.001912	+	Hmgb2
chr5	77086985	77095267	NM_001159901	0.001927	-	Hopx
chr14	120911193	120948044	NM_023579	0.001932	+	Ipo5
chr1	191575733	191621691	NM_178632	0.001978	+	Ints7
chr11	57645441	57787500	NM_134189	0.001979	+	Galnt10
chr5	140607340	140615545	NM_008494	0.002004	+	Lfng
chr1	171588612	171607410	NM_008534	0.002007	-	Ly9
chr12	85599104	85639878	NM_001205052	0.002082	+	Jdp2
chr2	122028579	122053632	NM_144545	0.002101	+	Eif3j1
chr13	51846674	51848474	NM_011817	0.002122	+	Gadd45g
chr3	69004971	69034623	NM_133786	0.002157	+	Smc4
chr11	95749066	95764713	NM_201609	0.002173	+	Zfp652
chr9	87022028	87077774	NM_024195	0.002207	+	Cyb5r4
chr13	98842080	98891042	NM_001048267	0.002284	-	Tnpo1
chr1	87620311	87720510	NM_001110192	0.002334	+	Inpp5d
chr4	6365679	6396122	NM_001098227	0.002356	+	Sdcbp
chr17	29032659	29043372	NM_013663	0.002368	+	Srsf3
chr16	91647823	91679192	NM_178880	0.002404	+	Son
chr5	38706456	38876693	NM_013748	0.002437	-	Clnk
chr14	105258672	105309298	NM_029561	0.002475	+	Ndfip2
chr13	95627176	95891922	NM_027711	0.002475	-	Iqgap2
chr4	135120644	135177990	NM_019732	0.00248	+	Runx3
chr4	48193330	48279589	NM_029572	0.002486	-	Erp44
chr8	79639675	79677755	NM_001081164	0.002488	+	Otud4
chr16	13833572	13903145	NM_001039533	0.002578	-	Pdxdc1
chr4	150897132	150909921	NM_020569	0.002582	-	Park7
chr5	105115766	105139586	NM_001256005	0.002587	-	Gbp4
chr2	165288030	165326479	NM_207706	0.002613	-	Elmo2
chr4	40722929	40737151	NM_001164672	0.00265	+	Dnaja1
chr12	8674133	8752583	NM_001160222	0.00267	+	Pum2
chr4	135856070	135869899	NM_001284196	0.002672	+	Srsf10
chr14	52160418	52197239	NM_033618	0.002681	-	Supt16
chr2	154871409	154892906	NM_026030	0.00271	-	Eif2s2
chr6	100833637	100868717	NM_182939	0.002735	+	Ppp4r2
chr1	80266817	80340430	NM_016716	0.002749	-	Cul3
chr10	111480616	111498150	NM_001146707	0.002749	+	Nap1l1
chr11	86694652	86757492	NM_001003908	0.002755	-	Cltc
chr13	101680760	101692630	NM_001024955	0.002764	-	Pik3r1
chr5	20893023	20951822	NM_001080977	0.002775	-	Rsbn1l
chr1	191537364	191575534	NM_029766	0.002795	-	Dtl
chr11	46193848	46312859	NM_001252459	0.002814	-	Cyfip2
chr15	103191545	103215352	NM_001110216	0.002814	-	Cbx5
chr10	121365089	121397245	NM_029364	0.002822	+	Gns
chr15	96411697	96460843	NM_028148	0.002846	-	Scaf11
chr13	21833023	21833575	NM_001177544	0.002864	-	Hist1h2ao
chr18	62177712	62179981	NM_007420	0.002884	-	Adrb2
chr5	124004640	124032260	NM_177876	0.00289	-	Vps37b
chr7	101348068	101412586	NM_001040111	0.002928	+	Arap1
chr17	26561511	26656933	NM_026170	0.002934	+	Ergic1
chr16	32016289	32079342	NM_177326	0.002953	-	Pak2
chr10	127165155	127172340	NM_008080	0.00296	+	B4galnt1
chr9	88449363	88482397	NM_001284328	0.002977	-	Syncrip
chr1	85717082	85736606	NM_177055	0.003041	-	A630001G21Rik
chr5	108121646	108132591	NM_028876	0.003084	-	Tmed5
chr13	54071844	54108345	NM_027324	0.003091	+	Sfxn1
chr5	129020155	129024321	NM_009391	0.003099	+	Ran
chr7	126571399	126584280	NM_001146311	0.003118	-	Cln3
chrX	107089334	107104970	NM_172435	0.003123	+	P2ry10
chr11	97159709	97187892	NM_008379	0.003144	-	Kpnb1
chr5	3543832	3570546	NM_001042501	0.003174	+	Fam133b
chr5	45669924	45700547	NM_019438	0.003189	+	Ncapg
chr4	103114389	103165754	NM_027696	0.003194	+	Mier1
chr1	85793446	85851577	NM_133781	0.003221	+	Cab39
chr13	3538074	3566261	NM_008112	0.003272	+	Gdi2
chr5	72755717	72868448	NM_001113464	0.003276	-	Tec
chr17	35424876	35428361	NM_207648	0.003296	+	H2-Q6
chr15	36770261	36790932	NM_001253807	0.003326	-	Ywhaz
chr1	64532803	64604548	NM_009952	0.003344	+	Creb1
chr2	68210446	68471981	NM_016866	0.003366	-	Stk39
chr19	37376402	37421859	NM_010615	0.003389	+	Kif11
chr10	7444872	7473477	NM_029975	0.003393	-	Ulbp1
chr4	107367783	107414338	NM_028355	0.003451	+	Ndc1
chr2	152847963	152895321	NM_001141976	0.003459	+	Tpx2
chr2	83724396	83806917	NM_008402	0.00347	+	Itgav
chr3	146729578	146770238	NM_001164198	0.003471	-	Prkacb
chr12	51743721	51829536	NM_144788	0.003482	-	Hectd1
chr1	166393611	166409828	NM_001142948	0.003565	-	Pogk
chr6	119923968	120038655	NM_001185020	0.003586	-	Wnk1
chr7	135537823	135686294	NM_011212	0.003601	+	Ptpre
chr2	160645896	160722763	NM_009408	0.003619	+	Top1
chr10	20312468	20342501	NM_153787	0.003626	+	Bclaf1
chr19	21778339	21858360	NM_031997	0.003629	+	Tmem2
chr17	35199366	35202007	NM_001278601	0.003673	-	Tnf
chr3	105678461	105687571	NM_017397	0.003686	-	Ddx20
chr10	99263230	99267489	NM_026268	0.003701	+	Dusp6
chr8	35375740	35388137	NM_177741	0.003749	+	Ppp1r3b
chr12	118231685	118301440	NM_001166385	0.00375	-	Sp4
chr9	32422203	32541452	NM_008026	0.003779	-	Fli1
chr6	85334961	85374634	NM_177466	0.003787	-	Rab11fip5
chr14	16365205	16430787	NM_009409	0.003795	+	Top2b
chr15	78439666	78468634	NM_027902	0.003802	-	Tmprss6
chr11	49244190	49263024	NM_010794	0.00388	+	Mgat1
chr8	23241325	23257080	NM_001042484	0.003897	-	Golga7
chr15	99972779	100016358	NM_001284521	0.003948	+	Larp4
chr9	121719180	121756841	NM_010918	0.003949	+	Nktr
chr2	69723087	69754059	NM_001081086	0.003951	+	Ppig
chr4	101151973	101265282	NM_146145	0.003956	-	Jak1
chr13	96542734	96640167	NM_023420	0.003997	+	Col4a3bp
chr4	145268975	145315147	NM_009401	0.004008	-	Tnfrsf8
chr11	6467598	6476076	NM_011221	0.004023	-	Purb
chr1	171559192	171585316	NM_018729	0.004071	+	Cd244
chr7	110018424	110055114	NM_181517	0.00408	+	Ipo7
chr2	144250123	144270572	NM_024225	0.004094	-	Snx5
chr11	94044204	94126082	NM_001199205	0.004109	+	Spag9
chr10	28668394	28882749	NM_178666	0.004157	+	Themis
chr2	83644577	83664616	NM_026934	0.004171	+	Zc3h15
chr1	131910457	131936321	NM_175294	0.004187	+	Nucks1
chr12	11265885	11319785	NM_025695	0.004198	+	Smc6
chr13	12395374	12438893	NM_144835	0.004213	+	Heatr1
chr13	98246844	98262992	NM_178918	0.004215	-	Utp15
chr10	82985496	83195891	NM_021439	0.004319	+	Chst11
chr2	120506829	120563831	NM_011743	0.004347	-	Zfp106
chr4	32657118	32775217	NM_001081392	0.004442	+	Mdn1
chr1	125392904	125435727	NM_001205386	0.004443	-	Actr3
chr8	94179088	94180327	NM_013602	0.004449	+	Mt1
chr7	66109514	66173798	NM_001081163	0.00448	+	Chsy1
chr2	12924040	13003453	NM_008961	0.004515	+	Pter
chr18	32939040	33195767	NM_009793	0.004515	+	Camk4
chr14	121542038	121797734	NM_134074	0.004562	-	Dock9
chr17	35439154	35443773	NM_001198561	0.004629	+	H2-Q7
chr8	15011024	15033332	NM_029116	0.004682	+	Kbtbd11
chr1	37801462	37855373	NR_110976	0.004707	-	Tsga10
chr5	137852146	137858049	NM_133209	0.004725	-	Pilrb1
chr7	112225835	112355194	NM_177282	0.004745	+	Mical2
chr3	69072220	69127092	NM_008467	0.004749	-	Kpna4
chr1	46807543	46853509	NM_172653	0.004758	-	Slc39a10
chr4	116601051	116627951	NM_016777	0.004782	-	Nasp
chr1	43934006	44002971	NM_009418	0.004786	+	Tpp2
chr2	127336158	127338377	NM_010090	0.004857	+	Dusp2
chr5	36794866	36796754	NM_026242	0.004868	-	Mrfap1
chr11	58009063	58062032	NM_028451	0.004942	+	Larp1
chr12	31654868	31937630	NM_001163126	0.005098	+	Cog5
chr14	52110902	52161339	NM_001168515	0.005144	+	Rpgrip1
chr2	69861561	69871846	NM_001110145	0.005173	+	Ssb
chr8	46575593	46617200	NM_001001184	0.005243	-	Primpol
chr10	19591957	19610225	NM_010511	0.005246	+	Ifngr1
chr2	73429609	73453889	NM_001289722	0.005246	-	Wipf1
chr14	66153256	66281052	NM_001162365	0.005311	-	Ptk2b
chr5	113550419	113589725	NM_177292	0.005347	+	Wscd2
chr14	70654245	70766628	NM_023045	0.005349	-	Xpo7
chr7	99837568	99858883	NM_025668	0.005355	-	Spcs2
chr7	79273265	79361601	NM_018811	0.005355	+	Abhd2
chr1	86064618	86139295	NM_027357	0.005375	+	Psmd1
chr3	142530335	142550151	NM_001083312	0.005406	+	Gbp7
chr9	35046578	35116810	NM_009178	0.005439	-	St3gal4
chr5	124061856	124095798	NM_019875	0.005446	-	Abcb9
chr9	50662752	50727984	NM_178118	0.005454	-	Dixdc1
chr9	20907205	20959888	NM_001199432	0.005494	-	Dnmt1
chr4	141858141	141874920	NM_025994	0.005511	-	Efhd2
chr13	119690350	119708260	NM_001291439	0.005528	+	Hmgcs1
chr1	43123070	43196761	NM_001289533	0.005583	-	Fhl2
chr12	80945503	80950507	NM_001079694	0.00567	+	Srsf5
chr15	6579846	6665608	NM_011815	0.005676	+	Fyb
chr13	37971400	37994190	NM_025965	0.005761	-	Ssr1
chr13	19749681	19824257	NM_181754	0.005791	-	Gpr141
chr6	52713728	52766779	NM_025816	0.005798	+	Tax1bp1
chr3	68869585	68872163	NM_001167996	0.005849	+	1110032F04Rik
chr9	95954759	96053029	NM_011916	0.005863	+	Xrn1
chr1	13564692	13589910	NM_028173	0.005914	-	Tram1
chr6	88883473	88898780	NM_008564	0.005918	-	Mcm2
chr6	54816915	54890224	NM_199143	0.005945	+	Znrf2
chr15	84680997	84703673	NM_146061	0.005974	+	Prr5
chr10	18055939	18125155	NM_001111065	0.005987	+	Reps1
chr4	32615472	32653265	NM_001122978	0.006015	+	Casp8ap2
chr10	88091397	88146941	NM_029249	0.006034	-	Parpbp
chr5	77310483	77349328	NM_153798	0.006053	+	Polr2b
chr6	86524496	86526165	NM_011865	0.006056	-	Pcbp1
chr1	9848280	9902568	NM_001037759	0.006072	+	Sgk3
chr13	113592178	113618564	NM_130796	0.006078	-	Snx18
chr19	4445907	4477143	NM_134164	0.006086	-	Syt12
chr17	45391887	45433707	NM_152810	0.006103	-	Cdc5l
chr16	52031548	52208046	NM_001033238	0.006115	+	Cblb
chr8	22375549	22398621	NM_181325	0.006173	-	Slc25a15
chr12	86880702	86884814	NM_145836	0.006207	-	Irf2bpl
chr3	108107274	108146152	NM_010306	0.006207	-	Gnai3
chr2	104754792	104816696	NM_001123327	0.006226	-	Qser1
chr14	62332104	62372992	NM_026001	0.006228	+	Rnaseh2b
chr19	20373433	20390671	NM_010730	0.006327	-	Anxa1
chr3	152210457	152236830	NM_057172	0.006334	+	Fubp1
chr1	171682054	171705257	NM_007649	0.006346	+	Cd48
chr11	70764446	70772928	NM_177565	0.006408	+	Zfp3
chr11	104502525	104550620	NM_001285989	0.006438	-	Cdc27
chr3	63976142	64019078	NM_001033300	0.006489	+	Gmps
chr1	139422382	139453007	NM_172643	0.006509	+	Zbtb41
chr17	57105384	57107757	NM_009404	0.00651	+	Tnfsf9
chr2	52136646	52338798	NM_010889	0.006545	-	Neb
chr13	38036988	38061433	NM_024242	0.006546	+	Riok1
chr16	35983362	36036162	NM_008465	0.006582	+	Kpna1
chr19	24919915	24961616	NM_146097	0.006597	-	Cbwd1
chr2	127800199	127831859	NM_009772	0.006636	-	Bub1
chr9	59388553	59486374	NM_019927	0.006684	-	Arih1
chr13	52835109	52929677	NM_016709	0.006723	-	Auh
chr19	17326140	17339505	NM_001136484	0.006757	-	Gcnt1
chr12	98771021	98787774	NM_001160108	0.006762	+	Zc3h14
chr1	153749425	153764221	NM_011882	0.006804	+	Rnasel
chr3	105942677	105960248	NM_009725	0.006821	-	Atp5f1
chr10	42761495	42832514	NM_153055	0.006839	+	Sec63
chr11	79014800	79146354	NM_013571	0.006845	-	Ksr1
chr1	182467258	182517483	NM_009794	0.00686	-	Capn2
chr7	118131311	118243637	NM_001031814	0.006946	-	Smg1
chr7	119783825	119794058	NM_027698	0.006958	-	Eri2
chr11	95824499	95832140	NM_153104	0.006989	+	Phospho1
chr3	103739814	103791563	NM_001301304	0.007004	-	Hipk1
chr13	21833023	21833475	NM_178185	0.007025	-	Hist1h2ap
chr4	132974094	133001882	NM_010208	0.007029	+	Fgr
chr4	40735648	40757885	NM_021535	0.007064	-	Smu1
chr4	89137369	89181090	NM_024433	0.007069	+	Mtap
chr7	29983954	30028282	NM_001033355	0.007073	+	Zfp568
chr6	47454323	47526139	NM_012042	0.007131	+	Cul1
chr6	100228564	100287358	NM_019743	0.00714	-	Rybp
chr11	86499010	86544807	NM_001114334	0.007153	-	Rps6kb1
chr16	32608895	32632794	NM_011638	0.007166	+	Tfrc
chr3	108902806	108911704	NM_025845	0.007175	-	Prpf38b
chr17	80200079	80207305	NM_001195487	0.007246	-	Srsf7
chr5	38526812	38561595	NM_011715	0.007263	-	Wdr1
chr10	91147570	91170550	NM_001283048	0.007271	-	Tmpo
chr3	130695916	130709444	NM_025509	0.007352	-	Ostc
chr13	98309896	98316967	NM_145455	0.007384	-	Btf3
chr10	67185749	67256326	NM_001242396	0.007397	+	Jmjd1c
chr7	98494221	98501830	NM_001113379	0.00744	+	Lrrc32
chr13	98686237	98694831	NM_001025606	0.007547	-	Tmem171
chr7	72077829	72306595	NM_001024703	0.007571	-	Mctp2
chr8	83715176	83723351	NM_197982	0.00761	+	Ddx39
chr1	161816111	161876661	NM_172645	0.007624	-	Suco
chr19	12766938	12796123	NM_053009	0.007628	-	Zfp91
chr13	24801656	24812899	NM_024473	0.007643	+	BC005537
chr18	42275352	42341540	NM_172626	0.007655	+	Rbm27
chr1	52163449	52233232	NM_001081081	0.007658	-	Gls
chr5	65763520	65826784	NM_001024917	0.007681	+	N4bp2
chr5	92284009	92310024	NM_172713	0.007708	-	Sdad1
chr3	158010492	158031754	NM_001093753	0.007786	-	Srsf11
chr11	106502138	106612930	NM_198292	0.00779	-	Tex2
chr19	10941480	10949266	NM_023731	0.007818	-	Ccdc86
chr7	89954653	89980976	NM_021876	0.007846	-	Eed
chr9	113793329	113842903	NM_001286603	0.007865	+	Clasp2
chr2	69897245	70024010	NM_177783	0.00787	+	Ubr3
chr16	38346998	38352763	NM_001017429	0.007964	+	Cox17
chr9	80066902	80144780	NM_146003	0.00797	+	Senp6
chr14	57582270	57664956	NM_020506	0.007976	-	Xpo4
chr17	26505590	26508472	NM_013642	0.007979	-	Dusp1
chr14	102976580	102982637	NM_177715	0.007995	-	Kctd12
chr2	75832176	75931350	NM_172666	0.007996	+	Agps
chr11	77686138	77717966	NM_001024205	0.00815	+	Nufip2
chr13	98723405	98815449	NM_172591	0.00818	-	Fcho2
chr16	33380774	33503903	NM_011749	0.008222	+	Zfp148
chr10	40223245	40246979	NM_001042556	0.008231	-	Rpf2
chr1	78417957	78488897	NM_001278075	0.008232	-	Farsb
chr4	123349632	123684360	NM_001199136	0.0083	-	Macf1
chr16	49855653	49911683	NM_010581	0.008324	+	Cd47
chr7	114215558	114254680	NM_033370	0.00839	-	Copb1
chr2	148436650	148443535	NM_010740	0.008395	-	Cd93
chr6	17637097	17666536	NM_007604	0.008437	+	Capza2
chr11	26471401	26593920	NM_027260	0.008475	-	Vrk2
chr11	72607260	72686481	NM_025985	0.008477	+	Ube2g1
chr2	126791557	126876261	NM_021450	0.008509	-	Trpm7
chr12	69184157	69186773	NM_146035	0.008511	+	Mgat2
chr9	21368531	21405363	NM_001277322	0.008518	+	Ilf3
chr11	83473107	83506740	NM_027427	0.008533	+	Taf15
chr1	88698225	88702191	NM_177305	0.008534	-	Arl4c
chr6	70844526	70905240	NM_010121	0.008534	+	Eif2ak3
chr1	180568974	180601254	NM_007415	0.008555	+	Parp1
chr7	114264549	114276116	NM_011965	0.008611	-	Psma1
chr6	129045900	129057471	NM_153094	0.008614	+	Klrb1f
chr14	56099880	56102574	NM_007800	0.008639	-	Ctsg
chr2	114516417	114654928	NM_025675	0.008693	-	Dph6
chr4	129713814	129742303	NM_011317	0.008733	-	Khdrbs1
chr12	31595353	31634658	NM_001164090	0.008754	-	Bcap29
chr14	105114518	105177327	NM_134077	0.008773	-	Rbm26
chr5	67392146	67427799	NM_001164806	0.0088	-	Bend4
chr18	36504926	36515805	NM_010415	0.008864	-	Hbegf
chr12	40203128	40223189	NM_013562	0.008872	-	Ifrd1
chr10	116485160	116581511	NM_001037846	0.008881	-	Cnot2
chr17	87107678	87137588	NM_019654	0.008883	+	Socs5
chr8	94172617	94173567	NM_008630	0.008937	+	Mt2
chr15	38487429	38519266	NM_001301688	0.008954	-	Azin1
chr5	124629051	124724455	NM_011596	0.008959	+	Atp6v0a2
chr1	95627242	95667594	NM_001159745	0.00897	-	St8sia4
chr5	62602445	62766177	NM_178407	0.00898	-	Arap2
chr2	80315465	80354055	NM_024181	0.008982	+	Dnajc10
chr4	11958184	11965713	NM_001098231	0.009031	-	Pdp1
chr3	52268336	52350109	NM_019739	0.009086	+	Foxo1
chr16	56015507	56029717	NM_001024622	0.009101	-	Pcnp
chr4	109061144	109118036	NM_001134791	0.00926	-	Osbpl9
chr12	104214543	104221129	NM_001168295	0.009281	+	Serpina3f
chr6	49085217	49214954	NM_023670	0.009281	-	Igf2bp3
chr11	34226820	34783905	NM_033374	0.009381	-	Dock2
chr8	93971587	94012640	NM_011787	0.009478	-	Amfr
chr10	85102626	85117747	NM_001013028	0.0095	+	Tmem263
chr7	126546910	126566366	NM_146200	0.009503	-	Eif3c
chr1	9718621	9748382	NM_173443	0.009517	-	Vcpip1
chr13	67038593	67061170	NM_001166218	0.009527	-	Zfp712
chr13	29906574	29984391	NM_001289920	0.009572	-	E2f3
chr9	106448639	106452918	NM_029631	0.009662	+	Abhd14b
chr17	71183977	71249818	NM_022882	0.009676	+	Lpin2
chr12	69803756	69893163	NM_201519	0.009707	-	Map4k5
chr12	69311542	69357176	NM_025441	0.009759	-	Nemf
chr16	35397311	35490873	NM_028295	0.00976	-	Pdia5
chr6	137735081	137751930	NM_011499	0.009835	+	Strap
chr6	137477244	137519895	NM_001271589	0.009863	-	Eps8
chr7	122970563	122980183	NM_175023	0.009874	+	Rbbp6
chr4	155944157	155959604	NM_001284312	0.009889	+	Ube2j2
chr1	165763779	165775304	NM_011804	0.009889	+	Creg1
chr11	69398517	69413675	NM_001017426	0.009895	-	Kdm6b
chr13	33084102	33094380	NM_173052	0.009902	+	Serpinb1b
chr14	78569608	78644451	NR_104044	0.009937	-	Dgkh
chr17	44188571	44280168	NM_172621	0.00999	+	Clic5
chr4	46451116	46472523	NM_130889	0.01001	+	Anp32b
chr2	78869046	78920583	NM_009454	0.01006	+	Ube2e3
chr16	32142824	32165476	NM_146069	0.01011	-	Nrros
chr10	21295978	21368889	NM_019702	0.01012	+	Hbs1l
chr9	53098453	53248112	NM_029936	0.01014	-	Ddx10
chr8	116995678	117082449	NM_029686	0.01019	-	Pkd1l2
chr11	83942089	83963086	NM_030096	0.01019	+	Ddx52
chr9	14780197	14782964	NM_019683	0.01028	-	Ankrd49
chr10	18011259	18023252	NM_028440	0.01032	-	Abracl
chr4	19608299	19709004	NM_177327	0.01033	-	Wwp1
chr4	3574878	3616623	NM_054089	0.01034	+	Tgs1
chrX	159708600	159975920	NR_110970	0.0104	+	Sh3kbp1
chr9	75497783	75559657	NM_016963	0.01044	-	Tmod3
chr4	150855090	150868880	NM_133753	0.01045	+	Errfi1
chr18	32837224	32853242	NM_144863	0.01047	+	Wdr36
chr9	86552475	86571842	NM_028352	0.01048	-	Pgm3
chr12	64942439	64965536	NM_025707	0.01049	-	Klhl28
chr2	117279992	117342877	NM_011246	0.01051	-	Rasgrp1
chr6	71880637	71908762	NM_027275	0.01052	-	Ptcd3
chr7	48866428	48881041	NM_001013368	0.01053	-	E2f8
chr2	146241298	146512004	NM_001033348	0.01054	-	Ralgapa2
chr3	20058290	20118491	NR_105047	0.01054	+	Hltf
chr14	31336723	31371983	NM_009796	0.01065	+	Capn7
chr7	16234584	16244154	NM_176912	0.01073	-	C5ar2
chr13	111425679	111490041	NM_001122963	0.01074	-	Gpbp1
chr7	139103637	139213307	NM_001162540	0.01077	-	Stk32c
chr7	48789002	48827437	NM_028031	0.01079	+	Zdhhc13
chr8	122883821	123042284	NM_001081379	0.01087	-	Ankrd11
chr4	133964738	133967991	NM_016957	0.01088	-	Hmgn2
chr9	94517863	94538081	NM_001033145	0.01105	-	1190002N15Rik
chr15	58094046	58135082	NM_027435	0.01107	-	Atad2
chr13	111746434	111808983	NM_011945	0.0111	-	Map3k1
chr15	96287521	96405463	NM_175251	0.01111	+	Arid2
chr18	88971789	89131014	NM_175542	0.01112	+	Rttn
chr1	181173225	181211978	NM_145514	0.01114	-	Wdr26
chr15	84923427	84942963	NM_016714	0.01117	+	Nup50
chr9	35124413	35175987	NM_027030	0.01117	-	Dcps
chr14	20734872	20794088	NM_001039138	0.01121	-	Camk2g
chr3	115938972	116007406	NM_023214	0.01123	-	Slc30a7
chr16	96361763	96404030	NM_028078	0.01136	+	Igsf5
chr8	110810491	110846803	NM_133953	0.0114	-	Sf3b3
chr10	7792893	7822563	NM_026141	0.01141	+	Ppil4
chr8	85636587	85691009	NM_001081324	0.0115	-	Neto2
chr16	37011785	37095417	NM_001159369	0.01162	+	Polq
chr5	72914361	72978841	NM_001113423	0.01164	+	Slain2
chr17	79848389	79896123	NM_178050	0.01169	-	Atl2
chr4	48430955	48473422	NM_172304	0.01173	-	Tex10
chr12	36091834	36156825	NM_025840	0.01182	-	Bzw2
chr3	142790901	142882004	NM_178654	0.01186	-	Pkn2
chr11	74906358	74925798	NM_013761	0.01194	-	Srr
chr2	120609381	120621559	NM_025475	0.012	+	Haus2
chr9	69989465	70011659	NM_001008238	0.01203	+	Bnip2
chr16	13903160	13949619	NM_001289562	0.01209	+	Mpv17l
chr5	108065673	108109219	NM_013827	0.01209	+	Mtf2
chr14	21033741	21052442	NM_018829	0.01211	-	Ap3m1
chr10	90989310	91082743	NM_001042558	0.01215	-	Apaf1
chr15	37967327	38078854	NM_001112721	0.01216	-	Ubr5
chr16	10835058	10843235	NM_001162932	0.01218	+	Rmi2
chr7	79392337	79450264	NM_145946	0.01221	+	Fanci
chr4	46138510	46172402	NM_001033201	0.01221	+	Ncbp1
chr19	23206440	23273897	NM_153808	0.01222	-	Smc5
chr11	53649518	53707319	NM_009012	0.01233	-	Rad50
chr4	11191350	11204779	NM_001037134	0.01235	+	Ccne2
chr1	135262698	135284084	NM_001159624	0.01238	-	Rnpep
chr11	46235556	46239871	NM_177075	0.01238	+	Fndc9
chr8	35465264	35495533	NM_026067	0.01239	-	Eri1
chr11	117849236	117855743	NM_009689	0.01243	+	Birc5
chr7	110122058	110143299	NM_009516	0.01245	+	Wee1
chr3	88142394	88169167	NM_133665	0.01246	+	Mef2d
chr9	110532596	110618633	NM_001081340	0.01253	+	Setd2
chr13	113794507	114157461	NM_172595	0.01258	+	Arl15
chr12	31640054	31654826	NM_028002	0.0126	-	Dus4l
chr2	120860275	120970715	NM_009461	0.01267	-	Ubr1
chr12	21390328	21417436	NM_011739	0.0127	-	Ywhaq
chr7	51879144	51994458	NM_008087	0.01272	+	Gas2
chr5	148327409	148399904	NM_007513	0.01272	-	Slc7a1
chr9	116087694	116175363	NM_029575	0.01274	-	Tgfbr2
chr2	125736985	125782870	NM_177608	0.01274	-	Secisbp2l
chrX	113040591	113185515	NM_018818	0.01274	-	Chm
chr11	74898079	74909340	NM_177325	0.01276	+	Tsr1
chr2	60751952	60963204	NM_020296	0.01277	-	Rbms1
chr14	87416582	87545508	NM_172605	0.01279	+	Tdrd3
chr9	104151596	104262930	NM_001163026	0.0128	-	Dnajc13
chr7	13279264	13311427	NM_001083188	0.01285	+	Lig1
chr9	106429538	106431567	NM_009082	0.01286	+	Rpl29
chr4	126232167	126256319	NM_001145970	0.01287	-	Map7d1
chr6	67266978	67289302	NM_001113566	0.01292	+	Serbp1
chr12	116281221	116373098	NM_028731	0.01304	+	Esyt2
chr11	54596145	54638864	NM_001252498	0.01317	+	Rapgef6
chr15	100227858	100261248	NM_007497	0.01317	+	Atf1
chr1	127204985	127482972	NM_145128	0.0132	+	Mgat5
chr15	12117850	12185449	NM_011767	0.01325	+	Zfr
chr11	30106842	30198257	NM_009260	0.01326	-	Sptbn1
chr18	21001299	21028224	NM_019706	0.01327	+	Rnf138
chr11	97715156	97744704	NM_054051	0.01329	-	Pip4k2b
chr8	111768472	111854310	NM_011801	0.01329	-	Cfdp1
chr9	108096021	108190383	NM_007567	0.01332	-	Bsn
chr7	16246744	16259338	NM_001173550	0.01335	-	C5ar1
chr17	8165517	8196470	NM_201230	0.01336	+	Fgfr1op
chr10	117750642	117792705	NM_134010	0.01339	-	Nup107
chr4	62619671	62659847	NM_001081650	0.0134	+	Rgs3
chr11	8993136	9011191	NM_008316	0.01348	-	Hus1
chr5	67260564	67291461	NM_030108	0.01352	+	Tmem33
chr14	56205262	56211407	NM_010374	0.01354	-	Gzmf
chr8	106059602	106130537	NM_010901	0.01359	+	Nfatc3
chr2	155390655	155440783	NM_001242558	0.01372	-	Ncoa6
chr7	46396467	46433353	NM_008421	0.01374	+	Kcnc1
chr9	61372365	61418497	NM_001083928	0.01374	+	Tle3
chr10	76575647	76590338	NM_080845	0.01375	+	Ftcd
chr14	75131122	75230842	NM_001247984	0.01376	+	Lcp1
chr19	36083715	36104773	NM_019428	0.01377	+	Rpp30
chr11	51763662	51791953	NM_025535	0.01382	+	Sar1b
chr16	55811376	55822138	NM_001159394	0.01388	-	Nfkbiz
chr3	152396683	152462826	NM_001287139	0.01389	+	Zzz3
chr13	20090506	20608353	NM_080288	0.01391	+	Elmo1
chr7	44731481	44748349	NM_001289838	0.01392	-	Zfp473
chr9	95857596	95951644	NM_019864	0.01402	+	Atr
chr6	119479667	119483886	NM_133940	0.01406	+	Fbxl14
chr3	108678637	108722299	NM_029522	0.01408	-	Gpsm2
chr2	65088338	65238626	NM_027225	0.01412	-	Cobll1
chr14	19872558	19977249	NM_001038637	0.01419	-	Gng2
chr8	116921739	116941503	NM_028131	0.01419	+	Cenpn
chr6	39603236	39725463	NM_139294	0.01422	-	Braf
chr2	112239840	112247111	NM_207206	0.01426	+	Lpcat4
chr4	108459425	108559415	NM_175472	0.0143	+	Zcchc11
chr7	30161267	30169727	NM_011980	0.01431	-	Zfp146
chr4	124714860	124732422	NM_029157	0.01431	+	Sf3a3
chr11	94291138	94321911	NM_026313	0.01434	-	Luc7l3
chr6	72841113	72899979	NM_019715	0.01434	-	Kcmf1
chr11	90249475	90278573	NM_026178	0.01439	+	Mmd
chr11	68503018	68552695	NM_001004435	0.01446	+	Pik3r6
chr2	10153542	10256529	NM_172471	0.01448	+	Itih5
chr11	88068278	88084729	NM_016686	0.01454	+	Vezf1
chr11	107479527	107498036	NM_025894	0.01459	+	Psmd12
chr1	138484713	138619696	NM_021605	0.0146	-	Nek7
chr5	107534710	107551542	NM_175241	0.0146	+	1700028K03Rik
chr12	76937268	76962248	NM_001146176	0.01462	-	Max
chr14	20384637	20388910	NM_134081	0.01468	-	Dnajc9
chr11	107033080	107131922	NM_176850	0.01469	-	Bptf
chr10	127660917	127666703	NM_001122895	0.01478	-	Nab2
chr16	55973803	56008912	NM_173026	0.01481	+	Zbtb11
chr7	139213274	139229012	NM_001143755	0.01483	+	Lrrc27
chr12	100549777	100725028	NM_153587	0.01487	-	Rps6ka5
chr16	90229143	90284425	NM_178923	0.0149	-	Scaf4
chr16	87698953	87733346	NM_007520	0.01492	+	Bach1
chr7	30095075	30107614	NM_011981	0.01494	+	Zfp260
chr19	53600395	53645831	NM_007790	0.01498	+	Smc3
chr3	142302079	142391850	NM_001190857	0.01498	-	Pdlim5
chr6	149309413	149335663	NM_026054	0.01503	+	2810474O19Rik
chr14	65805910	65817822	NM_023209	0.01505	+	Pbk
chr10	79693825	79695261	NM_001302499	0.0151	+	Gzmm
chr14	52198150	52237572	NM_201637	0.01511	-	Chd8
chr4	106316212	106441327	NM_183225	0.01513	+	Usp24
chr18	75367364	75395934	NM_001042660	0.01515	+	Smad7
chr14	73519863	73548242	NM_172527	0.01517	-	Nudt15
chr9	65587204	65595962	NM_172453	0.01517	+	Pif1
chr2	26628456	26636497	NM_019833	0.0152	+	Fam69b
chr5	115297109	115300990	NM_019682	0.01524	-	Dynll1
chr8	13338803	13378448	NM_001291766	0.01525	+	Tfdp1
chr6	82725026	82774454	NM_013820	0.01527	-	Hk2
chr10	3256207	3267771	NM_001204916	0.01527	-	H60c
chr2	155133480	155226855	NM_008395	0.01528	+	Itch
chr4	138455147	138460126	NM_025451	0.01535	+	Camk2n1
chr2	52428319	52558611	NM_146123	0.01545	-	Cacnb4
chr11	84048044	84068357	NM_019819	0.01546	-	Dusp14
chr10	39732159	39875205	NM_011264	0.01546	+	Rev3l
chr3	96727610	96791155	NM_026406	0.01554	+	Rnf115
chr6	131284388	131293244	NM_025564	0.01559	-	Magohb
chr7	90442780	90448043	NM_145151	0.0156	+	Crebzf
chr9	86581362	86687277	NM_001198933	0.01562	-	Me1
chr2	121956000	122015326	NM_212450	0.01565	+	Ctdspl2
chr3	142765246	142783605	NM_145546	0.0157	+	Gtf2b
chr16	56033719	56037774	NM_029092	0.01572	-	Trmt10c
chr16	95257557	95300258	NM_001039057	0.01573	+	Kcnj15
chr1	128363706	128417416	NM_177445	0.01581	-	Dars
chr6	29348105	29376675	NM_007594	0.01586	+	Calu
chr11	88194105	88211507	NM_001291270	0.01588	+	Mrps23
chr9	56041844	56059083	NM_011992	0.01589	+	Rcn2
chr14	47240943	47276857	NM_172598	0.01589	-	Wdhd1
chr11	70844760	70943105	NM_019400	0.01593	+	Rabep1
chr17	3519255	3557713	NM_146074	0.016	-	Tfb1m
chr13	17986639	17993351	NM_025904	0.016	-	Yae1d1
chr13	40917633	40960892	NM_133219	0.01603	+	Gcnt2
chr5	124540790	124550503	NM_019770	0.01603	+	Tmed2
chr8	57523824	57653055	NM_001167981	0.01604	-	Galnt7
chr9	7184565	7207031	NM_029775	0.01604	+	Dcun1d5
chr14	122107081	122159603	NM_080556	0.01617	+	Tm9sf2
chr7	80294450	80316259	NM_145150	0.01618	+	Prc1
chr1	139454772	139494088	NM_009791	0.01622	+	Aspm
chr8	70597489	70608314	NM_133772	0.01622	-	Ssbp4
chr4	135870925	135873846	NM_026383	0.01625	-	Pnrc2
chr14	118137126	118164232	NM_021434	0.01626	+	Gpr180
chr7	4007072	4063204	NM_001113474	0.01627	-	Lair1
chr10	21124929	21160984	NM_001198914	0.01635	-	Myb
chr13	24831658	24842153	NM_019551	0.01635	+	Tdp2
chr6	3962594	3968354	NM_009364	0.01635	-	Tfpi2
chr1	37878889	37890411	NM_026913	0.01636	-	Mitd1
chr1	175601377	175625635	NM_010209	0.01639	-	Fh1
chr4	145212367	145246870	NM_011610	0.0164	-	Tnfrsf1b
chr8	104511027	104534637	NM_144931	0.01646	-	Nae1
chr17	44096309	44105808	NM_199016	0.01652	-	Enpp4
chr1	160906410	160974976	NM_001024952	0.01654	+	Rc3h1
chr13	108044473	108049146	NM_001048250	0.01661	+	Smim15
chr5	147016654	147076572	NM_080795	0.01661	-	Lnx2
chr8	80980732	81014906	NM_027554	0.01683	-	Usp38
chr5	92415539	92435199	NM_183392	0.01687	-	Nup54
chr8	122568014	122573130	NM_026014	0.01688	+	Cdt1
chr8	126930663	126945921	NM_024214	0.01688	-	Tomm20
chr16	13780698	13814841	NM_001039521	0.01692	+	Rrn3
chr11	79591211	79694012	NM_175543	0.01711	+	Rab11fip4
chr18	36560602	36658908	NM_175375	0.01718	+	Ankhd1
chr11	53350766	53421830	NM_033565	0.01718	+	Aff4
chr15	67102874	67176882	NM_009177	0.01722	-	St3gal1
chr10	117814596	117845974	NM_024457	0.01724	-	Rap1b
chr2	140119880	140170558	NM_001081090	0.01726	-	Esf1
chr17	17527722	17624489	NM_172827	0.01727	-	Lnpep
chr4	87769924	88033407	NM_027326	0.01728	-	Mllt3
chr8	66476345	66486507	NM_025465	0.01736	-	Tma16
chr3	153907288	153910967	NR_028098	0.01737	-	Rabggtb
chr18	67390730	67402749	NM_026473	0.01738	+	Tubb6
chr16	17130137	17132383	NM_022324	0.0174	-	Sdf2l1
chr11	58307068	58314613	NM_001040686	0.01748	+	Zfp692
chr13	49653077	49679016	NR_073168	0.01752	+	Nol8
chr11	77982815	78030535	NM_174852	0.01761	+	Phf12
chr5	105415774	105486189	NM_001033550	0.01765	+	Lrrc8b
chr10	26772511	26918648	NM_176837	0.01767	+	Arhgap18
chr14	25694169	25700466	NM_134084	0.0177	+	Ppif
chr15	44375226	44428307	NM_026149	0.01777	-	Nudcd1
chr5	66016548	66151954	NM_001127382	0.01777	-	Rbm47
chr11	76416731	76577739	NM_198894	0.01779	-	Abr
chr8	109778582	109864209	NM_009677	0.0179	+	Ap1g1
chr18	65983686	66002635	NM_001172062	0.01798	-	Lman1
chr5	107548966	107597888	NM_001161738	0.01801	-	Glmn
chr3	75876182	75956949	NM_175193	0.01802	-	Golim4
chr13	96480688	96542485	NM_012048	0.01809	-	Polk
chr3	108202227	108210527	NM_001289545	0.0181	-	Atxn7l2
chr3	19132143	19163065	NM_028840	0.01812	-	Armc1
chr3	103279292	103358770	NM_001079830	0.01817	+	Trim33
chr12	113185902	113189522	NM_153776	0.01818	+	Tmem121
chr9	44604891	44640731	NM_007841	0.01819	+	Ddx6
chr8	94214600	94315066	NM_172410	0.01823	+	Nup93
chr4	133847290	133874731	NM_001285506	0.01825	-	Rps6ka1
chr19	38788127	38819237	NM_021315	0.01849	-	Noc3l
chr5	72513303	72559645	NM_133921	0.01853	-	Nfxl1
chr2	11471430	11553929	NM_001177758	0.01859	-	Pfkfb3
chr11	84832360	84870738	NM_153144	0.01867	-	Ggnbp2
chr12	3426856	3506849	NM_001270988	0.01869	+	Asxl2
chr7	109010879	109034459	NM_021885	0.01872	+	Tub
chr1	171839696	171855097	NM_001252472	0.01877	+	Cd84
chr16	33829664	33949338	NM_010580	0.01886	+	Itgb5
chr2	73092800	73214447	NM_025942	0.01886	-	Ola1
chr5	115241769	115272895	NM_016698	0.019	-	Rnf10
chrX	52912213	52956961	NM_027642	0.01901	+	Phf6
chr12	102283640	102390854	NM_001161365	0.01906	+	Rin3
chr13	119428599	119460323	NM_001079849	0.01911	+	Paip1
chr18	20817223	20896078	NM_177038	0.01919	-	Trappc8
chr3	97689828	97888707	NM_001289702	0.01921	-	Pde4dip
chr9	75441523	75466432	NM_001039522	0.01928	+	Leo1
chr1	166379166	166393620	NM_030245	0.01928	+	Tada1
chr6	121210769	121226097	NM_017379	0.01929	+	Tuba8
chr10	122678761	122945793	NM_001110218	0.01931	+	Ppm1h
chr10	40075401	40142254	NM_028247	0.01932	-	Slc16a10
chr11	95863558	95914871	NM_008081	0.01935	-	B4galnt2
chr10	93858489	93891202	NM_019648	0.01937	-	Metap2
chr3	152093840	152165900	NM_016867	0.01943	-	Gipc2
chr3	144431106	144570216	NM_011828	0.01947	-	Hs2st1
chr9	53437121	53536671	NM_007499	0.01957	-	Atm
chr6	54923941	54971661	NM_001171007	0.01964	-	Nod1
chr15	58941233	59082026	NM_144800	0.01964	-	Mtss1
chr10	43874189	43901736	NM_001081054	0.01966	-	Qrsl1
chr11	4236784	4241026	NM_001013365	0.01986	+	Osm
chr4	126164082	126202710	NM_146153	0.01991	-	Thrap3
chr17	32048284	32062862	NM_001163734	0.01993	+	Rrp1b
chr5	115327176	115333080	NM_025573	0.01994	+	Srsf9
chr3	95929256	95947387	NM_023210	0.02004	+	Anp32e
chr16	23107467	23114132	NM_001123038	0.02014	+	Eif4a2
chr10	33996554	34019616	NM_025614	0.02031	-	Rwdd1
chr9	22331213	22389206	NM_028390	0.02033	-	Anln
chr1	183326235	183369565	NM_177389	0.02042	-	Mia3
chr4	6191104	6219788	NM_026534	0.02045	+	Ubxn2b
chr4	59769646	59783855	NM_001013577	0.02049	-	Inip
chr3	30995770	31052740	NM_008857	0.0205	+	Prkci
chr8	33653237	33698162	NM_010344	0.02054	+	Gsr
chr2	158409852	158499253	NM_001291138	0.02057	+	Ralgapb
chr10	89711972	89732295	NM_025914	0.02058	-	Actr6
chr8	94019402	94037039	NM_026623	0.02058	-	Nudt21
chr15	81365043	81399694	NM_133726	0.02067	-	St13
chr10	71225476	71238044	NM_009360	0.02069	-	Tfam
chr13	30540311	30545316	NM_025710	0.02078	-	Uqcrfs1
chr17	70844204	70846777	NM_001164077	0.0208	-	Tgif1
chr9	41968488	42124289	NM_011436	0.02081	-	Sorl1
chr8	75093617	75100593	NM_010442	0.02082	+	Hmox1
chr1	74435509	74544286	NM_176972	0.02086	-	Usp37
chr8	94386499	94395358	NM_022331	0.02091	+	Herpud1
chr4	144972621	145190666	NM_001276502	0.02097	-	Vps13d
chr9	20888174	20892179	NM_145610	0.02105	+	Ppan
chr10	75935572	75937734	NM_175329	0.02106	+	Chchd10
chr13	37826037	37935534	NM_026830	0.02111	+	Rreb1
chr10	61319656	61383523	NM_013753	0.02113	-	Pald1
chr4	134561689	134704290	NM_207237	0.02115	-	Man1c1
chr9	86467153	86555806	NM_177208	0.02116	+	Dopey1
chr9	96539299	96631503	NM_053268	0.02127	-	Rasa2
chr17	78377877	78418152	NM_199448	0.0213	-	Fez2
chr18	70453139	70472480	NM_172967	0.02138	-	4930503L19Rik
chr18	42202348	42262071	NM_134137	0.0214	-	Lars
chr10	11281586	11297969	NM_001168297	0.0214	+	Fbxo30
chr9	41013640	41157494	NM_176860	0.02151	-	Ubash3b
chr3	152346477	152393614	NM_001076676	0.02155	+	Usp33
chr2	125673099	125675642	NM_025613	0.02162	+	Eid1
chr12	69201778	69228190	NM_011133	0.02168	-	Pole2
chr3	84815576	84979198	NM_001177773	0.02168	+	Fbxw7
chr4	108227754	108301090	NM_001033634	0.02169	-	Zyg11b
chr8	117095864	117133720	NM_021486	0.0217	+	Bco1
chr11	31870939	31935635	NM_026252	0.02171	+	Cpeb4
chr8	109614516	109672592	NM_001039700	0.02171	+	Pkd1l3
chr3	158036681	158067090	NM_024194	0.02175	+	Lrrc40
chr17	80224488	80228497	NM_026053	0.02178	+	Gemin6
chr5	34153896	34169424	NM_146159	0.02179	-	Haus3
chr11	86265714	86357525	NM_001080931	0.02183	-	Med13
chr13	22002175	22009741	NM_019429	0.02189	-	Prss16
chr2	32876133	32925253	NM_146119	0.02194	+	Fam129b
chr7	128062639	128118491	NM_008401	0.02196	+	Itgam
chr8	88697027	88751946	NM_001128171	0.02199	+	Cyld
chr13	43398375	43402858	NM_023554	0.02203	+	Nol7
chr15	75045014	75048837	NM_001252055	0.02203	-	Ly6c1
chr7	122159436	122169875	NM_011121	0.02204	+	Plk1
chr9	121642715	121672954	NM_011703	0.02206	+	Vipr1
chr3	51252719	51340644	NM_023502	0.02213	-	Elf2
chr19	29251802	29313080	NM_008413	0.02219	+	Jak2
chr2	167643224	167661544	NM_145538	0.02234	-	Tmem189
chr6	82646711	82652865	NM_025882	0.0224	-	Pole4
chr16	34784949	35002434	NM_139300	0.02244	+	Mylk
chr17	35424846	35428361	NM_023124	0.02248	+	H2-Q8
chr10	117050997	117063814	NM_007636	0.02254	-	Cct2
chr9	50605239	50617464	NM_001134902	0.0226	-	AU019823
chr11	5528887	5542217	NM_134033	0.02261	-	Ccdc117
chr8	111538342	111626030	NM_001168623	0.02263	+	Znrf1
chr16	96001547	96082428	NM_001103179	0.02265	-	Brwd1
chr10	110941779	111010066	NM_172554	0.02267	-	Zdhhc17
chr15	74979811	74983430	NM_020498	0.02269	-	Ly6i
chr9	100495002	100546053	NM_010878	0.0227	-	Nck1
chr1	167226083	167285127	NM_030724	0.02283	-	Uck2
chr11	3494271	3504821	NM_172439	0.02288	-	Inpp5j
chr17	32354049	32389439	NR_033525	0.02289	-	Wiz
chr12	65062431	65073938	NM_013902	0.02291	-	Fkbp3
chr2	120089486	120154575	NM_133838	0.02294	-	Ehd4
chr13	81657805	81671890	NM_030257	0.02296	+	Lysmd3
chr1	191906780	191913247	NM_009579	0.02297	+	Slc30a1
chr7	100372232	100470159	NM_001017985	0.02299	+	C2cd3
chr4	3678120	3791612	NM_001111096	0.02316	+	Lyn
chr10	89640106	89686285	NM_198021	0.0232	-	Scyl2
chr16	3744098	3750788	NM_148924	0.0232	+	Zfp263
chr2	144270903	144281227	NM_001289631	0.02322	+	Mgme1
chr2	122028582	122053631	NM_001256055	0.02323	+	Eif3j2
chr19	10182887	10196872	NM_146094	0.02324	+	Fads1
chr16	33251455	33299562	NM_080557	0.02353	+	Snx4
chr14	76110890	76137379	NM_013745	0.02355	+	Nufip1
chr2	104143074	104410334	NM_001033347	0.02359	-	D430041D05Rik
chr6	89643987	89675529	NM_001178058	0.0236	+	Txnrd3
chr3	104864505	104930063	NM_001253703	0.02372	+	St7l
chr11	72301628	72313733	NM_001037713	0.02376	+	Xaf1
chr14	12284202	12303231	NM_001284387	0.02383	+	3830406C13Rik
chr4	44756558	44932214	NM_138590	0.02385	+	Zcchc7
chr11	77529161	77607815	NM_144825	0.02388	-	Taok1
chr2	139833478	140066805	NM_001159641	0.02388	-	Tasp1
chr4	3549040	3574768	NM_028097	0.02395	-	Tmem68
chr1	133131165	133139800	NM_133819	0.02396	+	Ppp1r15b
chr7	106156535	106215340	NM_029000	0.02396	-	Gvin1
chr1	79606875	79671972	NM_183027	0.02398	-	Ap1s3
chr2	70712407	70825480	NM_172664	0.02413	-	Tlk1
chr1	151884523	152090320	NM_197990	0.0242	-	1700025G04Rik
chr17	44603988	44736176	NM_001271631	0.02422	-	Runx2
chr2	127270228	127298934	NM_139308	0.02429	+	Stard7
chr6	146577910	146599198	NM_026218	0.02434	+	Fgfr1op2
chr3	146852366	146940256	NM_001302958	0.02436	+	Ttll7
chr5	137865828	137871758	NM_001024932	0.02445	-	Pilrb2
chr2	73312651	73337807	NM_029022	0.02452	+	Scrn3
chr1	136268122	136346104	NM_001081360	0.02453	-	Camsap2
chr19	53944305	54033278	NM_001168505	0.02466	+	Shoc2
chr14	78492245	78536860	NM_001164503	0.0248	-	Akap11
chr11	82980302	82991830	NM_172796	0.02485	-	Slfn9
chr4	132564066	132580866	NM_001081211	0.02491	+	Ptafr
chr18	46504605	46525971	NM_173423	0.02493	-	Fem1c
chr13	12565882	12609528	NM_026184	0.02494	+	Ero1lb
chr14	73552785	73596142	NM_011506	0.02497	+	Sucla2
chr2	131146324	131160020	NM_026091	0.02499	-	1700037H04Rik
chr12	28675206	28682174	NM_134052	0.02503	+	Adi1
chr18	88867879	88894207	NM_018821	0.02512	-	Socs6
chr8	71374118	71381952	NM_010150	0.02514	-	Nr2f6
chr4	47353304	47414924	NM_009370	0.02514	+	Tgfbr1
chr1	43750230	43827708	NM_026430	0.02529	-	Uxs1
chr12	65075605	65132058	NM_178912	0.02538	+	Fancm
chr4	88796741	88798203	NM_001098841	0.02541	+	Gm13278
chr13	43195518	43304172	NM_001033399	0.02546	-	Gfod1
chr11	76945655	76987389	NM_178645	0.0256	+	Blmh
chr3	137864486	137866922	NM_016750	0.02572	+	H2afz
chr10	84622436	84727178	NM_027423	0.02581	+	Polr3b
chr3	103914119	103966620	NM_172684	0.02604	+	Rsbn1
chr6	66896890	67021361	NM_001177558	0.02605	+	Gng12
chr8	75213943	75224113	NM_029182	0.02614	+	Rasd2
chr18	10566511	10610352	NM_001081222	0.02616	-	Esco1
chr2	114101160	114175339	NM_009702	0.02631	-	Aqr
chr12	102739829	102757810	NM_001142939	0.02638	-	Gm20604
chr6	108783058	108823723	NM_026011	0.02639	+	Arl8b
chr4	151047304	151057953	NM_009498	0.02649	-	Vamp3
chr8	70594480	70597290	NM_023627	0.0265	+	Isyna1
chr5	107597695	107642918	NM_001163461	0.02656	+	Rpap2
chr12	11240925	11265787	NM_177331	0.02657	-	Gen1
chr11	3202352	3244588	NM_001166548	0.02668	+	Eif4enif1
chr19	56722371	56724862	NM_007419	0.0268	+	Adrb1
chr5	114130434	114139321	NM_001040691	0.02681	+	Ung
chr11	84984487	85139955	NM_001029934	0.02687	-	Usp32
chr10	79758514	79766952	NR_027505	0.02691	-	Rnf126
chr4	132854063	132884458	NM_133887	0.02698	-	Stx12
chr17	6954964	6961156	NM_147155	0.02723	-	Tagap1
chr17	3483489	3519397	NM_001286757	0.02723	+	Tiam2
chr14	75702350	75754493	NM_177381	0.02726	-	Cog3
chr17	35979954	35989462	NM_008136	0.02731	+	Gnl1
chr4	10988661	11007619	NM_175175	0.02749	-	Plekhf2
chr10	118859348	118868903	NM_001014390	0.02751	-	Dyrk2
chr7	24081896	24107708	NM_172483	0.02757	+	Zfp180
chr4	94942040	94979100	NM_177239	0.02758	-	Mysm1
chr10	75518041	75535440	NM_026095	0.02769	+	Snrpd3
chr3	30792875	30821263	NM_027016	0.02783	+	Sec62
chr10	19860089	19907674	NM_008822	0.02784	-	Pex7
chr6	134446477	134566913	NM_008514	0.02794	-	Lrp6
chr5	100442034	100500639	NM_172714	0.02798	-	Lin54
chr16	11074910	11087930	NM_134105	0.02803	-	Txndc11
chr4	118208212	118291397	NM_011213	0.02805	-	Ptprf
chr16	17451984	17487440	NM_007764	0.02805	+	Crkl
chr14	56165795	56174596	NM_153052	0.0281	-	Gzmn
chr14	20319858	20348121	NM_027475	0.02811	-	Ecd
chr17	21690211	21692213	NR_045766	0.02814	+	Gm10509
chr16	45139572	45158673	NM_028756	0.02816	-	Slc35a5
chr5	105876567	105915820	NM_018759	0.02824	+	Zfp326
chr2	36116078	36136704	NR_027515	0.02835	-	Rbm18
chr10	58323465	58424691	NM_026148	0.02839	+	Lims1
chr14	47472560	47531962	NR_027414	0.02844	+	Fbxo34
chr8	31159467	31168724	NM_026453	0.02853	-	Mak16
chr1	179528055	179546267	NM_008249	0.02854	-	Tfb2m
chr10	40249202	40257665	NM_026113	0.0286	-	Gtf3c6
chr15	97711018	97731405	NM_001168693	0.02861	-	Endou
chr2	118745757	118748810	NM_001301269	0.02873	+	Inafm2
chr1	74153993	74161246	NM_009909	0.02888	+	Cxcr2
chrX	105079755	105085194	NM_026312	0.02895	+	Pbdc1
chr3	10313539	10331439	NM_018864	0.029	-	Impa1
chr3	31095057	31122923	NM_011386	0.0291	+	Skil
chr13	95350682	95375357	NM_025630	0.0292	-	Aggf1
chr7	34236713	34285609	NM_172741	0.02921	-	4931406P16Rik
chr3	105959497	105969760	NM_027432	0.02942	+	Wdr77
chr3	152714099	152789013	NM_178016	0.02947	+	Pigk
chr11	86768848	86807660	NM_026191	0.0296	-	Dhx40
chr17	35320557	35325099	NM_010390	0.02973	+	H2-Q1
chr13	23703840	23710811	NM_010424	0.02984	-	Hfe
chr13	21945093	21960485	NM_183014	0.02985	+	Zfp184
chr5	115565262	115622654	NM_172719	0.02985	+	Gcn1l1
chr6	97185574	97205647	NM_001301859	0.02987	-	Uba3
chr5	3583977	3596547	NM_172991	0.02996	-	Rbm48
chr11	34809184	34833641	NM_027411	0.03008	-	Spdl1
chr8	14911662	15001085	NM_001037736	0.0302	+	Arhgef10
chr9	123259056	123260789	NM_001002267	0.03024	-	Tmem158
chr14	57806560	57826163	NM_198605	0.03026	-	Ska3
chr4	121059237	121098243	NM_172700	0.03028	-	Zmpste24
chr7	127244525	127254801	NM_177362	0.0303	+	Zfp771
chr2	132239491	132247788	NM_027478	0.03034	-	Tmem230
chr8	126588295	126593436	NM_001164598	0.03034	-	Irf2bp2
chr9	69397997	69433074	NM_145618	0.03036	+	Ice2
chr7	43579585	43593710	NM_172482	0.03041	+	Zfp719
chr2	114193460	114201432	NM_175466	0.03047	-	Zfp770
chr1	87945120	88008551	NM_001033291	0.03049	-	Usp40
chr9	119357380	119393797	NM_001199568	0.03051	+	Xylb
chr11	62524943	62539261	NM_028448	0.03055	-	Cenpv
chr2	37569867	37647285	NM_009261	0.03055	-	Strbp
chr11	107207891	107470720	NM_145823	0.03061	-	Pitpnc1
chr7	122067197	122082199	NM_138589	0.03061	+	Ubfd1
chr14	25459184	25666747	NM_183208	0.03062	+	Zmiz1
chr5	52834134	52866734	NM_024213	0.03065	+	Anapc4
chr18	14625628	14682914	NM_001161369	0.03066	-	Ss18
chr13	51645231	51650662	NM_025415	0.03082	+	Cks2
chr14	73510048	73518545	NM_026119	0.03086	+	Med4
chr19	21272277	21286840	NM_009551	0.03103	+	Zfand5
chr14	61534304	61556886	NM_025697	0.03107	-	Spryd7
chrX	57053833	57067182	NM_029371	0.03112	+	Htatsf1
chr14	79515673	79582491	NM_001286412	0.03118	+	Elf1
chr10	71347792	71385885	NM_027184	0.03118	+	Ipmk
chr5	23740164	23779663	NM_001289781	0.0312	-	Pus7
chr13	23583669	23621124	NM_178194	0.0312	-	Hist1h2be
chr10	89408822	89443967	NM_001033331	0.03121	-	Gas2l3
chr19	43733253	43753000	NM_144874	0.03124	-	Cox15
chr3	90498538	90509498	NM_023215	0.03141	-	Chtop
chr3	63942323	63964733	NM_001272035	0.03141	-	Slc33a1
chr13	6548156	6580149	NM_145131	0.03143	+	Pitrm1
chr15	73580290	73596526	NM_001168255	0.03148	-	Slc45a4
chr13	22035820	22036320	NM_175665	0.0315	+	Hist1h2bk
chr2	152393611	152398046	NM_011438	0.03176	-	Sox12
chr11	84876312	84880285	NM_001077636	0.03191	-	Pigw
chr3	137918554	137928762	NM_019920	0.03191	+	Lamtor3
chr11	75177642	75190483	NM_144491	0.03192	-	Dph1
chr2	102300118	102400900	NM_020267	0.03193	-	Trim44
chr11	101316250	101323530	NM_011192	0.03194	+	Psme3
chr5	135908378	135934641	NM_018871	0.03222	-	Ywhag
chr11	70657175	70662513	NM_001276285	0.03227	+	Eno3
chr9	88376746	88438951	NM_172926	0.03228	-	Snx14
chr19	38055024	38074425	NM_028293	0.03247	+	Cep55
chr1	132986104	133025416	NR_126506	0.03258	-	Mdm4
chr10	58255525	58305592	NM_027375	0.03293	+	Gcc2
chr6	85942268	85961667	NM_028099	0.03293	-	Dusp11
chr13	111686177	111718594	NM_172593	0.03304	+	Mier3
chr1	136624900	136630391	NM_177643	0.03311	+	Zfp281
chr13	3566034	3611108	NM_134063	0.03312	-	Fam208b
chr13	112987801	112990778	NM_001081062	0.03318	+	Ccno
chr1	106538177	106714290	NM_009741	0.03321	-	Bcl2
chr18	32163088	32236751	NM_011946	0.03321	+	Map3k2
chr5	30711894	30799369	NM_023047	0.03323	+	Dpysl5
chr1	72307420	72394953	NM_009533	0.03327	+	Xrcc5
chrX	164070702	164076049	NM_009173	0.03342	-	Siah1b
chr16	56075479	56141905	NM_001304503	0.03342	+	Senp7
chr18	77633280	77714010	NM_178670	0.03344	-	8030462N17Rik
chr5	125441567	125460885	NM_029752	0.03346	+	Bri3bp
chr16	31959669	32003287	NM_177103	0.03348	-	Senp5
chr14	62837689	62956886	NM_175546	0.03349	+	Wdfy2
chr2	80639263	80660071	NM_001190179	0.0335	+	Nup35
chr2	163054634	163084687	NM_008652	0.03353	+	Mybl2
chr3	103171710	103179154	NM_026602	0.03359	+	Bcas2
chr3	145576207	145605245	NM_001081094	0.0336	+	Znhit6
chr1	167308669	167333978	NM_001039483	0.03365	+	Tmco1
chr5	148504630	148552788	NM_011908	0.03376	-	Ubl3
chr7	104338753	104353358	NM_001146007	0.03394	-	Trim12c
chr16	36966072	36979136	NM_001037321	0.03402	-	Fbxo40
chr5	3928185	4080204	NM_194462	0.03414	+	Akap9
chr2	32587077	32599696	NM_001276425	0.03459	+	St6galnac4
chr4	139101813	139131113	NM_001163006	0.0346	-	Minos1
chr7	118525061	118533356	NM_009940	0.03465	-	Coq7
chr7	30121947	30135032	NM_001081007	0.03476	+	Zfp382
chr15	9578192	9748868	NM_001305042	0.03484	-	Spef2
chr2	166805580	166898051	NM_001085495	0.03489	+	Arfgef2
chr12	65036333	65063386	NM_177806	0.03493	+	Prpf39
chr16	4480227	4523053	NM_175347	0.03503	-	Srl
chr7	123279148	123369915	NM_001122642	0.03508	-	Arhgap17
chr9	73113468	73123333	NM_198609	0.03527	+	Rsl24d1
chr6	34155878	34177054	NM_021435	0.03528	-	Slc35b4
chr1	88095000	88220002	NM_201642	0.03528	+	Ugt1a7c
chr7	143688761	143741963	NM_024289	0.03531	-	Osbpl5
chr5	105215698	105239533	NM_001039646	0.03552	-	Gbp10
chr3	87749096	87768953	NM_028460	0.03553	-	Pear1
chr2	71055743	71083457	NM_001165982	0.03568	+	Dcaf17
chr7	45825222	45830789	NM_153419	0.03575	-	Grwd1
chr4	149896283	149955006	NM_029035	0.03589	-	Spsb1
chr2	22895521	22940259	NM_019501	0.03589	+	Pdss1
chr2	34852088	34870962	NM_080554	0.03616	-	Psmd5
chr8	27138772	27174646	NM_029423	0.03633	-	Rab11fip1
chr13	104631326	104816953	NM_026072	0.03635	-	Cwc27
chr4	111415005	111460298	NM_026279	0.03639	+	Bend5
chr16	90936096	91011308	NM_001164483	0.03649	-	Synj1
chr6	136848450	136857600	NM_026639	0.03654	-	Art4
chr18	4375591	4397330	NM_026157	0.03657	+	Mtpap
chr10	30645581	30803107	NM_172495	0.0366	-	Ncoa7
chr9	22411576	22444679	NM_026739	0.0366	+	9530077C05Rik
chr4	107802258	107876840	NM_001080926	0.03663	+	Lrp8
chr2	127008710	127069814	NM_175550	0.03664	+	Ap4e1
chr2	150470990	150485063	NM_001034900	0.03671	-	Zfp345
chr8	126947172	126971079	NM_172762	0.0368	-	Rbm34
chr3	95830621	95855753	NM_027541	0.03681	-	Prpf3
chr19	17394042	17401349	NM_019437	0.03691	+	Rfk
chr2	31950302	31973442	NM_145144	0.037	+	Aif1l
chr13	104817238	104838659	NM_026075	0.03701	+	Srek1ip1
chr2	84678401	84688215	NM_025885	0.0371	+	Med19
chr12	17348492	17430095	NM_001008421	0.03732	+	Nol10
chr3	84496092	84582625	NM_001293801	0.03734	-	Arfip1
chr14	67676353	67715841	NM_175384	0.03739	-	Cdca2
chr7	122107261	122132946	NM_001081238	0.03742	-	Palb2
chr5	21645983	21662592	NM_026034	0.03758	+	Armc10
chr19	37434840	37440731	NM_008245	0.03762	+	Hhex
chr5	143172185	143180775	NM_001045482	0.03763	-	Rbak
chr11	94328000	94339509	NM_146024	0.03777	+	Ankrd40
chr1	85650049	85709448	NM_013673	0.03785	+	Sp100
chr19	55298295	55316032	NM_025883	0.03788	-	Zdhhc6
chr12	69157721	69159186	NM_009093	0.03789	-	Rps29
chr19	38836578	38919923	NM_145952	0.0379	+	Tbc1d12
chr15	97744769	97767666	NM_001177810	0.03793	-	Rapgef3
chr13	93147399	93192283	NM_133905	0.03796	-	Papd4
chr6	83362373	83441678	NM_183138	0.03796	-	Tet3
chr14	21831560	21845879	NM_011695	0.03798	+	Vdac2
chr3	87778243	87795162	NM_001033124	0.03802	-	Ntrk1
chr7	143665806	143685872	NM_024290	0.03816	-	Tnfrsf23
chr7	110061701	110095392	NM_009281	0.03822	+	Zfp143
chr2	121506722	121544859	NM_030234	0.03824	+	Wdr76
chr8	91217029	91313222	NM_173431	0.0383	-	Rpgrip1l
chr8	116981827	116993449	NM_026572	0.03836	-	Gcsh
chr16	17405999	17430826	NM_023348	0.0384	+	Snap29
chr1	16665190	16678275	NM_026392	0.03841	+	Tmem70
chr5	108132913	108232949	NM_028481	0.03849	+	Ccdc18
chr15	102176997	102189043	NM_144942	0.03849	-	Csad
chr10	91116577	91123963	NM_133668	0.03863	-	Slc25a3
chr7	143513578	143549120	NM_001285489	0.03868	-	Nap1l4
chr7	111028950	111056377	NM_009431	0.03874	+	Ctr9
chr8	13159134	13175338	NM_010684	0.03879	+	Lamp1
chr15	38661903	38692444	NM_025494	0.03884	+	Atp6v1c1
chr15	55557407	55610813	NM_001168250	0.03886	+	Mtbp
chr8	78804867	78821152	NM_030145	0.03896	-	Lsm6
chr11	101009451	101063717	NM_016920	0.03909	+	Atp6v0a1
chr17	74299473	74323944	NM_024428	0.03911	-	Dpy30
chr14	65837301	65866604	NM_145944	0.03918	+	Ccdc25
chr9	35204220	35211055	NM_172291	0.0392	-	Foxred1
chr17	24414674	24425897	NM_009070	0.03924	+	Rnps1
chr6	86691767	86733378	NM_011818	0.03942	-	Gmcl1
chr7	19808461	19822755	NM_033601	0.03951	-	Bcl3
chr15	76368897	76371411	NM_021555	0.03954	+	Hgh1
chr7	101321318	101346312	NM_019990	0.03964	+	Stard10
chr9	42254176	42264300	NM_172769	0.03965	-	Sc5d
chr15	73512559	73572242	NM_001081066	0.03966	+	Dennd3
chr14	14703024	14799943	NM_001033270	0.0397	+	Slc4a7
chr7	112368307	112413104	NM_027587	0.03976	+	Micalcl
chr16	91679264	91688728	NM_021720	0.03981	-	Donson
chr4	133011505	133078110	NM_146155	0.03988	+	Ahdc1
chr10	128303334	128321358	NM_001252327	0.04002	+	Pan2
chr7	43296522	43313261	NM_027264	0.04011	-	Zfp715
chr16	17113397	17125106	NM_183287	0.0402	-	2610318N02Rik
chr10	93453395	93484896	NM_008517	0.04022	+	Lta4h
chr11	107166660	107189381	NM_133702	0.04023	-	Nol11
chr17	25926419	25941989	NM_011822	0.04031	-	Pigq
chr2	31974449	32053975	NM_172268	0.04031	+	Nup214
chr4	134923624	134927370	NM_023665	0.04036	+	Rsrp1
chr17	28896394	28915324	NM_172450	0.04043	-	4930539E08Rik
chr12	69168813	69179010	NM_001081406	0.04059	+	Lrr1
chr14	78849177	79202310	NM_027906	0.04063	+	Vwa8
chr10	3366149	3464975	NM_133485	0.04072	+	Ppp1r14c
chr14	75284372	75344426	NM_026083	0.04087	+	Zc3h13
chr13	9276524	9668926	NM_001081426	0.04094	+	Dip2c
chr11	117966086	117969366	NM_007707	0.04098	-	Socs3
chr8	33619585	33641976	NM_178648	0.04121	-	Ubxn8
chr6	35042706	35133737	NM_016877	0.04124	-	Cnot4
chr11	5276328	5381740	NM_001290501	0.04128	-	Znrf3
chr17	25959555	25965505	NM_015830	0.04135	-	Capn15
chr16	4711317	4719356	NM_026393	0.04139	-	Nmral1
chr9	78081499	78108656	NM_023605	0.04144	-	Fbxo9
chr3	132660497	132683879	NM_007926	0.04153	-	Aimp1
chr1	60076867	60097907	NM_021312	0.04185	-	Wdr12
chr5	149528678	149611894	NM_029440	0.04191	+	Wdr95
chr15	93239741	93275084	NM_001033275	0.04206	-	Gxylt1
chr3	51483965	51496212	NM_016858	0.04235	+	Rab33b
chr16	32332251	32393747	NM_177633	0.0424	+	Ubxn7
chr16	33969072	34514027	NM_177357	0.04241	-	Kalrn
chr3	89415471	89418291	NM_016904	0.04246	-	Cks1b
chr5	43744617	43782149	NM_001159963	0.04257	-	Fbxl5
chr1	91145102	91170795	NM_001033408	0.04267	+	Rbm44
chr8	22628118	22653437	NM_011130	0.04267	-	Polb
chr9	66350449	66508775	NM_145617	0.04268	+	Herc1
chr9	113651743	113708259	NM_011052	0.04277	-	Pdcd6ip
chr13	21811745	21812150	NM_001195421	0.04284	+	Hist1h4m
chr18	65023526	65217826	NM_031881	0.04289	+	Nedd4l
chr8	71251123	71272590	NM_001163042	0.0429	-	Haus8
chr1	37417084	37430103	NM_198006	0.0431	-	Coa5
chr11	99209047	99231017	NM_020618	0.04317	-	Smarce1
chr5	147077345	147111361	NM_181730	0.04319	+	Polr1d
chr13	23752379	23752840	NM_178203	0.04324	+	Hist1h3b
chr4	43875529	43944806	NM_016678	0.04333	+	Reck
chr14	65819026	65833969	NM_028039	0.04334	-	Esco2
chr17	74200699	74294863	NM_133771	0.04347	-	Memo1
chr9	35560820	35570069	NM_029762	0.04353	-	Hyls1
chr8	70483866	70487358	NM_182991	0.04363	-	Tmem59l
chr8	64718144	64733578	NM_025436	0.04367	-	Msmo1
chr11	72498155	72550246	NM_029932	0.04368	-	Spns3
chr11	70663768	70669416	NM_172561	0.04373	-	Spag7
chr1	155275656	155417444	NM_011273	0.04374	-	Xpr1
chr10	7767946	7780917	NM_145418	0.04391	-	Ginm1
chr1	16568673	16619338	NM_025773	0.04392	-	Ube2w
chr6	140624297	140677418	NM_009637	0.04394	+	Aebp2
chr3	94837566	94883567	NM_172683	0.04396	+	Pogz
chr14	47298313	47323091	NM_178684	0.04403	+	Mapk1ip1l
chr3	104781055	104786017	NM_027982	0.04425	+	Ppm1j
chr4	149724862	149737770	NM_001284273	0.04435	-	Tmem201
chr4	119169517	119173856	NM_001145935	0.04445	-	Zfp691
chr11	85311253	85347071	NM_016910	0.04449	+	Ppm1d
chr5	124570213	124579057	NM_145371	0.04452	-	Eif2b1
chr11	76210570	76217572	NM_177367	0.04458	-	Gemin4
chr5	124862704	124888630	NM_001081750	0.04465	+	Zfp664
chr12	24974931	25059697	NM_001081378	0.04466	+	Kidins220
chr4	107434718	107635059	NM_147221	0.04494	+	Glis1
chr14	57826238	57828745	NM_026401	0.04514	+	Mrpl57
chr2	180325087	180334679	NM_008093	0.04515	-	Gata5
chr7	19701312	19715429	NM_001109748	0.04528	-	Tomm40
chr11	62648663	62666359	NM_175002	0.0453	+	Mmgt2
chr14	61138456	61240693	NM_172809	0.04532	+	Sacs
chr7	140863662	140882309	NM_022433	0.04536	-	Sirt3
chr6	29917012	29959680	NM_001037740	0.04557	+	Strip2
chr12	91806042	91849157	NM_001039089	0.04557	-	Sel1l
chr2	66184326	66256617	NM_001047604	0.0456	-	Ttc21b
chr11	53324688	53333301	NM_026479	0.04563	+	Zcchc10
chr5	124552863	124569660	NM_026409	0.04572	+	Ddx55
chr3	105973801	105987423	NM_007696	0.04575	+	Ovgp1
chr10	120083607	120112965	NM_080446	0.0459	-	Helb
chr3	108256925	108279952	NM_011967	0.04613	+	Psma5
chr4	46039221	46116032	NM_021883	0.04615	+	Tmod1
chr8	111311799	111337903	NM_029005	0.0462	-	Mlkl
chr18	61196853	61211596	NM_007885	0.04622	-	Slc26a2
chr5	93206517	93213474	NM_029363	0.04656	+	2010109A12Rik
chr9	114789344	114844152	NM_027294	0.04659	-	Cmtm8
chr8	74993702	75031972	NM_178017	0.04666	+	Hmgxb4
chr11	95830071	95842476	NM_001163464	0.04666	-	Abi3
chr1	58522805	58586333	NM_172513	0.04675	-	Fam126b
chr17	15027150	15041559	NM_001123368	0.04706	-	Gm3417
chr9	123072309	123113205	NM_026917	0.04715	-	Zdhhc3
chr2	164470303	164473724	NM_001271575	0.04725	-	Trp53tg5
chr2	25926837	25983282	NM_001276361	0.04736	-	Camsap1
chr17	27909305	28062779	NM_181413	0.04752	+	Anks1
chr8	94037197	94067922	NM_001093757	0.04759	+	Ogfod1
chr4	11558919	11587802	NM_001256145	0.04766	+	Rad54b
chrX	7789992	7820567	NM_001290455	0.04769	+	Gripap1
chr19	34550693	34576534	NM_008332	0.0477	+	Ifit2
chr2	157367593	157396763	NM_026968	0.04771	+	Manbal
chr8	71406011	71409904	NM_172756	0.04796	+	Ankle1
chr16	11405647	11755473	NM_001290148	0.048	+	Snx29
chr11	83002157	83020722	NM_001167743	0.04806	-	Slfn8
chr13	21779831	21780625	NM_020034	0.04817	-	Hist1h1b
chr2	10080611	10092701	NM_025280	0.04822	+	Kin
chr5	4803384	5380251	NM_011074	0.04823	-	Cdk14
chr6	86675168	86684491	NM_025665	0.04824	-	Snrnp27
chr9	44434233	44440868	NM_001033469	0.04847	-	Foxr1
chr9	121366957	121474918	NM_175114	0.04866	+	Trak1
chr2	35109491	35178822	NM_012018	0.04872	+	Cntrl
chr4	62965573	63134030	NM_028326	0.04875	+	Zfp618
chr7	114415253	114537937	NM_011055	0.04888	+	Pde3b
chr11	101260566	101277409	NM_175638	0.04889	+	Wnk4
chr9	45195765	45249985	NM_001198971	0.0493	+	BC049352
chr5	3596065	3637230	NM_027777	0.04967	+	Pex1
chr6	146642578	146650600	NM_025315	0.05027	+	Med21
chr7	141328129	141337155	NM_027797	0.0503	+	Tmem80
chr18	25136038	25168877	NM_001004361	0.05035	-	Tpgs2
chr1	90603424	90613341	NM_133805	0.05071	+	Cops8
chr2	53192083	53219221	NM_022989	0.051	+	Arl6ip6
chr7	119715093	119720798	NM_145585	0.05111	-	Thumpd1
chr9	20868641	20874307	NM_175687	0.05181	+	A230050P20Rik

## Sheet: down
Chroms	txStart	txEnd	refseqID	rank product	Strands	GeneSymbol
chr2	13574310	13582826	NM_011701	4.08e-06	+	Vim
chr2	172393793	172433757	NM_001080820	7.583e-06	+	Cass4
chr18	12643532	12737052	NM_028341	1.107e-05	+	Ttc39c
chr10	62494427	62507755	NM_011157	1.174e-05	-	Srgn
chr1	60909024	60915832	NM_001281976	1.207e-05	+	Ctla4
chr11	83647842	83649378	NM_011337	1.386e-05	-	Ccl3
chr6	129610322	129623864	NM_001083322	1.548e-05	-	Klrk1
chr6	48684577	48692062	NM_001243199	2.217e-05	+	Gimap4
chr16	23224739	23360350	NM_145933	2.75e-05	+	St6gal1
chr4	156013694	156016589	NM_011659	3.009e-05	+	Tnfrsf4
chr2	93419101	93452672	NM_001271462	3.622e-05	-	Cd82
chr11	99144198	99155077	NM_007719	4.226e-05	-	Ccr7
chr3	90612893	90614414	NM_011313	4.734e-05	+	S100a6
chr2	58129138	58160122	NM_139200	4.77e-05	-	Cytip
chr7	118118889	118129625	NM_019419	5.295e-05	-	Arl6ip1
chr3	90603769	90606045	NM_011311	5.493e-05	+	S100a4
chr14	56231400	56234656	NM_010371	5.59e-05	-	Gzmc
chr2	34943257	34961772	NM_009421	5.664e-05	-	Traf1
chr16	58717434	58718724	NM_001162955	7.404e-05	-	Gpr15
chr19	10718142	10738974	NM_007650	7.956e-05	-	Cd5
chr6	72957346	72958232	NM_001039392	8.25e-05	-	Tmsb10
chr17	35194506	35196305	NM_008518	8.483e-05	+	Ltb
chr1	131019844	131024970	NM_010548	8.862e-05	+	Il10
chr4	150927998	150946102	NM_001077509	9.53e-05	+	Tnfrsf9
chr4	122836226	122859175	NM_008917	0.000108	+	Ppt1
chr6	124720706	124733154	NM_013545	0.0001086	-	Ptpn6
chr14	47373859	47386167	NM_010705	0.0001109	+	Lgals3
chr9	107296688	107301961	NM_009895	0.0001145	+	Cish
chr11	46404727	46407985	NM_001013783	0.0001152	+	Fam71b
chr4	129058270	129084526	NM_029219	0.000116	+	Rnf19b
chr15	74955050	74959905	NM_001164038	0.0001213	+	Ly6e
chr3	101275907	101287939	NM_013486	0.0001284	-	Cd2
chr11	61653320	61672777	NM_027817	0.0001298	+	Grap
chr5	77349239	77408045	NM_008048	0.0001342	-	Igfbp7
chr9	109054865	109057792	NM_026381	0.0001464	+	Shisa5
chr9	40297906	40455764	NM_172768	0.0001528	-	Gramd1b
chr7	47077799	47133684	NM_013643	0.0001656	-	Ptpn5
chr17	7925999	7934897	NM_145968	0.0001696	+	Tagap
chr2	167932326	167979385	NM_011201	0.0001905	+	Ptpn1
chr10	21978671	21999902	NM_001161847	0.0002099	+	Sgk1
chr5	135406518	135545122	NM_146001	0.0002182	-	Hip1
chr7	125603428	125633570	NM_021887	0.0002211	+	Il21r
chr15	81872462	81915137	NM_080633	0.0002345	+	Aco2
chr11	116336344	116413032	NM_027258	0.0002351	-	Rnf157
chr16	58727909	58734247	NM_001252451	0.0002357	+	Cldnd1
chr2	122637886	122641076	NM_001004174	0.0002379	+	AA467197
chr17	12682405	12769706	NM_010515	0.0002383	-	Igf2r
chr6	135362930	135383173	NM_010128	0.000254	+	Emp1
chr1	191170296	191183333	NM_007498	0.0002743	-	Atf3
chr7	143052749	143067930	NM_133655	0.0002767	+	Cd81
chr5	107716654	107725805	NM_001267621	0.0002817	-	Gfi1
chr1	164931647	164935510	NM_008510	0.0002942	-	Xcl1
chr6	91013066	91116826	NM_018815	0.0003006	-	Nup210
chr17	24352022	24410204	NM_013855	0.0003076	+	Abca3
chr6	129591810	129598775	NM_010654	0.000308	+	Klrd1
chr2	181381234	181383628	NM_023684	0.0003115	+	Lime1
chr11	76777207	76847008	NM_007754	0.000321	-	Cpd
chr1	40466005	40500854	NM_008365	0.0003214	+	Il18r1
chr1	40515361	40551705	NM_010553	0.0003358	+	Il18rap
chr15	66929317	66969641	NM_008681	0.0003396	-	Ndrg1
chr5	115559466	115563729	NM_007475	0.0003479	+	Rplp0
chr10	127094258	127121160	NM_177614	0.0003503	-	Os9
chr19	10789338	10830058	NM_001037801	0.0003583	-	Cd6
chr4	156026341	156028891	NM_009400	0.0003588	+	Tnfrsf18
chr6	48764463	48770851	NM_031247	0.000364	-	Gimap3
chr15	102215994	102231935	NM_013566	0.0003823	-	Itgb7
chr2	128126037	128162547	NM_207681	0.000388	+	Bcl2l11
chr9	109057931	109059251	NM_001012236	0.0003959	-	Trex1
chr11	73090594	73147449	NM_008399	0.0004118	+	Itgae
chr6	48676134	48678704	NM_174960	0.000432	+	Gimap9
chr11	53631322	53634702	NM_008355	0.0004524	-	Il13
chr12	84754558	84773112	NM_023409	0.0004722	-	Npc2
chr5	53555778	53657445	NM_001080928	0.0004749	+	Rbpj
chr7	125467639	125491542	NM_026330	0.0004836	-	Nsmce1
chr10	79704357	79711979	NM_001077184	0.000499	+	Bsg
chr14	54254128	54269169	NM_001205181	0.0005003	+	Abhd4
chr11	118392751	118401931	NM_011150	0.0005005	-	Lgals3bp
chr1	128588198	128592299	NM_009911	0.0005028	-	Cxcr4
chr9	107327081	107338350	NM_133984	0.0005057	-	Hemk1
chr2	173224464	173276533	NM_022995	0.0005294	-	Pmepa1
chr9	61913282	61914510	NM_018853	0.0005406	-	Rplp1
chr2	102706437	102778106	NM_011393	0.0005489	+	Slc1a2
chr4	155993336	156013610	NM_001302468	0.0005629	+	Sdf4
chr3	121758909	121815215	NM_008991	0.0005716	-	Abcd3
chr11	4782104	4833135	NM_001252253	0.0005726	-	Nf2
chr11	104607999	104670471	NM_016780	0.0005811	+	Itgb3
chr9	123806476	123811754	NM_030712	0.000604	+	Cxcr6
chr6	108660628	108666925	NM_011498	0.0006151	+	Bhlhe40
chr11	72961168	72993043	NM_001163337	0.0006155	+	Atp2a3
chr15	73101624	73184947	NM_153178	0.0006182	-	Ago2
chr9	65630581	65660518	NM_028030	0.0006305	+	Rbpms2
chr11	70790931	70812561	NM_001045526	0.0006444	-	Scimp
chr10	7832469	7870397	NM_172785	0.0006461	+	Zc3h12d
chr17	35263093	35267497	NM_010380	0.0006469	+	H2-D1
chrX	101731535	101734147	NM_009910	0.0006641	-	Cxcr3
chr9	44043383	44048579	NM_009382	0.0006655	+	Thy1
chr10	93160875	93241342	NM_146239	0.0006673	+	Cdk17
chr14	121911433	121915774	NM_182806	0.000702	-	Gpr18
chr1	52008243	52107184	NM_011487	0.0007056	+	Stat4
chr11	83572916	83578636	NM_011338	0.0007101	-	Ccl9
chr5	134220258	134229625	NM_001286037	0.0007277	-	Ncf1
chr14	27361388	27403911	NM_001289688	0.0007364	+	Arhgef3
chr9	57252321	57262599	NM_028820	0.0007581	-	1700017B05Rik
chr15	97792663	97814863	NM_001204281	0.0007651	-	Hdac7
chr7	16842901	16870461	NM_001252458	0.0007781	+	Prkd2
chr11	68432124	68497846	NM_177320	0.000791	+	Pik3r5
chr6	127125708	127151048	NM_009829	0.0007916	-	Ccnd2
chr6	48746196	48754200	NM_175035	0.000793	+	Gimap5
chr9	107254926	107289877	NM_178907	0.0008006	-	Mapkapk3
chr17	48300037	48312534	NM_001033405	0.0008073	+	Treml2
chr7	141009589	141010744	NM_025378	0.0008085	-	Ifitm3
chr19	53310505	53375810	NM_001008542	0.0008244	+	Mxi1
chr2	102811141	102901665	NM_001177786	0.0008277	-	Cd44
chr11	4266795	4272514	NM_001039537	0.0008334	+	Lif
chr19	18580363	18631813	NM_017375	0.0008449	-	Ostf1
chr11	54247269	54249899	NM_009969	0.0008468	-	Csf2
chr6	129666015	129678973	NM_001136068	0.0008723	-	Klrc1
chr6	124810591	124814296	NM_009415	0.0008757	-	Tpi1
chr9	63646766	63757994	NM_016769	0.0008826	-	Smad3
chr5	122643910	122684289	NM_011027	0.0008854	+	P2rx7
chr1	60977913	61000321	NM_017480	0.0009091	+	Icos
chr11	6506547	6520958	NM_178440	0.0009572	-	Myo1g
chr11	46325147	46389515	NM_010583	0.0009704	-	Itk
chr7	140968075	140969827	NM_001112715	0.0009853	+	Ifitm1
chr16	38297753	38341860	NM_001081025	0.001054	-	Maats1
chr3	93555116	93564645	NM_009112	0.001071	+	S100a10
chr11	54978961	55033471	NM_001110211	0.001077	-	Anxa6
chr12	8771395	8793687	NM_011519	0.001093	+	Sdc1
chr6	48739046	48743795	NM_008376	0.001096	+	Gimap1
chr4	128993223	129011529	NM_016895	0.001112	+	Ak2
chr7	15948986	15967535	NM_153068	0.001117	-	Ehd2
chr3	106758860	106790149	NM_007651	0.001137	-	Cd53
chr15	31323954	31367759	NM_026153	0.00118	-	Ankrd33b
chr7	127132231	127137823	NR_110337	0.001192	-	Spn
chr13	6579873	6648771	NM_019703	0.00121	-	Pfkp
chr11	62551503	62553212	NM_011664	0.001221	+	Ubb
chr6	72549646	72562983	NM_001271395	0.001231	+	Capg
chr1	38175990	38627244	NM_001290814	0.001233	-	Aff3
chr12	100876681	100899524	NM_001177674	0.001244	-	Gpr68
chr11	75164564	75168152	NM_001098203	0.001244	-	Hic1
chr11	34047200	34092280	NM_010696	0.001265	+	Lcp2
chr11	52252603	52282571	NM_009331	0.00127	-	Tcf7
chr13	43785111	43803133	NM_009856	0.001289	+	Cd83
chr16	36934982	36963214	NM_008225	0.001302	+	Hcls1
chr10	41476313	41487030	NM_138315	0.001308	+	Mical1
chr2	38511875	38587490	NM_001159631	0.001312	+	Nek6
chr9	44969571	44980431	NM_009850	0.001326	-	Cd3g
chr9	57910985	57929968	NM_001122873	0.001327	+	Ubl7
chr9	58217179	58249786	NM_008884	0.00141	-	Pml
chr4	119814677	120135411	NM_010657	0.001419	+	Hivep3
chr13	5861488	5870393	NM_011803	0.001449	+	Klf6
chr1	36264601	36273425	NM_153408	0.001455	-	Neurl3
chr13	63240028	63326096	NR_110521	0.00146	+	2010111I01Rik
chr16	45382134	45409053	NM_010818	0.001461	-	Cd200
chr7	78913423	78920396	NM_001291221	0.001462	+	Isg20
chr10	59949674	59951770	NM_029083	0.001465	-	Ddit4
chr1	40429569	40448411	NM_001294171	0.001496	+	Il1rl1
chr9	95752641	95845279	NM_001033210	0.001499	-	Pls1
chr18	23803969	23893861	NM_153058	0.00152	+	Mapre2
chr13	75839885	75850151	NM_053108	0.001556	+	Glrx
chr13	117220572	117274415	NM_010330	0.001556	+	Emb
chr6	122727808	122742745	NM_011401	0.001565	-	Slc2a3
chr15	78597046	78622019	NM_028195	0.001567	+	Cyth4
chr11	100780730	100850585	NM_001113563	0.001582	-	Stat5b
chr7	31032722	31041839	NM_001111073	0.001599	-	Fxyd5
chr15	59648653	59657099	NM_144549	0.001603	+	Trib1
chr3	93520495	93526288	NM_016740	0.001605	+	S100a11
chr11	109426219	109438148	NM_001252193	0.001607	+	Amz2
chr16	27388955	27452218	NM_026202	0.001613	+	Ccdc50
chr11	75651508	75674634	NM_008659	0.001629	+	Myo1c
chr2	150570414	150578944	NM_009977	0.001655	+	Cst7
chrX	59062145	59585572	NM_001290414	0.001674	-	Fgf13
chr16	32084415	32099727	NM_001111025	0.001715	-	Pigx
chr17	28692567	28748405	NM_001168513	0.001737	+	Mapk14
chr6	129533191	129542331	NM_020590	0.001739	+	Gabarapl1
chr2	152780663	152830717	NM_001289717	0.001752	-	Bcl2l1
chr5	36806812	36830649	NM_008550	0.001752	-	Man2b2
chr1	164062075	164080785	NM_001164059	0.001754	+	Sell
chr7	143005658	143019485	NM_020286	0.001757	+	Tspan32
chr6	115954810	115995005	NM_026376	0.001769	-	Plxnd1
chr17	5975585	6044290	NM_011523	0.001787	+	Synj2
chr2	153291415	153333389	NM_008444	0.001797	+	Kif3b
chr11	83662583	83664683	NM_013652	0.001858	+	Ccl4
chr7	74281915	74554780	NM_023908	0.00186	-	Slco3a1
chr6	124712288	124716945	NM_007531	0.001875	+	Phb2
chr15	77760584	77842175	NM_022410	0.001906	-	Myh9
chr5	113817797	113830501	NM_009151	0.001911	-	Selplg
chr14	77826216	77874917	NM_025384	0.00199	-	Dnajc15
chr6	129267324	129275369	NM_001033122	0.00199	-	Cd69
chr3	94377431	94398274	NM_001293734	0.001998	+	Rorc
chr10	60284460	60302600	NM_001146124	0.002002	+	Psap
chr9	114490315	114496544	NM_009916	0.00202	-	Ccr4
chr1	82839482	82896275	NM_010472	0.002048	+	Agfg1
chr12	111669354	111672338	NM_021273	0.002073	-	Ckb
chr4	116636509	116651674	NM_021473	0.002079	-	Akr1a1
chr11	100886809	100939511	NM_011486	0.002099	-	Stat3
chr7	63886350	63938915	NM_021366	0.002104	-	Klf13
chr3	10012584	10016610	NM_010634	0.002124	+	Fabp5
chr1	161240111	161251210	NR_130150	0.002145	-	Prdx6
chr4	129548343	129573641	NM_001162433	0.002172	-	Lck
chr8	116568723	116732991	NM_029441	0.002177	-	Cdyl2
chr4	139194110	139291820	NM_001271405	0.002185	+	Capzb
chr11	102057016	102088515	NM_016695	0.002197	-	Mpp2
chr11	4480867	4594815	NM_028860	0.002197	-	Mtmr3
chr19	41911870	41918665	NM_023418	0.002205	+	Pgam1
chr12	103321141	103356001	NM_023049	0.002247	-	Asb2
chr18	54888044	54990180	NM_175751	0.002256	-	Zfp608
chr11	118164165	118248592	NM_001112699	0.002321	-	Cyth1
chr17	36029976	36032701	NM_010398	0.002322	-	H2-T23
chr10	130322851	130362642	NM_183264	0.002343	+	Tespa1
chr5	44175161	44226606	NM_173764	0.002373	-	Tapt1
chr3	142620662	142638008	NM_010260	0.00238	+	Gbp2
chr3	30899294	30969415	NM_153421	0.002417	-	Phc3
chr14	63122461	63145923	NM_007798	0.002418	+	Ctsb
chr16	19946491	19983049	NM_183390	0.002428	-	Klhl6
chr4	124741849	124801511	NM_008385	0.002502	+	Inpp5b
chr16	38458932	38486932	NM_009855	0.00252	+	Cd80
chr11	5520640	5525993	NM_013842	0.002551	+	Xbp1
chr3	95526785	95556405	NM_021281	0.002565	+	Ctss
chr7	16175394	16186508	NM_001277989	0.002574	+	Meis3
chr16	38362209	38378216	NM_022318	0.00259	+	Popdc2
chr5	144195346	144223578	NM_027410	0.002628	-	Tecpr1
chr2	32961711	32964045	NM_009076	0.00264	+	Rpl12
chr2	84600780	84650510	NM_001085453	0.002714	-	Ctnnd1
chr6	115361220	115490401	NM_001127330	0.002716	+	Pparg
chr7	99477896	99483709	NM_012052	0.002731	-	Rps3
chr13	36725621	36734477	NM_153529	0.002757	-	Nrn1
chr7	141078228	141090510	NM_001162924	0.002769	+	Pkp3
chr16	58670207	58680389	NM_007757	0.002802	+	Cpox
chr7	4792964	4794547	NM_009081	0.002814	+	Rpl28
chr11	97136170	97149712	NM_198100	0.002816	-	Tbkbp1
chr17	34187555	34197225	NM_001161730	0.002818	+	Tap1
chr9	114401077	114474379	NM_009752	0.002826	+	Glb1
chr9	119925672	119937558	NM_028976	0.002852	-	Gorasp1
chr15	81848269	81858326	NM_020507	0.002916	-	Tob2
chr7	25379526	25395987	NM_010719	0.00292	-	Lipe
chr3	157894247	157925063	NM_145953	0.002951	-	Cth
chr18	65430996	65478792	NM_172833	0.002968	+	Malt1
chr8	72240131	72257379	NM_007456	0.002987	+	Ap1m1
chr19	8967040	8978180	NM_026007	0.002993	+	Eef1g
chr4	6687385	6990723	NM_145711	0.003014	-	Tox
chr7	28359603	28372662	NM_138752	0.003033	-	Plekhg2
chr17	33555706	33607764	NM_053214	0.003042	+	Myo1f
chr9	58253163	58262524	NR_028146	0.003064	+	Stoml1
chr2	180460977	180474853	NM_148933	0.00307	+	Slco4a1
chr13	90923121	90924732	NM_024175	0.003089	+	Rps23
chr19	10842543	10857915	NM_023044	0.003096	+	Slc15a3
chr11	32533265	32624595	NM_009288	0.003118	+	Stk10
chr8	72723269	72758203	NM_009188	0.003151	+	Sin3b
chr19	18749982	18892511	NM_153417	0.003166	+	Trpm6
chr7	30957769	30973469	NM_001164184	0.003182	-	Lsr
chr15	81811413	81826863	NM_017376	0.003196	+	Tef
chr14	65358675	65398930	NM_199029	0.003199	+	Zfp395
chr2	153227768	153241358	NM_018807	0.003226	-	Plagl2
chr16	10783808	10785536	NM_009896	0.003236	-	Socs1
chr2	167607638	167632005	NM_023230	0.003237	-	Ube2v1
chr17	29491044	29495459	NM_008842	0.003237	+	Pim1
chr19	18632015	18652184	NM_145497	0.003246	+	Nmrk1
chr6	146108298	146502223	NM_010586	0.003252	-	Itpr2
chr3	101040235	101110166	NM_011197	0.003262	-	Ptgfrn
chr1	92831685	92860196	NM_016696	0.00329	+	Gpc1
chr11	54100923	54131667	NM_011031	0.0033	+	P4ha2
chr7	140218266	140231145	NM_172909	0.0033	+	Cd163l1
chr7	3704040	3706897	NM_029767	0.003318	+	Rps9
chr9	108002647	108048782	NM_013785	0.003339	+	Ip6k1
chr16	55966274	55971437	NM_024218	0.003339	+	Rpl24
chr13	49230832	49248163	NM_025491	0.003348	-	Susd3
chr10	111164801	111297247	NM_175489	0.003368	+	Osbpl8
chr4	132530554	132533659	NM_007512	0.003391	-	Atpif1
chr4	136049947	136053371	NM_025919	0.003396	-	Rpl11
chr7	45122387	45124389	NM_013725	0.003406	-	Rps11
chr15	76170973	76206321	NM_001163540	0.003419	-	Plec
chr2	152337424	152344060	NM_175093	0.003433	-	Trib3
chr11	61517248	61579687	NM_001252189	0.003469	-	Epn2
chr14	121878605	122021035	NM_026861	0.003489	+	Ubac2
chr4	136172393	136196056	NM_177733	0.003508	+	E2f2
chr9	123852314	123862029	NM_011798	0.003509	-	Xcr1
chr6	115618572	115676635	NM_029780	0.003546	-	Raf1
chr9	58015016	58027023	NM_019779	0.003549	+	Cyp11a1
chr12	103434188	103440245	NM_026790	0.003549	+	Ifi27
chr4	72157579	72200893	NM_001285532	0.003558	-	Tle1
chr8	122481697	122551329	NM_001037298	0.003558	-	Piezo1
chr18	74779211	74806207	NM_177470	0.003562	+	Acaa2
chr12	15791726	15816785	NM_144551	0.003587	-	Trib2
chr14	121952330	121965193	NM_183031	0.003588	-	Gpr183
chr3	115710432	115715055	NM_007901	0.003622	-	S1pr1
chr8	128359072	128505475	NM_008737	0.003637	+	Nrp1
chr9	45055180	45075042	NM_001093749	0.003692	+	Mpzl3
chr9	21288463	21291209	NM_009878	0.003743	-	Cdkn2d
chr1	191098413	191108943	NM_030060	0.003774	+	Batf3
chr15	81318920	81360765	NM_011399	0.003786	-	Slc25a17
chr4	106911469	107049694	NM_023672	0.003795	+	Ssbp3
chr4	83220300	83324189	NM_027238	0.003807	-	Ttc39b
chr18	80606204	80708173	NM_001164112	0.003815	-	Nfatc1
chr8	123102349	123105242	NM_016738	0.003825	+	Rpl13
chr13	114958080	115101964	NM_001033228	0.003826	-	Itga1
chr3	130726826	130730337	NM_026724	0.00383	-	Rpl34
chr1	74332609	74353692	NM_019999	0.003866	+	Pnkd
chr9	21337827	21355028	NM_152808	0.00387	+	Slc44a2
chr6	67292017	67376137	NM_008354	0.00388	-	Il12rb2
chr11	78037940	78060432	NM_001284227	0.00389	+	Flot2
chr6	94604528	94700145	NM_008377	0.0039	-	Lrig1
chr11	101172997	101175443	NM_007721	0.003907	-	Ccr10
chr4	89306288	89311032	NM_007670	0.003955	-	Cdkn2b
chr6	125460265	125494755	NM_007657	0.003971	-	Cd9
chr8	35587797	35679449	NM_001081279	0.004043	+	Mfhas1
chr6	142490248	142507957	NM_008492	0.004054	-	Ldhb
chr1	180989555	181017495	NM_010145	0.004071	-	Ephx1
chr6	124739183	124741079	NM_013535	0.00408	-	Grcc10
chr7	99811438	99828417	NM_016720	0.004083	-	Neu3
chr16	38445398	38452689	NM_007414	0.004088	-	Adprh
chr6	146724929	146778814	NM_172734	0.004108	+	Stk38l
chr7	43444071	43457800	NR_075104	0.00411	+	Etfb
chr3	51661192	51682675	NM_174995	0.004117	+	Mgst2
chr1	73910230	74124449	NM_001289895	0.004122	-	Tns1
chr7	16781345	16798274	NM_009201	0.004161	+	Slc1a5
chr11	101176116	101190720	NM_016782	0.004177	+	Cntnap1
chr4	122859047	122886057	NM_007598	0.004188	-	Cap1
chr8	120668319	120674209	NM_001293559	0.004194	+	Cox4i1
chr19	32122726	32211013	NM_001168526	0.004229	-	Sgms1
chr5	123973627	124003215	NM_145070	0.004234	+	Hip1r
chr9	66060168	66066629	NM_011149	0.004241	+	Ppib
chr14	70077444	70082613	NM_018781	0.004285	+	Egr3
chr2	155634276	155692384	NM_001163452	0.004317	-	Trpc4ap
chr11	53770472	53777324	NM_001159396	0.004388	+	Irf1
chr10	77986948	78009796	NM_008826	0.004392	-	Pfkl
chr4	106744560	106799831	NM_025590	0.004448	-	Acot11
chr19	56912353	57008575	NM_146102	0.004456	-	Afap1l2
chr9	44981785	44987052	NM_013487	0.00453	+	Cd3d
chr4	129513580	129515981	NM_010807	0.004614	+	Marcksl1
chr6	28423639	28426499	NM_007480	0.004643	+	Arf5
chr16	44765735	44794977	NM_021325	0.004665	+	Cd200r1
chr7	34201326	34230336	NM_008155	0.004665	-	Gpi1
chr2	124653580	124667789	NM_199239	0.00467	+	Sema6d
chr10	6917553	6980465	NM_001170802	0.004673	-	Ipcef1
chr6	113638466	113695027	NM_172161	0.004674	+	Irak2
chr6	48833811	48840988	NM_023056	0.004676	-	Tmem176b
chr15	102706776	102722178	NM_026192	0.004716	-	Calcoco1
chr11	109362793	109401369	NM_010303	0.004719	+	Gna13
chr2	34893754	34913976	NM_028716	0.004748	-	Phf19
chr5	92897992	92965759	NM_001077596	0.004749	+	Shroom3
chr5	73292793	73314077	NM_023429	0.004755	+	Ociad1
chr10	42185785	42276742	NM_019740	0.004776	-	Foxo3
chr7	80186840	80226524	NM_013659	0.004785	+	Sema4b
chr4	149649167	149663316	NM_001164052	0.004794	-	Pik3cd
chr6	88835913	88841935	NM_030251	0.0048	-	Abtb1
chr11	82176665	82179812	NM_011329	0.004826	-	Ccl1
chr11	72207553	72210487	NM_026559	0.004833	+	Txndc17
chr16	58470540	58523312	NM_018784	0.004853	-	St3gal6
chr13	56073621	56135550	NM_001159514	0.004907	-	H2afy
chr4	128727570	128752881	NM_001195083	0.00491	+	Phc2
chr12	113140235	113145506	NM_024223	0.004957	+	Crip2
chr10	51490897	51496611	NM_013532	0.00496	+	Lilrb4
chr19	11518558	11530403	NM_027209	0.004968	+	Ms4a6b
chr3	104794833	104818563	NM_001163440	0.004969	-	Mov10
chr12	85686719	85709087	NM_016767	0.004978	+	Batf
chr12	69296680	69310687	NM_027117	0.004978	+	Klhdc2
chr11	54303823	54361539	NM_001033598	0.005052	+	Acsl6
chr3	90514434	90524581	NM_009113	0.005059	+	S100a13
chr14	75845255	75848303	NM_009429	0.005083	+	Tpt1
chr11	51813455	51857481	NM_199299	0.005115	-	Jade2
chr7	30945247	30956803	NM_011680	0.005142	-	Usf2
chr2	172371002	172381086	NM_024199	0.005145	+	Cstf1
chr1	40084767	40125226	NM_010555	0.005155	+	Il1r2
chr13	96924688	96950914	NM_001166065	0.005155	+	Gcnt4
chr17	33774899	33781575	NM_020581	0.005194	-	Angptl4
chr17	65923064	65951187	NM_023053	0.005209	-	Twsg1
chr8	88626827	88636128	NM_027840	0.00521	-	Snx20
chr7	28766751	28788665	NM_001122765	0.005215	+	Sirt2
chr3	97032401	97053634	NM_008121	0.005216	+	Gja5
chr11	4218250	4222409	NM_028022	0.005276	+	Gatsl3
chr1	171767131	171801184	NM_013730	0.005282	+	Slamf1
chr9	44998742	45009590	NM_007648	0.005331	-	Cd3e
chr7	109449000	109508134	NM_181853	0.005339	-	Trim66
chr1	85939536	85961055	NM_001033290	0.005386	-	Gpr55
chr7	30568854	30588726	NM_029274	0.005396	-	Kmt2b
chr4	102589842	102607262	NM_001177981	0.005406	+	Pde4b
chr8	72319061	72321654	NM_008452	0.005416	+	Klf2
chr16	33684465	33768195	NM_175256	0.00544	+	Heg1
chr7	28437446	28446895	NM_022024	0.005441	+	Gmfg
chr2	32621757	32635058	NM_001198790	0.00548	+	Ak1
chr1	155158702	155203517	NM_021433	0.0055	+	Stx6
chr9	44773008	44792714	NM_023831	0.005509	+	Ift46
chr4	150237196	150248873	NM_023119	0.005527	+	Eno1
chr7	16915378	16924032	NM_007590	0.005537	-	Calm3
chr6	87788852	87809757	NM_133717	0.005546	-	Rab43
chr1	180330475	180423659	NM_001081175	0.005581	+	Itpkb
chr17	80127470	80185032	NM_176963	0.005584	+	Galm
chr4	134093537	134095073	NM_013706	0.0056	-	Cd52
chr2	139678177	139758581	NM_001276489	0.005618	+	Ism1
chr6	146805529	146833529	NM_001289681	0.005647	+	Arntl2
chr19	12798608	12833808	NM_134152	0.005659	+	Lpxn
chr17	34263226	34269418	NM_207105	0.005659	+	H2-Ab1
chr17	47686644	47688386	NM_001164729	0.005663	-	Tomm6
chr10	77290726	77418273	NM_130895	0.005675	-	Adarb1
chr11	106377655	106382641	NM_010494	0.005737	-	Icam2
chr5	34176579	34187710	NM_010753	0.005795	-	Mxd4
chr2	32599708	32620809	NM_001025311	0.005798	+	St6galnac6
chr1	40324626	40365471	NM_133193	0.005809	+	Il1rl2
chr17	34204478	34216321	NM_011530	0.005816	+	Tap2
chr7	108934414	108941942	NM_025344	0.005825	+	Eif3f
chr7	141061273	141072119	NM_177897	0.005841	+	B4galnt4
chr14	52006081	52020733	NM_001253696	0.005865	-	Zfp219
chr10	128337831	128362479	NM_026444	0.005891	+	Cs
chr1	88258855	88277579	NM_198652	0.005914	-	Hjurp
chr8	72189667	72200958	NM_197944	0.005917	+	Hsh2d
chr11	118301060	118355411	NM_011594	0.005925	-	Timp2
chr1	93373895	93404304	NM_001271884	0.005946	+	Ano7
chr17	73883894	73950196	NM_011723	0.005972	-	Xdh
chr7	16738443	16749290	NM_198613	0.005992	+	Ap2s1
chr11	75631019	75648865	NM_008916	0.005997	+	Inpp5k
chr3	101576218	101604707	NM_144900	0.006006	-	Atp1a1
chr15	102234937	102246500	NM_001042727	0.006011	-	Rarg
chr17	36038408	36042702	NM_010397	0.006052	-	H2-T22
chr8	124231393	124345723	NM_139272	0.006065	+	Galnt2
chr17	27685238	27711117	NM_178365	0.006073	+	Pacsin1
chr15	80572596	80652854	NM_001289442	0.006158	+	Grap2
chr15	85206007	85286294	NM_010180	0.006217	+	Fbln1
chr16	91547093	91564007	NM_008338	0.006219	+	Ifngr2
chr11	74925871	75164448	NM_001002764	0.006227	+	Smg6
chr3	90600214	90602702	NM_011310	0.006234	+	S100a3
chr2	143915330	143943324	NM_019771	0.006243	+	Dstn
chr19	10870660	10881743	NM_134142	0.00631	-	Tmem109
chr7	127197458	127208468	NM_144522	0.006317	-	Tbc1d10b
chr7	16197220	16221993	NM_001285932	0.006333	-	Dhx34
chr4	135920725	135940300	NM_024243	0.00638	+	Fuca1
chr8	70508265	70510367	NM_019883	0.006434	-	Uba52
chr7	28825337	28832239	NM_016772	0.006437	+	Ech1
chr10	80665317	80676293	NM_021462	0.006457	-	Mknk2
chr2	16356303	16755839	NM_026162	0.006481	+	Plxdc2
chr11	101448411	101458701	NM_027320	0.006502	+	Ifi35
chr3	96798762	96829351	NM_001163497	0.006533	-	Cd160
chr16	35694902	35769356	NM_153550	0.006542	-	Dirc2
chr14	63145150	63179578	NM_010191	0.006558	-	Fdft1
chr15	81704247	81729919	NM_001146174	0.006576	-	Rangap1
chr7	45062428	45078503	NM_025533	0.006605	+	Nosip
chr1	85894509	85908698	NM_022417	0.00662	+	Itm2c
chr2	155059311	155074497	NM_016661	0.006644	-	Ahcy
chr17	34182098	34187330	NM_013585	0.006662	-	Psmb9
chr7	28350688	28352698	NM_013647	0.006667	+	Rps16
chr15	66526211	66561046	NM_172514	0.006675	-	Tmem71
chr7	28982853	29003278	NM_008279	0.006681	+	Map4k1
chr9	13662459	13709533	NM_173776	0.0067	+	Maml2
chr10	75783812	75798584	NM_008185	0.006772	-	Gstt1
chr6	108828640	108859356	NM_138677	0.006783	+	Edem1
chr5	34573713	34632305	NM_001102444	0.006806	+	Add1
chr10	75774121	75781414	NM_133994	0.006857	-	Gstt3
chr17	33810522	33822914	NM_030697	0.006909	+	Kank3
chr7	139978940	139992488	NM_007403	0.006915	-	Adam8
chr11	6560182	6596734	NM_001190344	0.006943	+	Ccm2
chr2	160731309	160775760	NM_021280	0.006965	+	Plcg1
chr5	140505608	140525238	NM_021528	0.006995	+	Chst12
chr11	53428947	53430831	NM_025352	0.007033	-	Uqcrq
chr6	121183666	121196192	NM_028730	0.007044	+	Pex26
chr6	48593882	48599082	NM_001079905	0.007057	+	Repin1
chr11	97777525	97782439	NM_022891	0.007108	-	Rpl23
chr9	45042343	45054043	NM_007962	0.007139	+	Mpzl2
chr1	155778154	155812899	NM_023268	0.00715	-	Qsox1
chr1	181150930	181168994	NM_030131	0.007156	+	Cnih4
chr10	77581766	77598732	NM_145925	0.007162	+	Pttg1ip
chr19	4510471	4621752	NM_001162946	0.007171	+	Pcx
chr4	119108744	119137329	NM_011400	0.007178	+	Slc2a1
chr17	34145415	34151095	NM_010388	0.007192	+	H2-DMb2
chr9	123962125	123968692	NM_009912	0.007224	-	Ccr1
chr7	141091174	141100546	NM_023059	0.007269	-	Sigirr
chr7	16327050	16387896	NM_019748	0.007283	-	Sae1
chr2	91674611	91710592	NM_145528	0.007345	-	Atg13
chr7	16309582	16318334	NM_133234	0.00743	+	Bbc3
chr7	30616973	30626151	NM_025628	0.007493	-	Cox6b1
chr3	100993528	101029495	NM_001167906	0.0075	-	Cd101
chr4	134127405	134128753	NM_080559	0.007517	-	Sh3bgrl3
chr14	122181693	122402234	NM_029556	0.007561	+	Clybl
chr6	120093379	120200338	NM_016718	0.00757	+	Ninj2
chr2	173213735	173218922	NM_001139519	0.007572	-	Zbp1
chr13	23684198	23692480	NM_023422	0.007673	+	Hist1h2bc
chr13	54192128	54215083	NM_008286	0.007707	+	Hrh2
chr10	111506285	111508649	NM_009344	0.00772	+	Phlda1
chr3	105704598	105720842	NM_175398	0.007762	+	Fam212b
chr2	155490379	155514846	NM_144786	0.007783	-	Ggt7
chr16	35770385	35828462	NM_175111	0.007807	+	Hspbap1
chr17	12119283	12219640	NM_026644	0.007808	+	Agpat4
chr10	127538157	127621148	NM_008512	0.007816	-	Lrp1
chr9	107340639	107349683	NM_175486	0.007863	+	6430571L13Rik
chr10	127182520	127189823	NM_001166413	0.007918	-	Arhgef25
chr2	6322756	6443820	NM_001080548	0.007927	+	Usp6nl
chr19	11492037	11512577	NM_001164202	0.007991	+	Gm8369
chr2	129198772	129211612	NM_015747	0.008035	+	Slc20a1
chr11	21091323	21150327	NM_023324	0.008079	+	Peli1
chr8	123065507	123097751	NM_153176	0.008101	+	Spg7
chr17	47140941	47359458	NM_001097623	0.00815	+	Trerf1
chr7	142460811	142494868	NM_001136071	0.008156	+	Lsp1
chr18	82475122	82585637	NM_010777	0.008162	+	Mbp
chr11	68691914	68816624	NM_175260	0.008196	+	Myh10
chr1	87853286	87944489	NM_177646	0.008205	+	Dgkd
chr6	22306521	22356081	NM_138587	0.008215	-	Fam3c
chr3	146150173	146195512	NM_001005846	0.008231	+	Mcoln2
chr7	100493357	100499629	NM_011671	0.008261	+	Ucp2
chr2	132263147	132296190	NM_001291040	0.008265	+	Cds2
chr2	158116404	158146392	NM_009373	0.008301	-	Tgm2
chr5	112276706	112315356	NM_009419	0.008314	+	Tpst2
chr10	94790865	94944578	NM_018797	0.008365	-	Plxnc1
chr1	71557155	71579403	NM_026195	0.008383	+	Atic
chr7	19756137	19770532	NM_020486	0.008388	-	Bcam
chr4	88094629	88411011	NM_001081184	0.008433	+	Focad
chr7	144435723	144470935	NM_007803	0.008444	-	Cttn
chr13	63511532	63565520	NM_008957	0.008462	-	Ptch1
chr7	4844959	4866179	NM_026158	0.008499	-	Isoc2b
chr13	19357675	19395752	NM_024270	0.008518	-	Stard3nl
chr10	127190377	127195709	NM_030714	0.008526	-	Dtx3
chr2	155701672	155729475	NM_145537	0.00857	-	Edem2
chr1	52119621	52161865	NM_001205313	0.008586	+	Stat1
chr5	114363571	114380505	NM_001159941	0.008607	-	Kctd10
chr9	110425925	110476694	NM_177771	0.008616	-	Klhl18
chr19	41274217	41385070	NM_031376	0.008617	-	Pik3ap1
chr6	124760052	124769673	NM_013509	0.008653	-	Eno2
chr10	95174745	95324097	NM_009950	0.008669	-	Cradd
chr2	31670736	31681307	NM_144886	0.008675	+	Exosc2
chr1	160256571	160792938	NM_013862	0.008701	-	Rabgap1l
chr2	84798827	84810003	NM_019949	0.008738	+	Ube2l6
chr7	75455533	75754609	NM_029332	0.008796	+	Akap13
chr12	104214543	104241934	NM_009251	0.008809	+	Serpina3g
chr17	31844249	31855792	NM_010831	0.008843	-	Sik1
chr8	71396854	71404772	NM_026636	0.008876	+	Babam1
chr16	10787934	10788655	NM_013694	0.008916	-	Tnp2
chr12	113152011	113153879	NM_007763	0.009087	+	Crip1
chr5	122707556	122729042	NM_011026	0.00909	+	P2rx4
chr4	129516103	129542646	NM_008228	0.009146	-	Hdac1
chr6	113604771	113616951	NM_133937	0.009148	+	Brk1
chr17	29332075	29347904	NM_019880	0.009155	-	Mtch1
chr11	70700547	70731970	NM_153103	0.009202	+	Kif1c
chr15	78523345	78529651	NM_001204153	0.009203	-	C1qtnf6
chr4	129591973	129600648	NM_018799	0.00921	-	Eif3i
chr4	46505071	46536141	NM_029077	0.009226	-	Trim14
chr6	15720660	15802169	NM_175088	0.00924	+	Mdfic
chr14	47153894	47189402	NM_008102	0.009266	-	Gch1
chr3	89436703	89450952	NM_146131	0.009334	+	Pbxip1
chr2	91061780	91070315	NM_026721	0.009338	-	Slc39a13
chr2	91054015	91059438	NM_008948	0.009339	+	Psmc3
chr1	86543014	86582501	NM_008801	0.009368	-	Pde6d
chr1	180904273	180908088	NM_133705	0.00942	+	Pycr2
chr1	74288246	74304336	NM_027154	0.009425	-	Tmbim1
chr11	52361114	52389396	NM_011694	0.009458	+	Vdac1
chr17	35185094	35188440	NM_010734	0.009494	-	Lst1
chr10	127172425	127180645	NM_177615	0.009503	-	Slc26a10
chr9	53301669	53381158	NM_176846	0.009521	+	Exph5
chr5	139380666	139396409	NM_030258	0.009521	+	Gpr146
chr4	124700698	124708611	NM_010213	0.009524	+	Fhl3
chr19	36379066	36456204	NM_029508	0.009545	+	Pcgf5
chr18	77773767	77782868	NM_007505	0.009649	+	Atp5a1
chr6	85431975	85446429	NM_144918	0.009686	+	Smyd5
chr12	80790531	80880833	NM_001242419	0.009694	+	Susd6
chr6	134035699	134270147	NM_007961	0.009841	+	Etv6
chr8	106883862	106893593	NM_145412	0.009854	-	Chtf8
chr3	105904420	105908928	NM_009631	0.009889	+	Adora3
chr6	129898991	129913224	NM_008463	0.01001	-	Klra5
chr10	120141653	120201537	NM_028679	0.01003	-	Irak3
chr8	109565985	109574051	NM_175646	0.01019	+	Txnl4b
chr11	115614180	115628295	NM_001252395	0.01023	-	Slc25a19
chr2	155819836	155826925	NM_010579	0.01025	-	Eif6
chr5	139215157	139249839	NM_001256116	0.01027	+	Sun1
chr9	20770049	20815034	NM_016919	0.01028	-	Col5a3
chr17	32536628	32551797	NM_024442	0.01031	+	Cyp4f16
chr17	47593466	47599688	NM_007632	0.01046	+	Ccnd3
chr7	140857396	140863731	NM_053194	0.01048	+	Ric8
chr12	24831598	24960299	NM_026037	0.01049	+	Mboat2
chr15	97784364	97792692	NM_026353	0.0106	+	Slc48a1
chr7	28971371	28981888	NM_028659	0.01062	-	Eif3k
chr1	43445750	43570518	NM_010879	0.01071	+	Nck2
chr7	127091435	127094049	NM_178901	0.01071	+	AI467606
chr7	140882393	140898642	NM_011875	0.01073	+	Psmd13
chr8	27260326	27275656	NM_007918	0.01074	+	Eif4ebp1
chr3	107278857	107284081	NM_026774	0.01077	+	Lamtor5
chr9	108572312	108578670	NM_031392	0.01082	-	Wdr6
chr1	177445820	177450764	NM_013915	0.01086	+	Zbtb18
chr8	13567217	13677587	NM_009025	0.01087	-	Rasa3
chr12	112908589	112929495	NM_010588	0.01087	-	Jag2
chr12	111538100	111546753	NM_178041	0.01092	+	Eif5
chr4	63832823	63861284	NM_009403	0.01093	-	Tnfsf8
chr11	49087016	49096987	NM_008330	0.01099	+	Ifi47
chr10	77978649	77985438	NM_026431	0.011	+	1810043G02Rik
chr11	70644026	70647039	NM_024211	0.011	-	Slc25a11
chr11	6105691	6200451	NM_173748	0.01103	-	Nudcd3
chr10	79781473	79788985	NM_001042710	0.01105	-	Prss57
chr8	21994347	22060074	NM_007511	0.01107	-	Atp7b
chr7	30522225	30535060	NM_178252	0.01108	-	Arhgap33
chr5	114100332	114122924	NM_001033202	0.01109	+	Usp30
chr6	126821862	126849144	NM_025358	0.0111	-	Ndufa9
chr4	126148002	126149874	NM_172145	0.01111	+	Eva1b
chr5	21186266	21291701	NM_175437	0.01112	+	Gsap
chr1	60746387	60773359	NM_007642	0.01117	+	Cd28
chr3	108853677	108890008	NM_001165965	0.0112	-	Fndc7
chr5	34633646	34637114	NM_026660	0.01129	-	Mfsd10
chr2	118861999	118881357	NM_019826	0.01129	+	Ivd
chr19	41862850	41896153	NM_199447	0.01135	-	Rrp12
chr19	46531108	46573085	NM_019718	0.01136	-	Arl3
chr3	94933082	94944758	NM_009150	0.01136	+	Selenbp1
chr4	136143821	136145392	NM_008321	0.01139	+	Id3
chr12	106010262	106077410	NM_001029844	0.01146	+	Vrk1
chr7	45806636	45814316	NM_001112701	0.01148	-	Cyth2
chr3	107235530	107239707	NM_001044382	0.01156	-	Prok1
chr10	128632414	128645993	NM_011772	0.01157	-	Ikzf4
chr16	31422296	31458901	NM_175177	0.01161	+	Bdh1
chr12	28630846	28635953	NM_011300	0.01162	-	Rps7
chr5	65863568	65896700	NM_001081105	0.01164	+	Rhoh
chr4	126262404	126275883	NM_013718	0.01164	+	Trappc3
chr11	75532111	75577572	NM_001199283	0.01172	+	Slc43a2
chr7	29320377	29505460	NM_001081028	0.01178	-	Sipa1l3
chr3	94884323	94886958	NM_008945	0.01179	-	Psmb4
chr13	24943151	24991936	NM_008156	0.01181	+	Gpld1
chr18	32377216	32435740	NM_009668	0.01186	+	Bin1
chr12	111574509	111656227	NM_021516	0.0119	+	Mark3
chr10	80826655	80829290	NM_008753	0.01193	+	Oaz1
chr17	34616661	34628279	NM_001302393	0.01195	-	Ppt2
chr5	128984557	129008572	NM_001286033	0.01208	-	Stx2
chr7	126623245	126625470	NM_019738	0.01209	-	Nupr1
chr6	122317730	122339657	NM_001042623	0.01215	-	Phc1
chr14	55510447	55517431	NM_001136057	0.01216	+	Cpne6
chr2	153241531	153270249	NM_080463	0.01217	+	Pofut1
chr2	118926496	118928583	NM_028117	0.01217	+	Chst14
chr7	45082913	45092213	NM_026555	0.01225	-	Rcn3
chr4	155154074	155222535	NM_011385	0.01228	-	Ski
chr6	50293326	50382837	NM_027881	0.01232	-	Osbpl3
chr10	128677182	128696268	NM_177411	0.01237	-	Rab5b
chr3	95988835	95995839	NM_023320	0.01239	-	Plekho1
chr1	153218921	153332786	NM_010683	0.01245	-	Lamc1
chr5	142960354	142973189	NM_007984	0.0125	+	Fscn1
chr1	178955038	179518003	NM_027188	0.0125	-	Smyd3
chr10	75896768	75921614	NM_011418	0.01254	-	Smarcb1
chr15	100689914	100720477	NM_001161768	0.01258	-	Galnt6
chr16	38598342	38713035	NM_020260	0.01263	-	Arhgap31
chr11	4097039	4118729	NM_144520	0.01266	-	Sec14l2
chr11	69070808	69073293	NM_028336	0.01276	+	Tmem107
chr2	28193092	28214431	NM_001038614	0.01276	+	Olfm1
chr12	70190814	70227683	NM_133198	0.0129	-	Pygl
chr4	126150601	126163341	NM_001162533	0.01292	-	Sh3d21
chr1	175632192	175660853	NM_133809	0.01292	+	Kmo
chr5	103862049	103911229	NM_178741	0.01293	-	Klhl8
chr18	67404763	67449136	NM_027130	0.01297	-	Afg3l2
chr5	30933142	30945480	NM_026770	0.01298	-	Cgref1
chr14	77904238	78002656	NM_029495	0.01303	+	Epsti1
chr11	49057195	49064212	NM_001145164	0.01304	-	Tgtp2
chrX	163976821	164028010	NM_181315	0.01311	-	Car5b
chr9	50603900	50605320	NM_013897	0.01321	+	Timm8b
chr13	95511729	95525240	NM_007974	0.01323	-	F2rl1
chr7	45729982	45759555	NM_017465	0.01324	-	Sult2b1
chr5	64230356	64351486	NM_001289514	0.01327	+	Tbc1d1
chr6	129729040	129740484	NM_177155	0.01331	-	Klri2
chr16	97356727	97439012	NM_019517	0.01333	+	Bace2
chr10	59446983	59616692	NM_001033259	0.01336	-	Mcu
chr12	72650352	72664828	NM_025522	0.01337	-	Dhrs7
chr2	122594472	122611277	NM_025961	0.01339	-	Gatm
chr6	86736839	86793584	NM_013471	0.0134	-	Anxa4
chr2	25054378	25062881	NM_020276	0.01341	+	Nsmf
chr10	94036000	94145339	NM_053072	0.01341	+	Fgd6
chr7	16671330	16675705	NM_175315	0.01347	-	Ceacam15
chr3	142496933	142522344	NM_153564	0.01349	+	Gbp5
chr1	171917536	171943868	NM_030710	0.01349	+	Slamf6
chr16	90220741	90226324	NM_011434	0.01349	+	Sod1
chr9	56201128	56418050	NM_172924	0.01355	-	Peak1
chr5	35893318	36003922	NM_027373	0.0136	+	Afap1
chr3	131112790	131224357	NM_001276403	0.01362	+	Lef1
chr7	140125684	140134334	NM_153783	0.01362	+	Paox
chr11	97703433	97713500	NM_011971	0.01363	+	Psmb3
chr13	115088354	115090158	NM_134058	0.01364	-	Pelo
chr2	152316333	152332639	NM_019705	0.01365	-	Rbck1
chr4	106561037	106589113	NM_053272	0.01367	+	Dhcr24
chr4	41194314	41275135	NM_026872	0.01373	-	Ubap2
chr6	149157576	149188712	NM_001113424	0.01374	-	Amn1
chr15	34440507	34443225	NM_009083	0.01375	-	Rpl30
chr2	31152315	31216567	NM_178760	0.0138	+	Gpr107
chr5	30913785	30921273	NM_133918	0.01392	+	Emilin1
chr2	153346138	153404007	NM_001039939	0.01398	+	Asxl1
chr15	76351293	76354378	NM_001164608	0.01403	+	Maf1
chr2	153407460	153529971	NM_001134300	0.01406	-	Nol4l
chr5	37050856	37125298	NM_178394	0.01413	+	Jakmip1
chr15	81951105	81960930	NM_013872	0.01415	-	Pmm1
chr6	124815018	124829447	NM_013700	0.01421	-	Usp5
chr7	141160325	141172851	NM_001172100	0.01422	-	Rnh1
chr5	121621028	121660510	NM_028037	0.01422	-	Acad10
chr2	150618110	150668240	NM_080575	0.01422	-	Acss1
chr16	11803720	11909423	NM_146067	0.01429	-	Cpped1
chr5	115345653	115348955	NM_007748	0.0143	-	Cox6a1
chr7	100326736	100371896	NM_028292	0.01433	-	Ppme1
chr9	14702357	14740733	NM_177905	0.01435	-	Piwil4
chr7	3645268	3661109	NM_146176	0.01436	+	Cnot3
chr17	80029486	80062268	NM_144802	0.01437	-	Hnrnpll
chr11	94235951	94242579	NM_181819	0.01443	-	Wfikkn2
chr2	153222369	153225441	NM_198617	0.01448	-	Tspyl3
chr6	113728051	113740681	NM_024206	0.01449	-	Sec13
chr19	53892230	53929861	NM_011050	0.01452	+	Pdcd4
chr5	43818892	43843468	NM_009763	0.01465	+	Bst1
chr16	91053934	91069145	NM_001163695	0.01473	-	4932438H23Rik
chr9	114401094	114411201	NM_001200002	0.01474	+	Tmppe
chr11	101971143	101984791	NM_028207	0.0148	-	Dusp3
chr11	69323985	69325793	NM_001024206	0.01484	+	Trappc1
chr8	94533027	94570529	NM_153507	0.01485	+	Cpne2
chr10	13008449	13009183	NM_175102	0.01487	+	Sf3b5
chr10	79669409	79676126	NM_148934	0.01488	+	Tpgs1
chr1	74279839	74284738	NM_001190444	0.0149	-	Aamp
chr3	89431019	89435130	NM_001293766	0.0149	+	Pygo2
chr10	43221485	43464882	NM_001168289	0.01491	+	Pdss2
chr9	96823342	96889474	NM_153420	0.01497	-	Pxylp1
chr11	101120130	101126419	NM_134024	0.015	+	Tubg1
chr5	103989764	104021796	NM_053262	0.01501	-	Hsd17b11
chr6	136808247	136810074	NM_177688	0.01501	+	H2afj
chr17	45555699	45563168	NM_001304956	0.01508	+	Nfkbie
chr2	32151147	32234537	NM_172661	0.01508	+	Prrc2b
chr4	135968224	135972594	NM_011942	0.01511	-	Lypla2
chr4	134930979	134937537	NM_026780	0.01511	+	Syf2
chr7	143778362	143784500	NM_175534	0.01516	-	Mrgpre
chr2	30953000	30959015	NM_133673	0.01518	+	Tor1b
chr4	155562391	155591001	NM_138671	0.0152	+	Nadk
chr19	41845975	41848132	NM_177603	0.01522	-	Frat2
chr2	165405294	165473197	NM_054055	0.01523	-	Slc13a3
chr16	17088601	17111252	NM_001252445	0.01523	-	Ppil2
chr16	91574507	91597680	NM_030018	0.01528	-	Tmem50b
chr3	138437199	138455499	NM_001288578	0.01529	+	Adh5
chr11	21239031	21321133	NM_139061	0.01529	+	Vps54
chr8	86841138	86885258	NM_030563	0.0153	-	N4bp1
chr7	45872839	45883726	NM_133950	0.01533	+	Kdelr1
chr7	81342732	81345234	NM_009092	0.01537	-	Rps17
chr4	11156440	11174377	NM_001199105	0.01538	+	Trp53inp1
chr7	44976754	44986420	NM_001252477	0.0154	-	Prmt1
chr18	50053281	50093229	NM_134131	0.01543	+	Tnfaip8
chr17	22846696	22867134	NM_177358	0.01545	-	Zfp945
chr5	34496095	34513979	NM_139064	0.01547	-	Tnip2
chr15	77698888	77719288	NM_001134802	0.0155	+	Apol7e
chr10	77622320	77645990	NM_019803	0.01552	+	Ube2g2
chr4	128930232	128962455	NM_001301841	0.01553	-	Azin2
chr7	126776974	126780514	NM_026875	0.01554	+	Ypel3
chr5	72203342	72298758	NM_153389	0.01558	+	Atp10d
chr4	132492806	132510456	NM_144907	0.01567	-	Sesn2
chr10	120208825	120224897	NM_026617	0.01568	+	Tmbim4
chr9	119335987	119340040	NM_010851	0.01571	-	Myd88
chr14	74754672	74947877	NM_001033439	0.01573	-	Lrch1
chr11	99041259	99052643	NM_010517	0.01576	+	Igfbp4
chr14	69767471	69784411	NM_020275	0.0158	+	Tnfrsf10b
chr7	143607684	143627845	NM_175649	0.0158	-	Tnfrsf26
chr8	70016122	70042734	NM_001167939	0.0158	-	Mau2
chr9	119894894	119926579	NM_026236	0.01581	+	Wdr48
chr11	116287997	116306738	NM_001162872	0.0159	-	Exoc7
chr15	99725617	99728136	NM_183256	0.01591	+	Cox14
chr1	40225079	40316177	NM_008362	0.01592	+	Il1r1
chr17	25882113	25919714	NM_139154	0.01598	-	Rab40c
chr3	108284063	108361519	NM_001271599	0.01604	+	Sort1
chr1	67000516	67038834	NM_001190984	0.01605	-	Lancl1
chr2	62333222	62412231	NM_001159543	0.01607	-	Dpp4
chr10	75573592	75586182	NM_008116	0.01608	+	Ggt1
chr5	73322198	73338639	NM_026950	0.01608	-	Ociad2
chr13	73467382	73514538	NM_145376	0.01609	+	Lpcat1
chr1	36335729	36369181	NM_172652	0.0161	-	Kansl3
chr4	107314362	107359823	NM_001205156	0.01612	+	Yipf1
chr11	43420247	43425981	NM_013917	0.01614	-	Pttg1
chr11	54717414	54787703	NM_178626	0.01617	-	Cdc42se2
chr13	49187546	49196251	NM_013610	0.01617	+	Ninj1
chr16	17146966	17148857	NM_026940	0.01618	+	Ydjc
chr10	127067289	127070261	NM_025982	0.0162	-	Tspan31
chr10	75646109	75764357	NM_172549	0.01622	-	Cabin1
chr11	16752202	16887658	NM_007912	0.01623	+	Egfr
chr15	99735591	99772515	NM_028015	0.01629	-	Cers5
chr7	44812255	44815658	NM_030693	0.0163	-	Atf5
chr11	85353163	85826058	NM_138681	0.01639	+	Bcas3
chr14	20391230	20393555	NM_025440	0.01641	-	Mrps16
chr2	148871731	148875468	NM_009976	0.01644	-	Cst3
chr4	16123374	16163498	NM_138952	0.01647	-	Ripk2
chr15	81663888	81688315	NM_001289712	0.01647	+	L3mbtl2
chr10	75037088	75054100	NM_029781	0.01653	+	Rab36
chr7	30561865	30563184	NM_025498	0.01656	-	Psenen
chr18	74268287	74282684	NM_013594	0.01667	+	Mbd1
chr3	51388412	51396547	NR_028121	0.01669	-	Mgarp
chr8	111710474	111743849	NM_009954	0.01672	-	Bcar1
chr6	55038000	55079504	NM_180678	0.01672	+	Gars
chr7	28893253	28962280	NM_021895	0.01678	-	Actn4
chr9	110385088	110408210	NM_001081043	0.01678	-	Ptpn23
chr16	8470812	8490197	NM_146247	0.01679	+	Mettl22
chr5	125277086	125341094	NM_001205082	0.01679	-	Scarb1
chr2	131298487	131352892	NM_178607	0.01684	-	Rnf24
chr11	62820252	62842948	NM_053169	0.01686	+	Trim16
chr17	35517115	35531015	NM_146248	0.01687	+	Cchcr1
chr11	94211453	94215492	NM_009427	0.01687	+	Tob1
chr11	75175942	75178808	NM_027136	0.01687	-	Ovca2
chr5	118027823	118061870	NM_021344	0.01688	+	Tesc
chr15	101284300	101290934	NM_026566	0.01691	+	Atg101
chr1	181093422	181144157	NM_026171	0.01695	-	Nvl
chr17	5841379	5930711	NM_025664	0.01699	+	Snx9
chr12	110872609	110889145	NM_026048	0.01704	-	Cinp
chr7	19903577	19921143	NM_027514	0.01708	-	Pvr
chr15	27730648	28025848	NM_001081302	0.0171	-	Trio
chr9	110476957	110525174	NM_010628	0.01713	+	Kif9
chr11	3415972	3452956	NM_001290473	0.01717	-	Rnf185
chr10	128697938	128705051	NM_016756	0.01723	-	Cdk2
chr1	39900912	40026310	NM_008696	0.01735	+	Map4k4
chr12	33147685	33251157	NM_028139	0.01736	+	Atxn7l1
chr2	32972988	32982056	NM_019488	0.01748	-	Slc2a8
chr7	28305825	28312046	NM_025616	0.0175	-	Timm50
chr10	84526304	84533888	NM_175451	0.01751	-	Ckap4
chr16	97947434	97962621	NM_175428	0.01753	-	Zbtb21
chr8	70527845	70535328	NM_001199631	0.01756	+	Fkbp8
chr8	72135291	72153129	NM_001001491	0.01762	+	Tpm4
chr8	94472762	94527272	NM_001033207	0.01764	+	Nlrc5
chr9	14500618	14510620	NM_023153	0.01765	+	Cwc15
chr17	31647081	31658754	NM_001163769	0.0177	-	U2af1
chr17	8283812	8297661	NM_018819	0.0177	+	Mpc1
chr6	142821540	142964452	NM_011374	0.01771	-	St8sia1
chr5	134237831	134314760	NM_010365	0.01776	-	Gtf2i
chr9	65552576	65580087	NM_153119	0.01779	-	Plekho2
chr7	30555440	30559646	NM_029377	0.01779	-	Lin37
chr17	49993306	50190497	NM_181397	0.01779	-	Rftn1
chr7	44836287	44840809	NM_010215	0.01785	+	Il4i1
chr11	54866437	54870496	NM_008248	0.0179	+	Hint1
chr4	118409336	118415824	NM_001290688	0.01791	+	Med8
chr3	65528446	65555518	NM_178892	0.01794	+	Tiparp
chr19	10064163	10101503	NM_019699	0.01795	-	Fads2
chr12	112808974	112816245	NM_145450	0.01803	+	BC022687
chr5	73020190	73256618	NM_028194	0.01804	-	Fryl
chr9	31149556	31211815	NM_001102456	0.01805	-	Aplp2
chr16	38525057	38550256	NM_001300827	0.01806	-	Poglut1
chr7	126695999	126696693	NM_175103	0.01811	+	Bola2
chr16	22466568	22657231	NM_138650	0.01812	-	Dgkg
chr6	129766646	129775849	NM_001014997	0.01828	-	Gm156
chr9	21424907	21507759	NM_001253894	0.01832	+	Dnm2
chr10	67537868	67542188	NM_010118	0.01833	+	Egr2
chr1	160978605	161003014	NM_080844	0.01838	+	Serpinc1
chr13	99421463	99516602	NM_008634	0.01839	-	Map1b
chr9	70207349	70400067	NM_181072	0.01841	+	Myo1e
chr11	67037879	67052618	NM_025510	0.01852	-	Adprm
chr2	154657025	154694783	NM_029362	0.01855	+	Chmp4b
chr17	45660176	45686218	NM_198167	0.01859	-	Tmem63b
chr19	4984354	4989971	NM_153553	0.01863	-	Npas4
chr2	84839407	84863586	NM_001081349	0.01866	+	Slc43a1
chr11	3131849	3193463	NM_030207	0.01867	-	Sfi1
chr15	64086839	64312673	NM_001276463	0.01868	-	Asap1
chr7	105554359	105558389	NM_011421	0.01869	+	Smpd1
chr1	184034460	184075636	NM_022019	0.0187	+	Dusp10
chr11	101442244	101445596	NM_011289	0.0188	+	Rpl27
chr7	16275463	16284659	NM_172297	0.01881	-	Ccdc9
chr11	82952101	82964850	NM_183201	0.01885	+	Slfn5
chr6	146602275	146634592	NM_026281	0.01886	-	Tm7sf3
chr4	55527136	55532475	NM_010637	0.01887	-	Klf4
chr15	73090411	73094075	NM_053068	0.01889	+	Chrac1
chr11	70216791	70220994	NM_172371	0.01889	-	Slc16a13
chr8	13405080	13421949	NM_011881	0.01894	+	Grk1
chr10	39369798	39565374	NM_001122892	0.01894	+	Fyn
chr17	35113945	35115400	NM_148939	0.01894	-	Ly6g5b
chr12	80107759	80113013	NM_007564	0.01896	-	Zfp36l1
chr3	138925896	139075201	NM_001040690	0.019	-	Rap1gds1
chr10	80755205	80794347	NM_199322	0.01903	+	Dot1l
chr12	110850278	110869998	NM_001199785	0.01913	+	Zfp839
chr2	158667134	158766334	NM_001159662	0.01914	+	Ppp1r16b
chr19	4825365	4839322	NM_016892	0.01929	-	Ccs
chr11	70130356	70137542	NM_145137	0.01935	+	Mgl2
chr7	28314895	28338719	NM_013676	0.01935	-	Supt5
chr6	114643096	114860614	NM_001253717	0.01936	+	Atg7
chr5	113772811	113778282	NM_025526	0.0194	+	Iscu
chr9	65676547	65690300	NM_010952	0.01941	+	Oaz2
chr7	30640994	30650228	NM_133693	0.01943	-	Rbm42
chr7	126759625	126765816	NM_011952	0.01944	+	Mapk3
chr11	104550662	104587219	NM_010858	0.01962	+	Myl4
chr7	38183786	38197565	NM_028166	0.01968	+	1600014C10Rik
chr17	57043710	57059863	NM_025877	0.01973	-	Slc25a23
chr11	74849263	74897080	NM_197943	0.01975	-	Sgsm2
chr17	47599330	47611492	NM_016859	0.01975	-	Bysl
chr6	124742543	124756487	NM_007881	0.01976	-	Atn1
chr12	26469214	26479837	NM_020557	0.01981	+	Cmpk2
chr4	151003654	151044665	NM_001289878	0.01982	-	Per3
chr15	78428563	78439303	NR_110357	0.01982	+	Kctd17
chr16	97855208	97922633	NM_174847	0.01983	-	C2cd2
chr19	4784292	4793901	NM_009032	0.01988	-	Rbm4
chr3	131233419	131272101	NM_008212	0.01994	-	Hadh
chr6	48613179	48623227	NM_173429	0.01995	+	Zfp775
chr17	35379616	35384674	NM_001143689	0.01996	+	H2-Q4
chr13	23698083	23698458	NM_178208	0.01997	-	Hist1h4c
chr7	16809266	16816732	NM_173430	0.01998	-	Fkrp
chr8	13952007	13974777	NM_173744	0.01999	-	Tdrp
chr9	88327608	88372089	NM_011851	0.02002	+	Nt5e
chr8	31111845	31131473	NM_175136	0.02003	+	Rnf122
chr9	50751324	50756635	NM_001289782	0.02003	+	Cryab
chr3	89459570	89469009	NM_027348	0.02012	+	Pmvk
chr10	59702562	59864134	NM_001291442	0.02017	+	Micu1
chr11	59407149	59449956	NM_144521	0.02019	-	Snap47
chr2	38588045	38643906	NM_011187	0.02019	-	Psmb7
chr16	57549241	57572804	NM_001177871	0.0202	+	Filip1l
chr4	118359998	118362744	NM_026601	0.02024	+	Hyi
chr11	117765984	117780683	NM_145439	0.02025	-	Tmc6
chr17	45686371	45698495	NM_026732	0.02025	+	Mrpl14
chr5	114380606	114421166	NM_054093	0.02032	+	Ube3b
chr4	129615616	129619093	NM_198026	0.02043	-	Iqcc
chr11	62778386	62789417	NM_138949	0.02044	-	Zfp286
chr7	141131285	141156154	NM_013782	0.02047	+	Ptdss2
chr5	113942218	113993757	NM_198109	0.02048	-	Ssh1
chr3	145924261	145934364	NM_009740	0.02055	+	Bcl10
chr18	70568291	70626131	NM_010773	0.02057	+	Mbd2
chr10	128669886	128673918	NM_173733	0.02057	-	Suox
chr7	45018006	45021644	NM_009101	0.02066	+	Rras
chr2	165377435	165388259	NM_178411	0.02071	-	Zfp334
chr9	20894348	20898590	NM_016876	0.02073	-	Eif3g
chr13	53332747	53377361	NM_009269	0.02074	-	Sptlc1
chr2	122738504	122749487	NM_019788	0.02075	+	Bloc1s6
chr18	41875695	41951194	NM_029942	0.02079	-	Prelid2
chr3	86137939	86142668	NM_016959	0.02081	-	Rps3a1
chr17	47737036	47792416	NM_001161722	0.02088	+	Tfeb
chr15	81915029	81926213	NM_030229	0.0209	-	Polr3h
chr9	124021970	124031689	NM_009914	0.02091	+	Ccr3
chr1	131970608	131982972	NM_145977	0.02091	+	Slc45a3
chr7	126487354	126490731	NM_001163713	0.02096	+	Tufm
chr9	95400925	95407270	NM_018763	0.02097	-	Chst2
chr1	182954787	182976044	NM_016928	0.02102	+	Tlr5
chr9	35267880	35275957	NM_028040	0.02106	+	Rpusd4
chr1	88204731	88205748	NM_008299	0.02111	-	Dnajb3
chr7	126986859	127014594	NM_080638	0.02115	-	Mvp
chr11	70238122	70239852	NM_173742	0.02116	-	Rnasek
chr7	127485220	127491513	NM_010183	0.02117	+	Fbrs
chr2	180257378	180258444	NM_025587	0.02118	+	Rps21
chr2	84671310	84678174	NM_001290751	0.02134	-	Tmx2
chr5	114026912	114091380	NM_026805	0.02135	-	Svop
chr10	75506813	75517322	NM_175133	0.02155	-	Gucd1
chr2	9857077	9878600	NM_008091	0.0216	-	Gata3
chr10	75636618	75644008	NM_027890	0.02161	-	Susd2
chr11	4135159	4141192	NM_027859	0.02163	+	Rnf215
chr11	103676848	103697710	NM_019650	0.02165	-	Gosr2
chr7	3617372	3620161	NM_025348	0.02167	+	Ndufa3
chr7	28392995	28399383	NM_019458	0.02173	+	Paf1
chr5	121660868	121687249	NM_001289544	0.02173	+	Brap
chr19	29367437	29388094	NM_021893	0.02185	+	Cd274
chr19	5107745	5118408	NM_008451	0.02185	-	Klc2
chr11	3517521	3539292	NM_013870	0.02185	-	Smtn
chr16	97741941	97763755	NM_023663	0.02186	-	Ripk4
chr4	137862236	137965229	NM_199307	0.0219	+	Ece1
chr11	86583864	86683822	NM_029478	0.02193	-	Vmp1
chr2	130424319	130444269	NM_030559	0.02196	+	Vps16
chr5	125385964	125390017	NM_019639	0.02206	-	Ubc
chr11	46668959	46690357	NM_001161356	0.02211	-	Timd2
chr19	7417624	7425904	NM_175381	0.02214	+	2700081O15Rik
chr14	69697303	69714809	NM_001301651	0.02215	-	R3hcc1
chr11	58330717	58347728	NM_024480	0.02217	+	Sh3bp5l
chr1	39551295	39577347	NM_001033135	0.02221	-	Rnf149
chr4	88799574	88801130	NM_001085533	0.02225	+	Gm13275
chr14	63372836	63417187	NM_007549	0.02226	-	Blk
chr12	3365131	3406494	NM_008445	0.02232	+	Kif3c
chr2	129100995	129126595	NM_009086	0.02233	+	Polr1b
chr14	20140057	20181782	NM_021542	0.02233	-	Kcnk5
chr14	70180467	70207671	NM_011366	0.02234	-	Sorbs3
chr19	5041403	5049917	NM_134155	0.02235	+	Brms1
chr5	137596646	137601059	NM_030037	0.02235	-	Mospd3
chr2	165595027	165771727	NM_001271963	0.0224	+	Eya2
chr11	78032312	78037864	NM_183286	0.02241	+	Dhrs13
chr7	28451984	28462132	NM_030562	0.02243	+	Lrfn1
chr5	139271875	139325464	NM_172723	0.02261	-	Adap1
chr17	24426682	24439316	NM_010023	0.02263	+	Eci1
chr5	140663504	140702378	NM_028833	0.02268	-	Iqce
chr1	119470304	119504782	NM_022327	0.02276	-	Ralb
chr7	16875316	16887301	NM_001081655	0.0228	+	Dact3
chr17	26113315	26123253	NM_021793	0.02281	+	Tmem8
chr1	161395437	161418206	NM_009452	0.02292	+	Tnfsf4
chr15	58175878	58214892	NM_026346	0.02293	-	Fbxo32
chr6	91684066	91759063	NM_009320	0.02304	+	Slc6a6
chr11	117782657	117793137	NM_001195088	0.02304	+	Tmc8
chr2	30972832	30981941	NM_144885	0.02306	-	BC005624
chr1	93309436	93342788	NM_080850	0.02309	-	Pask
chr17	57189473	57194181	NM_019418	0.02313	-	Tnfsf14
chr8	23226609	23237668	NM_024240	0.0233	-	Gins4
chr11	78920858	78960124	NM_010927	0.0233	+	Nos2
chr11	97450159	97502400	NM_021493	0.02331	+	Arhgap23
chrX	57212142	57224042	NM_011616	0.02332	+	Cd40lg
chr5	36600485	36696021	NM_001081232	0.02334	-	D5Ertd579e
chr10	80702692	80705382	NM_027829	0.02339	+	Izumo4
chr7	105371210	105400054	NM_001242365	0.0234	-	Fam160a2
chr5	96997688	97091048	NM_080708	0.02341	+	Bmp2k
chr6	8630526	8758458	NM_001252266	0.02347	-	Ica1
chr8	70539674	70592858	NM_007924	0.02352	+	Ell
chr10	128322458	128327187	NM_019953	0.02358	+	Cnpy2
chr7	45718070	45720835	NM_009077	0.02361	+	Rpl18
chr1	52789419	52817688	NM_008384	0.02362	-	Inpp1
chr2	32414486	32451470	NM_146118	0.0237	-	Slc25a25
chr17	34609013	34613449	NM_018862	0.02372	+	Agpat1
chr9	58134664	58153997	NM_001162479	0.02377	+	Stra6
chr4	118428092	118432952	NM_001039175	0.02383	+	Elovl1
chr7	19965411	19991111	NM_027839	0.02387	+	Ceacam20
chr2	165395449	165400394	NM_029021	0.02388	-	Ocstamp
chr2	172345576	172355749	NM_025912	0.02391	+	Fam210b
chr5	144244436	144264573	NM_001163709	0.02393	+	Bri3
chr15	101174124	101212601	NM_007395	0.02404	+	Acvr1b
chr1	155096366	155099636	NM_010500	0.02413	-	Ier5
chr17	26676395	26699646	NM_025272	0.02415	+	Atp6v0e
chr2	155381855	155389847	NM_178111	0.02416	+	Trp53inp2
chr4	150237323	150248873	NM_001025388	0.02418	+	Eno1b
chr12	79232346	79296282	NM_001008550	0.02425	-	Zfyve26
chr15	76721464	76723845	NM_145472	0.02425	-	C030006K11Rik
chr11	51967630	51977336	NM_029976	0.02432	+	Cdkn2aipnl
chr11	100766331	100770957	NM_031871	0.02443	-	Ghdc
chr11	69098955	69109957	NM_011065	0.02445	+	Per1
chr11	5191552	5261610	NM_032396	0.02445	-	Kremen1
chr8	104226690	104248558	NM_021028	0.02446	-	Tk2
chr17	34198194	34201454	NM_010724	0.02448	+	Psmb8
chr7	141228787	141262751	NM_001081118	0.02452	+	Phrf1
chr17	34305866	34316674	NM_010382	0.02458	+	H2-Eb1
chr5	105270701	105293699	NM_194336	0.0246	-	Gbp6
chr17	29360913	29379535	NM_001159538	0.02468	+	Fgd2
chr2	5293456	5714762	NM_001290374	0.02469	-	Camk1d
chr11	101253706	101259547	NM_026776	0.02469	+	Vps25
chr5	137730962	137739998	NM_175521	0.02471	-	Nyap1
chr13	23683472	23683959	NM_178189	0.02475	-	Hist1h2ac
chr17	45564151	45567669	NM_028662	0.02475	+	Slc35b2
chr13	49036301	49148328	NM_001290313	0.02476	-	Wnk2
chr16	59490774	59555752	NM_174848	0.02486	-	Crybg3
chr5	140563188	140565067	NM_030022	0.02494	-	Grifin
chr1	170874187	170885540	NM_023173	0.02495	-	Dusp12
chr10	80796098	80798626	NM_023900	0.02506	-	Plekhj1
chr8	34807609	34819894	NM_176933	0.02515	+	Dusp4
chr11	58315113	58323113	NM_001256518	0.02518	-	Zfp672
chr9	14276300	14326134	NM_030261	0.02521	+	Sesn3
chr5	30921894	30931246	NM_008439	0.02522	+	Khk
chr9	46012819	46224194	NM_027498	0.02528	+	Sik3
chr4	128773084	128806112	NM_001081098	0.0253	-	Zfp362
chr15	89130583	89140703	NM_013871	0.02535	-	Mapk12
chr4	116708929	116715104	NM_026714	0.02537	+	Ccdc163
chr1	127490341	127678021	NM_028135	0.02538	-	Tmem163
chr11	106311340	106314529	NM_008339	0.02543	-	Cd79b
chr9	109095435	109119915	NM_172775	0.02543	+	Plxnb1
chr11	109573520	109611389	NM_145940	0.02548	-	Wipi1
chr2	166073898	166155683	NM_028072	0.0255	-	Sulf2
chr5	124598748	124627738	NM_026486	0.02552	+	Tctn2
chr8	120114151	120154574	NM_001163762	0.02552	+	6430548M08Rik
chr3	37639949	37644599	NM_011896	0.02559	+	Spry1
chr13	21786771	21787218	NM_178184	0.02564	-	Hist1h2an
chr9	122175873	122294423	NM_001271873	0.02566	-	Ano10
chr11	97745469	97766613	NM_026186	0.02568	-	Cwc25
chr16	33062520	33125659	NM_172823	0.02575	+	Lmln
chr11	4874002	4894200	NM_008698	0.02579	+	Nipsnap1
chr10	60106256	60133913	NM_052994	0.02595	+	Spock2
chr10	18845070	18857072	NM_022032	0.02595	+	Perp
chr4	135946452	135962617	NM_008254	0.02603	+	Hmgcl
chr6	124663103	124704716	NM_145130	0.02604	+	Lpcat3
chr13	91461096	91706175	NM_024272	0.02608	+	Ssbp2
chr10	128238065	128252941	NM_011589	0.02609	+	Timeless
chr7	100869745	100932161	NM_001081116	0.02611	-	Arhgef17
chr11	97205855	97280576	NM_008942	0.02614	-	Npepps
chr3	98013537	98150367	NM_010928	0.02615	+	Notch2
chr10	19847916	19851459	NM_029529	0.02624	-	Slc35d3
chr10	128706257	128720238	NM_021882	0.02632	+	Pmel
chr11	3330730	3342971	NM_178149	0.02635	+	Pik3ip1
chr7	16815888	16840931	NM_133789	0.02636	+	Strn4
chr11	73160529	73172687	NM_033321	0.02638	+	P2rx5
chr3	86786149	86920884	NM_001195499	0.02642	-	Dclk2
chr14	73029127	73049114	NM_001162412	0.02646	-	Cysltr2
chr5	96793384	96845968	NM_013470	0.02647	+	Anxa3
chr2	157556361	157566361	NM_016916	0.02651	-	Blcap
chr7	43472906	43490023	NM_001164518	0.02659	-	Iglon5
chr7	142008552	142061034	NM_028308	0.02659	-	Mob2
chr17	46890620	46892463	NM_178385	0.02676	+	Tbcc
chr1	153503015	153549714	NM_028749	0.0268	-	Npl
chr4	133969056	134000864	NM_026144	0.02682	-	Dhdds
chr8	119344537	119348929	NM_024219	0.02682	+	Hsbp1
chr2	26209123	26237399	NM_153559	0.02688	-	Qsox2
chr17	35122951	35124815	NM_032460	0.02689	+	Gpank1
chr9	31386191	31421334	NM_172766	0.02691	+	Nfrkb
chr13	56173702	56178885	NM_001168615	0.02704	-	Tifab
chr9	44499135	44510412	NM_030256	0.02708	+	Bcl9l
chr7	143557229	143600090	NM_013742	0.0271	-	Cars
chr16	49699293	49765126	NM_028680	0.02711	+	Ift57
chr7	98835111	98854747	NM_001285794	0.02712	+	Wnt11
chr8	116943392	116960445	NM_177700	0.02713	+	Atmin
chr7	143823166	143848410	NM_007856	0.02715	+	Dhcr7
chr7	25317163	25365917	NM_001160400	0.02731	+	Megf8
chr11	54265084	54267279	NM_010556	0.02736	-	Il3
chr17	45506840	45520843	NM_198608	0.02744	+	Aars2
chr17	45448936	45474938	NM_027649	0.02748	-	Spats1
chr6	87458544	87496327	NM_175476	0.02749	-	Arhgap25
chr17	32390660	32403581	NM_178785	0.02762	-	Rasal3
chr5	30647938	30659729	NM_175675	0.02765	+	Slc35f6
chr8	124897885	124903813	NM_001111141	0.02768	+	Sprtn
chr19	11096815	11130878	NM_027058	0.02775	-	1700017D01Rik
chr17	35170991	35176001	NM_019467	0.02778	-	Aif1
chr17	44078847	44086561	NM_001168620	0.02779	+	Enpp5
chr7	105558464	105569318	NM_001253887	0.0278	-	Apbb1
chr15	66891392	66923199	NM_018865	0.02782	+	Wisp1
chr6	115729136	115734951	NM_001168259	0.02784	-	Tmem40
chr19	12466335	12501996	NM_172442	0.02785	-	Dtx4
chr16	84774122	84826375	NM_023844	0.02788	+	Jam2
chr2	181864359	181870826	NM_025901	0.02789	+	Polr3k
chr15	81686166	81697287	NM_001164320	0.0279	-	Chadl
chr5	139337821	139345166	NM_197980	0.02791	-	Cox19
chr19	4962305	4966995	NM_025553	0.02807	+	Mrpl11
chr5	21737159	21757152	NM_028431	0.02811	+	Pmpcb
chr13	93040714	93144724	NM_023821	0.02812	-	Cmya5
chr3	94443335	94448708	NM_030116	0.02813	+	Mrpl9
chr11	101191114	101226463	NM_007970	0.02817	-	Ezh1
chr10	75550124	75560330	NM_198860	0.02826	-	Lrrc75b
chr15	84945719	84987971	NM_001033273	0.02827	-	5031439G07Rik
chr6	119353149	119417483	NM_197985	0.02828	-	Adipor2
chr8	27123831	27128632	NM_025686	0.0283	-	Brf2
chr7	84615053	84679351	NM_022985	0.02831	-	Zfand6
chr5	35697179	35729276	NM_194344	0.02835	-	Sh3tc1
chr2	121008407	121016912	NM_010761	0.02838	+	Ccndbp1
chr7	78895926	78908833	NM_026531	0.02844	+	Aen
chr9	78109191	78172109	NM_001163780	0.02847	+	Ick
chr19	46573364	46596900	NM_053196	0.02847	+	Sfxn2
chr13	49504809	49532789	NM_001012324	0.02852	+	Ecm2
chr10	75954513	76009589	NM_198635	0.02856	+	Gm5134
chr2	181837853	181857460	NM_153594	0.02866	+	Pcmtd2
chr3	137867674	137908931	NM_001033155	0.02867	+	Dnajb14
chr7	79449382	79466273	NM_017462	0.02868	-	Polg
chr5	140724126	140753312	NM_173405	0.02869	+	Amz1
chr7	127233442	127237860	NM_146201	0.0287	+	Zfp553
chr1	131867276	131872889	NM_144875	0.02882	+	Rab29
chr11	32522732	32527574	NM_027031	0.02883	-	Efcab9
chr7	141210042	141214080	NM_028050	0.02894	-	Lmntd2
chr15	89155545	89173951	NM_001159521	0.02897	-	Plxnb2
chr11	115607918	115612969	NM_001243587	0.02899	-	Mif4gd
chr6	128356999	128362822	NR_027360	0.029	-	Rhno1
chr17	50509546	50688494	NM_013880	0.02932	+	Plcl2
chr17	33843090	33849774	NM_019421	0.02934	+	Cd320
chr17	48316161	48326511	NM_177083	0.02937	+	B430306N03Rik
chr1	131828011	131848864	NM_173865	0.02939	+	Slc41a1
chr11	69015910	69036473	NM_001143790	0.02946	+	Ctc1
chr15	103248211	103251676	NM_001302338	0.02946	-	Nfe2
chr7	144476754	144553729	NM_001195086	0.02952	-	Ppfia1
chr3	95862651	95870619	NM_078479	0.0296	-	Mrps21
chr7	28864385	28866284	NM_008496	0.02961	+	Lgals7
chr7	125640953	125707688	NM_207239	0.02964	-	Gtf3c1
chr8	22787353	22805654	NM_001122820	0.02971	-	Ap3m2
chr19	44550253	44555415	NM_026061	0.02981	-	Ndufb8
chr11	83441875	83462961	NM_080453	0.02983	-	Mmp28
chr18	14706150	14762299	NM_001163609	0.02985	+	Psma8
chr1	180227003	180245950	NM_011183	0.02989	-	Psen2
chr14	21052573	21448569	NM_134079	0.02991	+	Adk
chr2	164424246	164443188	NM_011521	0.02995	-	Sdc4
chr7	19875741	19887965	NM_177036	0.02998	-	Ceacam19
chr12	110889263	110972396	NM_175336	0.03004	+	Tecpr2
chr19	42755195	42779976	NM_019424	0.03011	-	Hps1
chr10	62429377	62449693	NM_181423	0.03019	-	Supv3l1
chr7	122038820	122067063	NM_026140	0.03022	-	Ears2
chr8	70513395	70523180	NM_029366	0.03023	-	Kxd1
chr9	21015959	21028796	NM_010493	0.03025	+	Icam1
chr17	33524195	33553782	NM_172619	0.03037	+	Adamts10
chr14	20294689	20317575	NM_026341	0.03037	+	Nudt13
chr11	118428456	118451782	NM_001204129	0.03041	+	C1qtnf1
chr12	85299513	85339362	NM_145138	0.03066	-	Nek9
chr5	38349272	38502152	NM_145559	0.03066	-	Slc2a9
chr11	78826594	78843899	NM_001076681	0.03078	+	Lyrm9
chr3	107926333	107931745	NM_026672	0.03103	-	Gstm7
chr9	83548337	83600291	NM_172507	0.03105	+	Sh3bgrl2
chr11	6658532	6677475	NM_019511	0.03105	+	Ramp3
chr11	117809666	117814286	NM_009304	0.03107	+	Syngr2
chr8	113635798	113645192	NM_173015	0.03108	+	Mon1b
chr5	30951666	30960327	NM_016703	0.03124	-	Preb
chr2	24925351	24935281	NM_178408	0.03125	-	Arrdc1
chr2	36036333	36049292	NM_026703	0.03127	-	Ndufa8
chr11	73019007	73042065	NM_018883	0.03131	+	Camkk1
chr7	28399521	28436191	NM_175021	0.03133	-	Samd4b
chr11	73177082	73182046	NM_029564	0.03144	+	Tax1bp3
chr1	105276916	105356710	NM_178779	0.03147	-	Rnf152
chr4	41291299	41314901	NM_026893	0.03151	-	Dcaf12
chr3	146220960	146286214	NM_022983	0.03153	+	Lpar3
chr7	80094846	80115350	NM_173011	0.03156	-	Idh2
chr12	111814169	111828388	NM_026752	0.0316	+	Zfyve21
chr17	15027153	15041559	NM_011560	0.03163	-	Tcte3
chr3	95734147	95739569	NM_001252653	0.03171	-	Ecm1
chr9	61953737	62026790	NM_028748	0.03183	-	Paqr5
chr19	5099206	5106996	NM_029576	0.03196	-	Rab1b
chr8	36216063	36249516	NM_001081150	0.032	-	Lonrf1
chr4	118432900	118437343	NM_023223	0.0321	-	Cdc20
chr14	52016864	52019787	NM_001033805	0.03218	+	Tmem253
chr7	84246274	84410038	NM_007488	0.03218	-	Arnt2
chr2	91730137	91918849	NM_172669	0.03221	+	Ambra1
chr9	108991901	109032225	NM_173019	0.03223	+	Pfkfb4
chr3	121953325	122016153	NM_172525	0.03229	+	Arhgap29
chr10	60181527	60219260	NM_016803	0.03238	-	Chst3
chr14	122918974	122983261	NM_028651	0.03239	-	Tmtc4
chr9	107975566	107984056	NM_023738	0.03245	+	Uba7
chr14	66297024	66311424	NM_029979	0.03249	+	Trim35
chr8	110882455	110902488	NM_172283	0.0326	-	Fuk
chr7	127471613	127476758	NM_145589	0.03261	+	Prr14
chr6	122820183	122845366	NM_021899	0.03261	+	Foxj2
chr19	5038825	5041134	NM_175383	0.03262	+	B4gat1
chr15	101266845	101274794	NM_010444	0.03269	+	Nr4a1
chr1	193221640	193264045	NM_008288	0.0327	-	Hsd11b1
chr3	63696233	63850991	NM_001177732	0.03276	-	Plch1
chr12	16535668	16589770	NM_015763	0.03278	-	Lpin1
chr2	118901614	118924524	NM_001045523	0.0328	+	Bahd1
chr2	131491861	131525183	NM_001177838	0.03281	+	Smox
chr7	16452778	16455490	NM_026938	0.03284	+	Tmem160
chr9	105129337	105131805	NM_029385	0.0329	-	Nudt16
chr15	36179529	36235177	NM_012031	0.03291	+	Spag1
chr2	32570857	32573571	NM_010073	0.03294	+	Dpm2
chr4	59626210	59721401	NM_153158	0.03296	+	E130308A19Rik
chr17	33824571	33838316	NM_023202	0.03297	+	Ndufa7
chr11	82803818	82871210	NM_001164571	0.03297	-	Rffl
chr11	46148154	46166359	NM_172524	0.03303	-	Nipal4
chr5	30950105	30955091	NM_021304	0.03314	+	Abhd1
chr10	80706977	80742211	NM_007460	0.03318	-	Ap3d1
chr8	91313524	91668433	NM_011936	0.03321	+	Fto
chr9	108049289	108051936	NM_177910	0.03333	+	Gmppb
chr16	4726360	4766249	NM_001136066	0.03337	+	Hmox2
chr19	4907228	4928287	NM_133803	0.03344	-	Dpp3
chr1	165137852	165160773	NM_032005	0.03348	-	Tbx19
chr3	127807264	127837492	NM_145964	0.03358	-	Ap1ar
chr19	41829969	41832583	NM_008043	0.03361	+	Frat1
chr15	76723984	76818170	NM_001168288	0.03366	-	Arhgap39
chr17	57203972	57228136	NM_009778	0.03366	-	C3
chr11	68209363	68386826	NM_008744	0.03367	-	Ntn1
chr15	100761746	100823971	NM_021530	0.03371	+	Slc4a8
chr7	141189933	141194004	NM_008284	0.03375	-	Hras
chr2	167421709	167477000	NM_148929	0.03375	+	Slc9a8
chr6	122707564	122714633	NM_028016	0.03377	+	Nanog
chr4	140986872	141007701	NM_001164366	0.03387	+	Atp13a2
chr3	104789033	104794459	NM_007484	0.03388	+	Rhoc
chr12	111828457	111908055	NM_011625	0.03389	-	Ppp1r13b
chr6	71543853	71581574	NM_025783	0.03391	+	Chmp3
chr8	110847023	110882234	NM_133973	0.03396	+	Cog4
chr9	108051671	108079375	NM_032543	0.03396	-	Rnf123
chr3	108093065	108101430	NM_008141	0.03408	+	Gnat2
chr10	42860511	42960782	NM_172938	0.03413	+	Scml4
chr8	71366847	71369732	NM_001145780	0.03416	+	Use1
chr2	181497141	181517962	NM_025482	0.03423	+	Tpd52l2
chr2	127854627	128123892	NM_028765	0.03425	+	Acoxl
chr17	31161395	31165053	NM_009362	0.03428	-	Tff1
chr2	127740731	127788891	NM_016902	0.03428	-	Nphp1
chr9	50775224	50843639	NR_045601	0.03432	+	Alg9
chr17	26781078	26792521	NM_172149	0.03433	+	Bnip1
chr18	32240330	32270147	NM_133658	0.0344	+	Ercc3
chr3	100938859	100969663	NM_001013026	0.03442	-	Ttf2
chr9	114330134	114330578	NM_007535	0.03444	+	Bcl2a1c
chr14	20723729	20734562	NM_010811	0.03455	-	Ndst2
chr9	119071527	119088261	NM_001293648	0.0346	-	Plcd1
chr10	34151392	34207551	NM_172508	0.03462	-	Dse
chr11	70224126	70229798	NM_007528	0.03468	-	Bcl6b
chr1	52659985	52727318	NM_178081	0.03471	-	Mfsd6
chr11	61956762	62223013	NM_001281818	0.03478	+	Specc1
chr5	129501230	129571384	NM_172276	0.03486	+	Sfswap
chr6	47877554	47908484	NM_146175	0.03486	+	Zfp282
chr6	146888493	147032023	NM_026221	0.03489	+	Ppfibp1
chr10	93583028	93589658	NM_027246	0.0349	-	Snrpf
chr2	165503896	165519917	NM_130451	0.035	+	Slc2a10
chr2	127240937	127247816	NM_025296	0.03503	-	Ciao1
chr2	84723121	84727268	NM_133840	0.03518	-	Clp1
chr5	118190735	118245025	NM_001109902	0.03519	-	Rnft2
chr4	108043829	108118547	NM_011327	0.03521	-	Scp2
chr3	97158776	97176576	NM_019800	0.03523	+	Acp6
chr6	39573875	39588769	NM_178873	0.03543	+	Adck2
chrX	7842081	7876626	NM_001290537	0.0355	+	Otud5
chr8	72340995	72421474	NM_001289859	0.0355	-	Eps15l1
chr4	117932152	118134946	NM_001161774	0.03558	-	St3gal3
chr5	31054779	31078479	NM_001289522	0.03558	+	Cad
chr2	30889470	30903297	NM_022415	0.0357	-	Ptges
chr5	23838943	23844145	NM_025394	0.03575	-	Tomm7
chr6	136872434	136875805	NM_008597	0.03575	-	Mgp
chr7	44959371	44974851	NM_001252470	0.03578	-	Cpt1c
chr8	72424182	72435156	NM_029782	0.03579	-	Calr3
chr11	61208741	61218416	NM_007436	0.0359	+	Aldh3a1
chr8	122611625	122615591	NM_021502	0.03594	+	Trappc2l
chr12	28649601	28659591	NR_104608	0.03601	+	Rnaseh1
chr5	36966103	36988982	NM_011716	0.03604	-	Wfs1
chr9	121760032	121771742	NM_001166644	0.03608	+	Zfp651
chr7	127588697	127603605	NM_172281	0.03616	+	Rnf40
chr13	116854823	117025516	NM_001081009	0.0362	-	Parp8
chr11	101277969	101278948	NM_026618	0.0362	-	Coa3
chr1	134074864	134079155	NM_007570	0.0362	-	Btg2
chr6	108213095	108551116	NM_010585	0.03626	+	Itpr1
chr2	103566309	103718423	NM_178890	0.03637	+	Abtb2
chr9	44913247	44920742	NM_013795	0.0364	-	Atp5l
chr2	181320805	181356616	NR_030710	0.03661	+	Rtel1
chr11	76726601	76763555	NM_016810	0.0367	-	Gosr1
chr15	31224384	31274338	NM_146057	0.03673	+	Dap
chr19	42074938	42086370	NM_198108	0.0368	-	Morn4
chr6	136803992	136804431	NM_175652	0.0368	-	Hist4h4
chr6	29281140	29290676	NM_001101486	0.03682	+	Fam71f2
chr7	31059934	31070935	NM_144556	0.03683	+	Lgi4
chr13	21362819	21372302	NM_016684	0.03686	+	Zscan12
chr13	21421274	21440710	NM_001162919	0.03686	-	Pgbd1
chr5	31048639	31054633	NM_027855	0.03691	+	Atraid
chr11	118259652	118290244	NM_001033528	0.03692	-	Usp36
chr16	97447036	97462905	NM_010846	0.03694	-	Mx1
chr2	11777752	11790323	NM_177268	0.03695	+	Ankrd16
chr7	83632016	83642328	NM_023377	0.03703	+	Stard5
chr12	55124527	55142082	NM_001100116	0.03713	+	1700047I17Rik2
chr9	57790504	57834234	NM_019689	0.03715	-	Arid3b
chr14	55478757	55487577	NM_030686	0.03716	+	Dhrs4
chr18	70508679	70530321	NM_001289516	0.03719	-	Poli
chr13	108214403	108287107	NM_029001	0.03739	+	Elovl7
chr4	95579420	95821569	NM_029347	0.03751	+	Fggy
chr1	52455848	52500448	NM_008667	0.03758	-	Nab1
chr15	85336380	85463836	NM_016843	0.03766	+	Atxn10
chr7	125444619	125462268	NM_029842	0.0378	+	Kdm8
chr16	46152990	46155077	NM_001304528	0.03787	-	Gm4737
chr7	67222615	67228468	NM_001191051	0.03793	+	Lysmd4
chr17	45541939	45549677	NM_001013749	0.03806	-	Tmem151b
chr19	41933471	41944103	NM_023740	0.0382	+	Zdhhc16
chr9	7502341	7510242	NM_019471	0.03824	+	Mmp10
chr11	4895342	4928865	NM_172438	0.03826	+	Thoc5
chr8	105935727	105938392	NM_013640	0.03829	-	Psmb10
chr15	72589619	73055812	NM_029640	0.03832	-	Trappc9
chr13	89540635	89611832	NM_013500	0.03839	+	Hapln1
chr11	87592216	87616296	NM_133215	0.03841	+	Mtmr4
chr9	77917364	77984519	NM_134255	0.03863	+	Elovl5
chr8	70616843	70620850	NM_153074	0.0387	+	Lrrc25
chr3	121155401	121171695	NM_028456	0.03872	-	Rwdd3
chr11	82873062	82890624	NR_102720	0.03886	-	Rad51d
chr2	10370450	10595253	NM_001198808	0.03901	+	Sfmbt2
chr15	81744847	81796269	NM_001081016	0.03903	+	Zc3h7b
chr11	97685951	97688625	NM_001085500	0.03903	+	Cisd3
chr11	54902853	54910382	NM_008161	0.03912	+	Gpx3
chr15	99392946	99410049	NM_026669	0.03923	+	Tmbim6
chr7	128237356	128245100	NM_146205	0.03932	+	Armc5
chr10	24641410	24712102	NM_008813	0.03934	-	Enpp1
chr13	47012556	47014850	NM_175340	0.0394	-	Nhlrc1
chr18	34344885	34373415	NM_007874	0.03943	-	Reep5
chr5	140620577	140649031	NM_175274	0.03945	-	Ttyh3
chr8	13907805	13940521	NM_025785	0.03949	+	Fbxo25
chr11	118406288	118415800	NM_001267591	0.03953	-	Cant1
chr13	75707483	75772358	NM_138953	0.03962	+	Ell2
chr9	44101769	44109187	NM_001190314	0.03963	+	Mfrp
chr12	85272397	85280435	NM_025421	0.03971	-	Acyp1
chr13	49464058	49652731	NM_025495	0.0398	-	Cenpp
chr17	31295482	31350698	NM_153062	0.03987	+	Slc37a1
chr11	82900767	82908395	NM_145431	0.03988	-	Nle1
chr7	78783130	78792988	NM_026498	0.0399	+	Mrps11
chr9	108565864	108567342	NM_023247	0.04	-	Ndufaf3
chr4	132639045	132724765	NM_010166	0.04018	+	Eya3
chr6	115774556	115805555	NM_025958	0.04026	+	Cand2
chr14	60768133	60780869	NM_183175	0.04028	+	C1qtnf9
chr9	21411836	21420279	NM_021888	0.04041	+	Qtrt1
chr11	61505171	61512927	NM_013717	0.04042	+	B9d1
chr2	84687919	84715164	NM_144887	0.04043	-	Zdhhc5
chr9	95706628	95750358	NM_011643	0.04052	-	Trpc1
chr17	31255019	31277356	NM_025290	0.04061	-	Rsph1
chr7	132236254	132317155	NM_029935	0.04062	-	Chst15
chr10	116905783	116950380	NM_001003950	0.04074	-	Rab3ip
chr17	26091744	26095470	NM_019731	0.04074	-	Nme4
chr2	181493205	181494980	NM_183181	0.04077	+	Abhd16b
chr12	103407975	103425780	NM_001159502	0.04083	-	Ddx24
chrX	20688492	20699877	NM_011049	0.04086	+	Cdk16
chr4	46604389	46650199	NM_198664	0.04088	-	Tbc1d2
chr16	32673153	32683493	NM_001289443	0.04088	+	Tnk2
chr11	70647588	70651414	NM_027445	0.04093	+	Rnf167
chr4	88787976	88789438	NM_001098840	0.04094	+	Gm13277
chr18	36348623	36393370	NM_001081365	0.04103	+	Cystm1
chr3	145987869	146021720	NM_001166064	0.04105	+	Syde2
chr3	87618750	87738033	NM_001003912	0.0411	+	Arhgef11
chr10	13090787	13131695	NM_009538	0.04112	+	Plagl1
chr7	44605802	44670843	NM_001271540	0.04114	-	Myh14
chr5	117091677	117115993	NM_001122666	0.04117	-	Suds3
chr11	95666956	95680773	NM_008831	0.04128	+	Phb
chr7	140105722	140116423	NM_053119	0.04132	-	Echs1
chr15	53068260	53346183	NM_010162	0.04137	-	Ext1
chrX	95048934	95166539	NM_001290385	0.04138	-	Arhgef9
chr9	58287722	58313212	NM_010729	0.04158	-	Loxl1
chr6	72565921	72598413	NM_001253692	0.0416	-	Elmod3
chr14	31373963	31436033	NM_011894	0.04163	-	Sh3bp5
chr2	70039125	70429195	NM_177376	0.04176	+	Myo3b
chr6	108107020	108185583	NM_145937	0.04181	-	Sumf1
chr2	150310936	150362765	NM_027017	0.04192	-	3300002I08Rik
chr5	124579147	124597680	NM_181410	0.04197	+	Gtf2h3
chr4	129619273	129623908	NM_025455	0.04207	-	Ccdc28b
chr12	4769294	4778266	NM_028376	0.04223	+	Pfn4
chr10	93831554	93858087	NM_001206851	0.04223	+	Usp44
chr8	70450227	70476943	NM_001122830	0.04234	-	Klhl26
chr1	71585472	71653234	NM_001276409	0.04244	-	Fn1
chr1	172004370	172027268	NM_033509	0.04245	-	Vangl2
chr13	45549755	45964991	NM_001199304	0.04246	-	Atxn1
chr1	53930814	54195034	NM_172655	0.04287	-	Hecw2
chr16	18426416	18479073	NM_013711	0.0429	+	Txnrd2
chr8	121881145	121907686	NM_011404	0.04304	-	Slc7a5
chr3	87078591	87174747	NM_001170985	0.04305	-	Kirrel
chr15	9506158	9529876	NM_008372	0.04307	-	Il7r
chr17	34026032	34028055	NM_013543	0.04308	-	H2-Ke6
chr5	124834431	124862221	NM_144819	0.04317	-	Ccdc92
chr7	109046732	109083324	NM_178780	0.04324	-	Ric3
chr11	4346382	4441082	NM_029458	0.04332	-	Hormad2
chr6	89383145	89595652	NM_001167736	0.04333	-	Chchd6
chr3	88082050	88121048	NM_001033484	0.04342	+	Iqgap3
chr14	74732296	74750765	NM_016903	0.04347	+	Esd
chr19	37899035	38043577	NM_001302140	0.0439	-	Myof
chr11	3343296	3409238	NM_010718	0.04394	-	Limk2
chr2	127247974	127260764	NM_175145	0.044	+	Tmem127
chr8	69088735	69113717	NM_007509	0.04404	+	Atp6v1b2
chr11	58214976	58222783	NM_019440	0.0441	+	Irgm2
chr17	32412460	32424167	NM_001271478	0.04424	-	Pglyrp2
chr7	4137055	4148173	NM_172736	0.0444	+	Leng8
chr1	59913005	59985348	NM_001037725	0.04454	+	Fam117b
chr7	80862107	80876513	NM_009553	0.04456	+	Zscan2
chr1	74967345	75046639	NM_029342	0.04465	-	Nhej1
chr9	75037731	75060313	NM_021548	0.045	+	Arpp19
chr17	43641899	43667015	NM_028711	0.04518	-	Slc25a27
chr8	120081094	120101472	NM_133967	0.04525	-	Zdhhc7
chr4	107055873	107066866	NM_025500	0.0453	-	Mrpl37
chr12	85219512	85226628	NM_145445	0.04534	+	Eif2b2
chr10	76595755	76623404	NM_146007	0.04544	-	Col6a2
chr5	113842438	113908706	NM_011779	0.04553	-	Coro1c
chr8	122578236	122611487	NM_001193645	0.04577	-	Galns
chr11	43433730	43447981	NM_148673	0.04589	+	Slu7
chr7	4772377	4782857	NM_001290423	0.04608	-	Il11
chr4	120877868	120891560	NM_182929	0.04611	+	Rims3
chr4	63544764	63550701	NM_024173	0.04622	+	Atp6v1g1
chr7	30169921	30180209	NM_001033540	0.04625	+	Gm5113
chr8	71371297	71373689	NR_122030	0.04635	+	Ocel1
chr2	80617213	80631661	NM_024438	0.04655	+	Dusp19
chr2	10056030	10080510	NM_020615	0.04656	-	Atp5c1
chr5	113735781	113740607	NM_001010825	0.04688	+	Ficd
chr12	26442742	26456452	NM_021384	0.047	-	Rsad2
chr4	119175456	119190011	NM_013848	0.04714	-	Ermap
chr17	35116194	35122053	NM_001303446	0.04721	-	Csnk2b
chr3	107741047	107760469	NM_007778	0.04728	-	Csf1
chr2	6188464	6212994	NM_024208	0.0474	-	Echdc3
chr14	67745228	67749436	NM_008145	0.0474	+	Gnrh1
chr17	71019556	71126856	NM_001083934	0.04744	+	Myom1
chr5	140872998	141000596	NM_175362	0.04745	-	Card11
chr12	28690627	28750394	NM_001161410	0.04747	-	Trappc12
chr5	137605106	137611404	NM_008788	0.04769	-	Pcolce
chr6	88902250	88912240	NM_011906	0.04792	+	Tpra1
chr6	115583546	115592576	NM_001101431	0.04801	-	Mkrn2os
chr11	77463912	77469501	NM_139130	0.04809	+	Coro6
chr1	133046011	133108688	NM_001099276	0.04813	+	Pik3c2b
chr5	35091505	35105697	NM_013587	0.04827	-	Lrpap1
chr15	102203644	102215610	NM_001289694	0.04829	+	Zfp740
chr15	25984365	25998482	NM_144523	0.0486	+	Zfp622
chr15	89076063	89087075	NM_026485	0.04882	+	Trabd
chr10	128805675	128819446	NM_028873	0.04964	+	Dnajc14
chr10	39612933	39655307	NM_134000	0.04974	+	Traf3ip2
chr6	83543205	83572504	NM_024239	0.04988	-	Stambp
chr2	120299956	120314165	NM_001024145	0.05004	-	Pla2g4f
chr3	87919543	87923433	NM_026591	0.05021	+	Mrpl24
chr13	43370715	43395203	NM_178848	0.05022	+	Sirt5
chr5	112353772	112356033	NM_001039228	0.05034	-	Gm6583
chr12	107910402	108003414	NM_021399	0.05038	-	Bcl11b
chr13	75869536	75943824	NM_028493	0.05063	-	Rhobtb3
chr1	131128440	131138234	NM_145508	0.05095	-	Dyrk3
chr10	41887438	41908436	NM_001013370	0.05104	+	Sesn1
chr17	15009839	15022449	NM_001123372	0.05182	+	Gm3435
chr6	97210791	97233315	NM_022992	0.05184	+	Arl6ip5
