# Supplementary material for: High Levels of Eomes Promote Exhaustion of Anti-tumor CD8+ T Cells
Source: Front Immunol. 2018 Dec 18;9:2981. doi: 10.3389/fimmu.2018.02981 (PMC6305494; doi:10.3389/fimmu.2018.02981)
Supplement: Supplementary file 3 [file Table_3.xlsx]

## Sheet: 工作表1
Table S3. Transcription factor motif analysis of Eomes-binding sites identified by anti-Eomes ChIPseq.
Rank	Motif	Name	P-value	log P-pvalue	q-value (Benjamini)	# Target Sequences with Motif	% of Targets Sequences with Motif	# Background Sequences with Motif	% of Background Sequences with Motif
1	GCTACTGATCGAAGTCAGTCCTGAAGTCGTCACTGATGCA	RUNX1(Runt)/Jurkat-RUNX1-ChIP-Seq(GSE29180)/Homer	1e-675	-1556	0	1920	0.4552	4883.8	0.1132
2	TAGCGCTATCGACTGAAGTCAGTCCTGAAGTCCGTACTAG	RUNX(Runt)/HPC7-Runx1-ChIP-Seq(GSE22178)/Homer	1e-614	-1415	0	1580	0.3746	3478.4	0.0806
3	TGACGCTATCGATGCAAGTCAGTCCGTAAGTCCGTACTGAGCTAGTAC	RUNX2(Runt)/PCa-RUNX2-ChIP-Seq(GSE33889)/Homer	1e-583	-1343	0	1702	0.4035	4314.9	0.1
4	CAGTTGCAACGTACTGCGTAATCGCGATTGACCGTAACGT	BATF(bZIP)/Th17-BATF-ChIP-Seq(GSE39756)/Homer	1e-527	-1216	0	1254	0.2973	2431.3	0.0564
5	ACTGGATCGACTACTGACGTCATGACTGACGTAGCTCGAT	RUNX-AML(Runt)/CD4+-PolII-ChIP-Seq(Barski_et_al.)/Homer	1e-527	-1214	0	1507	0.3573	3657.8	0.0848
6	CTAGTCGAACGTACTGCGTAATGCACGTGTACCGTAAGCTGATCGTAC	Atf3(bZIP)/GBM-ATF3-ChIP-Seq(GSE33912)/Homer	1e-518	-1194	0	1260	0.2987	2507.7	0.0581
7	ACTGCTAGTCGACGATCATGGCTAATCGCGATGTACGCTAAGCTGTAC	Fra1(bZIP)/BT549-Fra1-ChIP-Seq(GSE46166)/Homer	1e-507	-1169	0	1120	0.2655	1961.3	0.0455
8	CTAGTCGAGCATCATGGCTATAGCCGATGTACCTGAAGCT	JunB(bZIP)/DendriticCells-Junb-ChIP-Seq(GSE36099)/Homer	1e-502	-1156	0	1133	0.2686	2041.5	0.0473
9	CATGCTAGTCGAACGTACTGCGTATAGCCGATTGACCGTAAGCTGATC	Fra2(bZIP)/Striatum-Fra2-ChIP-Seq(GSE43429)/Homer	1e-463	-1068	0	1004	0.238	1694.1	0.0393
10	TCGAACGTCATGGCTATAGCCGATGTACGCTAACGTATGC	AP-1(bZIP)/ThioMac-PU.1-ChIP-Seq(GSE21512)/Homer	1e-461	-1064	0	1272	0.3016	2892.8	0.0671
11	CTAGTCGACGATACTGCGTATACGAGCTTGACGCTAACGTGATCTAGC	Fosl2(bZIP)/3T3L1-Fosl2-ChIP-Seq(GSE56872)/Homer	1e-403	-929.3	0	801	0.1899	1183.1	0.0274
12	ATGCAGTCCTGAAGTCCGATACGTAGTCAGTCACGTATCGGACTACGT	Etv2(ETS)/ES-ER71-ChIP-Seq(GSE59402)/Homer(0.967)	1e-365	-841	0	1263	0.2994	3537.7	0.082
13	AGTCCTGAAGTCCGATCAGTGATCATGCACTGATCGGACT	Fli1(ETS)/CD8-FLI-ChIP-Seq(GSE20898)/Homer	1e-362	-834.9	0	1319	0.3127	3875	0.0898
14	TCGATAGCTGCAACTGACTGCGTACGTACTAGGACTTACG	ETS1(ETS)/Jurkat-ETS1-ChIP-Seq(GSE17954)/Homer	1e-342	-788.3	0	1285	0.3046	3857.5	0.0894
15	CTAGTCGAACGTACTGCGTATAGCCGATGTACCGTAAGCTGATCGTAC	Jun-AP1(bZIP)/K562-cJun-ChIP-Seq(GSE31477)/Homer	1e-339	-782.1	0	625	0.1482	817.3	0.0189
16	TCGATAGCGTCAACTGACTGCGTACGTACTAGAGCTTCAG	ERG(ETS)/VCaP-ERG-ChIP-Seq(GSE14097)/Homer	1e-322	-742.5	0	1642	0.3893	6340.8	0.147
17	TCGACTGATAGCTGACTCAGTCAGCGTACGTATCAGAGCT	ETV1(ETS)/GIST48-ETV1-ChIP-Seq(GSE22441)/Homer	1e-310	-715.4	0	1448	0.3433	5175.3	0.12
18	TCGAAGCTACGTACGTAGTCAGTCACGTATCGGACTATCG	EWS:ERG-fusion(ETS)/CADO_ES1-EWS:ERG-ChIP-Seq(SRA014231)/Homer	1e-277	-640.1	0	993	0.2354	2778.1	0.0644
19	CGTACTAGCATGAGCTACTGCGATATCGCGTAGTCAGTCA	Tbet(T-box)/CD8-Tbet-ChIP-Seq(GSE33802)/Homer	1e-273	-629.2	0	1433	0.3397	5515.1	0.1279
20	TGCACTGAATGCGTCAACTGACTGCGTACGTACTAGAGCT	Ets1-distal(ETS)/CD4+-PolII-ChIP-Seq(Barski_et_al.)/Homer	1e-271	-624.2	0	663	0.1572	1244.4	0.0289
21	TGCACTGAAGTCGTCAACTGACTGCGTACGTACTGAAGCT	EWS:FLI1-fusion(ETS)/SK_N_MC-EWS:FLI1-ChIP-Seq(SRA014231)/Homer	1e-260	-599.6	0	833	0.1975	2084.7	0.0483
22	TCGATCGATAGCGTACTCAGTACGCGTACGTATCAGAGCT	GABPA(ETS)/Jurkat-GABPa-ChIP-Seq(GSE17954)/Homer	1e-250	-577.1	0	1039	0.2463	3282.2	0.0761
23	GCTAGACTGACTTGCACGTAAGTCCGTATAGCGATCGACT	Eomes(T-box)/H9-Eomes-ChIP-Seq(GSE26097)/Homer	1e-224	-516.7	0	1881	0.4459	9622	0.2231
24	CTGACTGACATGATCGAGCTATCGGACTCATGCTGAGTCA	Tbr1(T-box)/Cortex-Tbr1-ChIP-Seq(GSE71384)/Homer	1e-206	-475.8	0	1440	0.3414	6495.3	0.1506
25	CTGACTAGATCGAGCTACTGGACTAGTCCTGA	Tbx5(T-box)/HL1-Tbx5.biotin-ChIP-Seq(GSE21529)/Homer	1e-189	-437.2	0	2429	0.5759	15225.5	0.353
26	TCGATAGCGTCAACTGCTAGCGTACGATACTGACGTACTGACTGACGT	ETS:RUNX(ETS,Runt)/Jurkat-RUNX1-ChIP-Seq(GSE17954)/Homer	1e-173	-398.4	0	276	0.0654	282.1	0.0065
27	GATCCTGAAGTCCGATCGATGATCAGTCACTGATCGAGCT	Elk4(ETS)/Hela-Elk4-ChIP-Seq(GSE31477)/Homer	1e-162	-374.1	0	594	0.1408	1632.9	0.0379
28	GATCTCGAAGTCCGATCGATAGTCATGCACTGATCGGACT	Elk1(ETS)/Hela-Elk1-ChIP-Seq(GSE31477)/Homer	1e-156	-359.7	0	585	0.1387	1638.9	0.038
29	CGATTACGTGACGACTCATGCGTATACGACGTGTACCTGA	Bach2(bZIP)/OCILy7-Bach2-ChIP-Seq(GSE44420)/Homer	1e-149	-344.3	0	377	0.0894	713.9	0.0166
30	TGCATCGATAGCGTACTCAGCTAGGTCAGCTATCAGGACT	ETS(ETS)/Promoter/Homer	1e-132	-306	0	410	0.0972	956	0.0222
31	CTGAACGTACGTACGTAGTCGACTCGATCTGAACTGCGTACGTATCGA	STAT5(Stat)/mCD4+-Stat5-ChIP-Seq(GSE12346)/Homer	1e-130	-301.6	0	477	0.1131	1294.9	0.03
32	AGTCCTGAATCGAGCTAGCTGACTAGTCGCTAACGTCGATGCATCGATATCGCGTATAGCGCATATGCCGTA	bZIP:IRF(bZIP,IRF)/Th17-BatF-ChIP-Seq(GSE39756)/Homer	1e-130	-300.1	0	569	0.1349	1791.5	0.0415
33	CGTATACGTCGAACTGACTGCGTACGTATACGAGCTTACG	PU.1(ETS)/ThioMac-PU.1-ChIP-Seq(GSE21512)/Homer	1e-129	-297.1	0	593	0.1406	1940.1	0.045
34	ATGCGACTAGCTAGCTAGTCGCTACAGTCGATGCTAACGTACTGGCTATAGCGCATTGAC	IRF:BATF(IRF:bZIP)/pDC-Irf8-ChIP-Seq(GSE66899)/Homer	1e-125	-288.3	0	268	0.0635	415.6	0.0096
35	CGTATGACTAGCTGCAACTGACTGCGTACGTATCAGGACT	ELF3(ETS)/PDAC-ELF3-ChIP-Seq(GSE64557)/Homer	1e-121	-279.5	0	728	0.1726	2853.1	0.0661
36	CTGATGCATAGCTGACTACGTCAGCTGAGCTATCAGGACT	ELF1(ETS)/Jurkat-ELF1-ChIP-Seq(SRA014231)/Homer	1e-117	-271.5	0	495	0.1174	1505.4	0.0349
37	CGTATAGCTAGCTGCAACTGCTAGCGTACGTATCAGGACT	EHF(ETS)/LoVo-EHF-ChIP-Seq(GSE49402)/Homer	1e-111	-257.2	0	1022	0.2423	5058.6	0.1173
38	CTGAATGCCGTAACGTAGTCAGTCACGTACTGATCGGCAT	SPDEF(ETS)/VCaP-SPDEF-ChIP-Seq(SRA014231)/Homer	1e-98	-227.1	0	809	0.1918	3756.4	0.0871
39	ATGCCTGAGACTACGTACGTGTACGATCCGATCTAGCATGCGTACGTACTGAGACT	STAT1(Stat)/HelaS3-STAT1-ChIP-Seq(GSE12782)/Homer	1e-90	-207.9	0	369	0.0875	1090.6	0.0253
40	GCTAAGTCTACGTGCAATCGTCAGGCTATCGATCAGAGCT	ELF5(ETS)/T47D-ELF5-ChIP-Seq(GSE30407)/Homer	1e-71	-164.4	0	598	0.1418	2766.1	0.0641
41	GCTATAGCAGCTATCGGTCACGTAGCTAATGCGATCCTGA	IRF4(IRF)/GM12878-IRF4-ChIP-Seq(GSE32465)/Homer	1e-70	-162.2	0	445	0.1055	1763.5	0.0409
42	ATGCTCGAAGTCAGCTACGTGTACAGTCGCTACTAGCATGGTCACTGATCAGAGTC	Stat3+il21(Stat)/CD4-Stat3-ChIP-Seq(GSE19198)/Homer	1e-67	-155.1	0	561	0.133	2582.9	0.0599
43	TCAGAGCTACGTACGTGTACGATCCGTACTAGCATGGTCACGTATCGA	STAT4(Stat)/CD4-Stat4-ChIP-Seq(GSE22104)/Homer	1e-66	-153.5	0	722	0.1712	3757.3	0.0871
44	TCAGTCAGGCTACGTATACGGACTTCAGTCGACTGACGTATACGGACT	IRF8(IRF)/BMDM-IRF8-ChIP-Seq(GSE77884)/Homer	1e-49	-114.9	0	310	0.0735	1209.3	0.028
45	TGACCTAGTCAGGTCACGTATCAGCGATTCAGTCGATGCACTGATAGC	PU.1-IRF(ETS:IRF)/Bcell-PU.1-ChIP-Seq(GSE21512)/Homer	1e-49	-113.1	0	871	0.2065	5395.2	0.1251
46	GTCAGCATACTGGTACGACTACTGGCTAATCGCAGTGTACCGTAAGCT	Nrf2(bZIP)/Lymphoblast-Nrf2-ChIP-Seq(GSE37589)/Homer	1e-44	-102.6	0	102	0.0242	172.4	0.004
47	CTGATACGGCATAGCTAGCTAGTCTCGAACTGCAGTAGCTAGCTGATC	IRF3(IRF)/BMDM-Irf3-ChIP-Seq(GSE67343)/Homer	1e-42	-97.48	0	309	0.0733	1317.4	0.0305
48	AGTCGACTCAGTGTACAGTCATCGTCAGACTGGTCACGTA	Stat3(Stat)/mES-Stat3-ChIP-Seq(GSE11431)/Homer	1e-42	-96.96	0	367	0.087	1710.9	0.0397
49	CTAGTCGACTGACGTATACGGACTTCAGTCGAGTCATGCATACGAGCT	IRF2(IRF)/Erythroblas-IRF2-ChIP-Seq(GSE36985)/Homer	1e-41	-95.77	0	146	0.0346	379.7	0.0088
50	CGTACGTACGTAGCATGCATTACGGTACGACTACTGCGTAATCGACGTGTACCGTAAGCT	Bach1(bZIP)/K562-Bach1-ChIP-Seq(GSE31477)/Homer	1e-38	-88.58	0	101	0.0239	199.5	0.0046
51	TCAGTAGCGACTCATGCTGAATCGGCATGTACCGTAACTGTAGCTGCA	MafK(bZIP)/C2C12-MafK-ChIP-Seq(GSE36030)/Homer	1e-38	-88.21	0	210	0.0498	758	0.0176
52	CTAGCTAGCGTACGTATACGCGATCTAGCTGACTGACGTATACGGACT	PU.1:IRF8(ETS:IRF)/pDC-Irf8-ChIP-Seq(GSE66899)/Homer	1e-37	-87.4	0	205	0.0486	733.1	0.017
53	TACGTCGACAGTACTGGCTAATGCCGATGTACCGTAACTGTAGCCGTA	NF-E2(bZIP)/K562-NFE2-ChIP-Seq(GSE31477)/Homer	1e-37	-85.96	0	104	0.0247	218.9	0.0051
54	TCAGCTGACGTACGTATACGGCATCTAGCTGACGTACGTATACGGACT	IRF1(IRF)/PBMC-IRF1-ChIP-Seq(GSE43036)/Homer	1e-35	-80.93	0	160	0.0379	510.8	0.0118
55	AGCTCATGGCATGATCTGCACTAGGATCACGT	Tgif2(Homeobox)/mES-Tgif2-ChIP-Seq(GSE55404)/Homer	1e-33	-77.81	0	1918	0.4547	15655.1	0.363
56	CGTACTGACGTACTAGTCGACTAGACTGCGTACGTATACGAGCTATCG	SpiB(ETS)/OCILY3-SPIB-ChIP-Seq(GSE56857)/Homer	1e-28	-66.03	0	203	0.0481	851.6	0.0197
57	CGTACATGCATGACTGCTAGTCGAGCATCGATAGCTAGTCGATCGTAC	NFkB-p65(RHD)/GM12787-p65-ChIP-Seq(GSE19485)/Homer	1e-27	-62.34	0	302	0.0716	1563.1	0.0362
58	CTGAATCGAGCTAGCTACGTTAGCCTGATACGCGATACGTGACTAGTC	ISRE(IRF)/ThioMac-LPS-Expression(GSE23622)/Homer	1e-26	-59.95	0	85	0.0202	209	0.0048
59	GACTCGATTCAGGATCGACTAGCTAGCTAGTCGATCCGTACTAGCTAGTCGATCGACTGA	Bcl6(Zf)/Liver-Bcl6-ChIP-Seq(GSE31578)/Homer	1e-24	-56.38	0	711	0.1686	4953.7	0.1149
60	GACTGCATCTAGCGATGATCTCGACATGGATC	Tgif1(Homeobox)/mES-Tgif1-ChIP-Seq(GSE55404)/Homer	1e-23	-55.14	0	1789	0.4241	15019.1	0.3482
61	GACTCAGTGATCGATCACGTGATCCTGATACGCGTAGTCA	STAT6(Stat)/Macrophage-Stat6-ChIP-Seq(GSE38377)/Homer	1e-23	-55.08	0	375	0.0889	2196.2	0.0509
62	TACGCTGATCGACGATCTAGCTAGTCGACTGATCGATCGACGTATCGAGCATCATGCGTATACGGCATTGACCGTAAGCT	NFAT:AP1(RHD,bZIP)/Jurkat-NFATC1-ChIP-Seq(Jolma_et_al.)/Homer	1e-23	-52.99	0	147	0.0349	584.9	0.0136
63	TCGATGACGCATAGCTCAGTGATCGCTAGATCGACTACGTGCATAGTC	PRDM1(Zf)/Hela-PRDM1-ChIP-Seq(GSE31477)/Homer	1e-21	-50.37	0	359	0.0851	2133.2	0.0495
64	TCAGTACGTAGCACGTACTGCGATAGTCCGTATACGAGTC	Meis1(Homeobox)/MastCells-Meis1-ChIP-Seq(GSE48085)/Homer	1e-18	-42.25	0	1058	0.2508	8410.4	0.195
65	GACTCTAGCTAGAGTCTGCAACTGACGTACGTCTAGTCAG	AMYB(HTH)/Testes-AMYB-ChIP-Seq(GSE44588)/Homer	1e-17	-39.3	0	826	0.1958	6356.3	0.1474
66	AGTCGCATCGTACGTAGTACACGTACTGGATCGATCTCGA	BMYB(HTH)/Hela-BMYB-ChIP-Seq(GSE27030)/Homer	1e-16	-38.15	0	812	0.1925	6259.2	0.1451
67	ACTGCATGGCTATCGAGCTAAGCTAGCTGTACAGTCTGAC	NFkB-p65-Rel(RHD)/ThioMac-LPS-Expression(GSE23622)/Homer	1e-16	-37.31	0	58	0.0138	157.3	0.0036
68	CTAGCTAGAGTCTCAGACTGACGTACGTCTGA	MYB(HTH)/ERMYB-Myb-ChIPSeq(GSE22095)/Homer	1e-15	-35.5	0	899	0.2131	7130.1	0.1653
69	ACGTCTAGCGTAAGTCGTACACGTACGTACGTGTCAGTACTGACGACT	Nur77(NR)/K562-NR4A1-ChIP-Seq(GSE31363)/Homer	1e-15	-35.11	0	153	0.0363	762.1	0.0177
70	TCAGAGCTATGCCGTAAGCTTCAGCAGTACTGCTGAAGTC	MITF(bHLH)/MastCells-MITF-ChIP-Seq(GSE48085)/Homer	1e-15	-35.05	0	526	0.1247	3785.3	0.0878
71	TAGCCTAGTCGAGACTACTGCTGAAGTCTCAGGCATTGACCTGAAGCT	Atf7(bZIP)/3T3L1-Atf7-ChIP-Seq(GSE56872)/Homer	1e-15	-34.87	0	291	0.069	1814.3	0.0421
72	GACTCTAGGATCCAGTACTGCTGAATGCGCATATGCCTGA	MafA(bZIP)/Islet-MafA-ChIP-Seq(GSE30298)/Homer	1e-14	-34.16	0	466	0.1105	3285.1	0.0762
73	CGTACGATGACTGACTTGACCTGAATGCCTGATAGCAGTCACGTTCGACATGTACGGACTATCGGACTACGTCTGATCGACGTA	Brachyury(T-box)/Mesoendoderm-Brachyury-ChIP-exo(GSE54963)/Homer	1e-14	-32.5	0	191	0.0453	1067.1	0.0247
74	CGTAGACTCGATATCGGTACGCATCATGCGTATACGGCATGTACCGTACATGATGCGCTACTAGGCATGCATGCATGACT	MafB(bZIP)/BMM-Mafb-ChIP-Seq(GSE75722)/Homer	1e-14	-32.34	0	249	0.059	1517.7	0.0352
75	ATGCTCAGTCGAGCATACTGCGTAAGTCTCAGGACTTGACCGTAAGCT	Atf2(bZIP)/3T3L1-Atf2-ChIP-Seq(GSE56872)/Homer	1e-13	-31.92	0	224	0.0531	1327.8	0.0308
76	TACGTCGAGACTACTGCTGAAGTCTCAGGACTTGACCTGA	Atf1(bZIP)/K562-ATF1-ChIP-Seq(GSE31477)/Homer	1e-13	-31.57	0	371	0.088	2528.9	0.0586
77	TCAGCTAGCTAGCTAGTCAGTCGACTGACGATAGTCGATCAGTCTGAC	NFkB-p50,p52(RHD)/Monocyte-p50-ChIP-Chip(Schreiber_et_al.)/Homer	1e-13	-31.42	0	65	0.0154	219.3	0.0051
78	CTGAATGCGCTACGATATGCCGTACGTACGTACTAGTACG	Tcf3(HMG)/mES-Tcf3-ChIP-Seq(GSE11724)/Homer	1e-12	-29.81	0	181	0.0429	1024.1	0.0237
79	CTGAATGCGCTAGCATATGCCGTATCGACTGACTAGTCAGTACGGTCA	Tcf4(HMG)/Hct116-Tcf4-ChIP-Seq(SRA012054)/Homer	1e-12	-28.64	0	283	0.0671	1849.9	0.0429
80	TAGCGTACAGTCGTACCGATAGTCAGTCAGTCAGTCAGTCCGTAGATC	Zfp281(Zf)/ES-Zfp281-ChIP-Seq(GSE81042)/Homer	1e-11	-26.93	0	139	0.033	744.4	0.0173
81	CAGTTCAGGATCACTGACGTCTAGACTGACTGGACTCTAG	Egr1(Zf)/K562-Egr1-ChIP-Seq(GSE32465)/Homer	1e-10	-24.53	0	305	0.0723	2108.8	0.0489
82	TCGAACTGACTGCGTACGTATCGAAGTCCTGAATCGGTACGCATCATG	ETS:E-box(ETS,bHLH)/HPC7-Scl-ChIP-Seq(GSE22178)/Homer	1e-09	-22.28	0	74	0.0175	331.2	0.0077
83	TCGAGCATACTGCTGAAGTCTCAGGACTGTACCGTAAGCTAGTCGATC	c-Jun-CRE(bZIP)/K562-cJun-ChIP-Seq(GSE31477)/Homer	1e-09	-22.02	0	188	0.0446	1186.7	0.0275
84	CTGATCAGGTACGCTAACTGTGACGCATCATG	SCL(bHLH)/HPC7-Scl-ChIP-Seq(GSE13511)/Homer	1e-09	-21.51	0	1923	0.4559	17650	0.4092
85	CATGAGTCAGCTCGTACGATCGATGCATGCATCGATCTGACATGTGAC	Mef2d(MADS)/Retina-Mef2d-ChIP-Seq(GSE61391)/Homer	1e-09	-21.17	0	89	0.0211	443.9	0.0103
86	CTAGTCAGCAGTTCAGACTGACTGGATCCTAGACTGCTAGTCAGATGC	KLF14(Zf)/HEK293-KLF14.GFP-ChIP-Seq(GSE58341)/Homer	1e-08	-20.4	0	659	0.1562	5386.9	0.1249
87	TGCAAGCTACGTCTAGGATCCTAGGATCGTCACTGAAGTC	CEBP(bZIP)/ThioMac-CEBPb-ChIP-Seq(GSE21512)/Homer	1e-08	-20.28	0	295	0.0699	2112.3	0.049
88	CATGGTACGACTGCTACGTACGTACGTAGCTAGACTCTGATCAGGTAC	Mef2c(MADS)/GM12878-Mef2c-ChIP-Seq(GSE32465)/Homer	1e-08	-19.88	0	181	0.0429	1165	0.027
89	CTAGACTGCTAGTCAGTCAGTACGCTAGACTG	Maz(Zf)/HepG2-Maz-ChIP-Seq(GSE31477)/Homer	1e-08	-19.63	0	498	0.1181	3931.8	0.0912
90	GACTGTACTGCAACGTGATCGCTATCGAACGTAGTCCGTA	Pdx1(Homeobox)/Islet-Pdx1-ChIP-Seq(SRA008281)/Homer	1e-08	-18.69	0	419	0.0993	3245.2	0.0752
91	CATGAGTCGACTCGTACGATGCATGACTGCATCGATCTAGCATGTGAC	Mef2b(MADS)/HEK293-Mef2b.V5-ChIP-Seq(GSE67450)/Homer	1e-07	-17.97	0	321	0.0761	2393.8	0.0555
92	GTCATGCAGCTAAGTCCGTAACTGTGACGCATTCAGCAGT	Ap4(bHLH)/AML-Tfap4-ChIP-Seq(GSE45738)/Homer	1e-07	-17.91	0	553	0.1311	4491.5	0.1041
93	CTGAAGCTACGTACGTAGTCGACTGACTCTGACTGACTAGCGTACGTA	STAT6(Stat)/CD4-Stat6-ChIP-Seq(GSE22104)/Homer	1e-07	-17.67	0	290	0.0688	2130	0.0494
94	CTAGAGTCTACGTACGTGACCGTAACTGTAGCGCATCATGATGCAGCT	Ascl1(bHLH)/NeuralTubes-Ascl1-ChIP-Seq(GSE55840)/Homer	1e-07	-17.54	0	675	0.16	5640.5	0.1308
95	CGATTGCATGCAGATCCGTAACTGTGACGACTCATGACTG	Tcf21(bHLH)/ArterySmoothMuscle-Tcf21-ChIP-Seq(GSE61369)/Homer	1e-07	-16.86	0	431	0.1022	3408.8	0.079
96	CTGACTAGATCGGCATACTGGTACATGCCGTAACTGGCTAAGTCCGTA	Tbox:Smad(T-box,MAD)/ESCd5-Smad2_3-ChIP-Seq(GSE29422)/Homer	1e-07	-16.36	0	135	0.032	850	0.0197
97	CGTAATGCCGATACGTAGTCCGTACGTACGTACTAGATCG	TCFL2(HMG)/K562-TCF7L2-ChIP-Seq(GSE29196)/Homer	1e-07	-16.22	0	68	0.0161	342.6	0.0079
98	CGTACTAGACTGACTGGACTCTAGCAGTCTAGCATGGATC	KLF5(Zf)/LoVo-KLF5-ChIP-Seq(GSE49402)/Homer	1e-07	-16.13	0	501	0.1188	4073.6	0.0944
99	GTACGACTCGTACTGATCGACGTAGCTACAGTCTGATACG	Mef2a(MADS)/HL1-Mef2a.biotin-ChIP-Seq(GSE21529)/Homer	1e-06	-16.1	0	171	0.0405	1148.5	0.0266
100	TCGAACGTACTGCTGAAGTCTCAGAGCTGTACCGTAAGCTGATCTCGA	JunD(bZIP)/K562-JunD-ChIP-Seq/Homer	1e-06	-15.57	0	72	0.0171	377.4	0.0088
101	TCGAAGTCCGTAATCGATGCCGATACTGAGTCAGCTACTG	Tcf12(bHLH)/GM12878-Tcf12-ChIP-Seq(GSE32465)/Homer	1e-06	-14.66	0	420	0.0996	3379.6	0.0784
102	CGTATGACTCGAAGTCCGTAATCGATGCACGTACTGAGTC	E2A(bHLH)/proBcell-E2A-ChIP-Seq(GSE21978)/Homer	1e-05	-13.77	0	666	0.1579	5711.5	0.1324
103	TCGAAGTCCGTAATCGTAGCACGTACTGAGCTACGTAGTC	Ptf1a(bHLH)/Panc1-Ptf1a-ChIP-Seq(GSE47459)/Homer	1e-05	-13.45	0	1209	0.2866	10987	0.2547
104	TGACATGCCGTAATCGATGCCAGTCATGACTGAGTCGTAC	HEB(bHLH)/mES-Heb-ChIP-Seq(GSE53233)/Homer	1e-05	-12.06	0	852	0.202	7579.5	0.1757
105	GTACCAGTACTGACTGACTGGATCACTGACGTACTGACTGAGTCGATC	KLF6(Zf)/PDAC-KLF6-ChIP-Seq(GSE64557)/Homer	1e-05	-11.98	0	384	0.091	3142	0.0728
106	ACGTTACGGATCACTGACGTCTAGACTGACTGGATCCTAGCATGCTAG	Egr2(Zf)/Thymocytes-Egr2-ChIP-Seq(GSE34254)/Homer	1e-05	-11.96	0	71	0.0168	411.4	0.0095
107	TCGATGACAGTCCGTAAGTCCTAGACGTACTGACTGAGCTAGTCGCAT	Max(bHLH)/K562-Max-ChIP-Seq(GSE31477)/Homer	1e-05	-11.88	0	319	0.0756	2550.7	0.0591
108	TCGATCGAAGTCCGTACTAGTAGCACGTACTG	MyoG(bHLH)/C2C12-MyoG-ChIP-Seq(GSE36024)/Homer	1e-05	-11.78	0	479	0.1136	4033.4	0.0935
109	AGTCACGTACTGAGCTACGTACGTGTCAAGTC	Foxo1(Forkhead)/RAW-Foxo1-ChIP-Seq(Fan_et_al.)/Homer	1e-05	-11.66	0	918	0.2176	8242.3	0.1911
110	CTAGCGTAGTCACGTAAGTCGATCAGCTCTAGCGTAACGTGTCAGATC	Six2(Homeobox)/NephronProgenitor-Six2-ChIP-Seq(GSE39837)/Homer	1e-05	-11.61	0	448	0.1062	3750	0.0869
111	TCGATGACGTACCGTACAGTTGACACGTACTGAGCTAGCT	NeuroG2(bHLH)/Fibroblast-NeuroG2-ChIP-Seq(GSE75910)/Homer	0.0001	-11.48	0	676	0.1603	5915	0.1371
112	CTAGTCGACGATCTAGGCATCAGTCTAGGATCCGTAGTCA	CEBP:AP1(bZIP)/ThioMac-CEBPb-ChIP-Seq(GSE21512)/Homer	0.0001	-11.37	0	338	0.0801	2741.6	0.0636
113	TCGATCGATACGGATCGTCAGTACCGATAGCTGTCATGCA	Nkx3.1(Homeobox)/LNCaP-Nkx3.1-ChIP-Seq(GSE28264)/Homer	0.0001	-11.32	0	1147	0.2719	10506.4	0.2436
114	CTAGCAGTTGACCGTAGATCTCAGGACTCATG	BMAL1(bHLH)/Liver-Bmal1-ChIP-Seq(GSE39860)/Homer	0.0001	-11.15	0	885	0.2098	7950.1	0.1843
115	CAGTTCAGAGCTGACTACGTAGTCGATCGACTCTGAACTGGATCCGTACTGAAGTCGTAC	Rfx6(HTH)/Min6b1-Rfx6.HA-ChIP-Seq(GSE62844)/Homer	0.0001	-11.13	0	449	0.1064	3779.8	0.0876
116	CTGATCAGCAGTCTAGACTGCTAGGATCATCGACTGCTGATCAGGATC	Sp5(Zf)/mES-Sp5.Flag-ChIP-Seq(GSE72989)/Homer	0.0001	-10.44	0.0001	304	0.0721	2462.1	0.0571
117	TCGAGCATATGCCTGAATGCTAGCAGTCGTACTCGAAGCT	Srebp1a(bHLH)/HepG2-Srebp1a-ChIP-Seq(GSE31477)/Homer	0.0001	-10.42	0.0001	123	0.0292	857.6	0.0199
118	GACTCAGTAGCTCGATAGTCGATCAGTCCGTAATGCTCAG	Rbpj1(?)/Panc1-Rbpj1-ChIP-Seq(GSE47459)/Homer	0.0001	-10.05	0.0001	666	0.1579	5892.3	0.1366
119	CTAGGTACAGTCTGCAAGTCCTGAAGTCAGTCAGTCGCTA	Klf4(Zf)/mES-Klf4-ChIP-Seq(GSE11431)/Homer	0.0001	-10.03	0.0001	178	0.0422	1341.4	0.0311
120	AGCTATGCGACTGCATCGTAAGCTGTACCGATATCGAGTC	Gata6(Zf)/HUG1N-GATA6-ChIP-Seq(GSE51936)/Homer	0.0001	-9.925	0.0001	389	0.0922	3268.2	0.0758
121	CGATCTAGTCGAAGCTCGATCTGACGTAAGCTACTGCTAGATGCGATC	Hoxb4(Homeobox)/ES-Hoxb4-ChIP-Seq(GSE34014)/Homer	0.0001	-9.8	0.0002	90	0.0213	595	0.0138
122	TACGATGCGCTAACTGCGTAACGTCGTACTGATACGTCGA	Gata4(Zf)/Heart-Gata4-ChIP-Seq(GSE35151)/Homer	0.0001	-9.794	0.0002	423	0.1003	3592.5	0.0833
123	GCATCGTACGATACTGAGTCGCTACTGACGTACAGTACTGCGTATCAG	Oct6(POU,Homeobox)/NPC-Pou3f1-ChIP-Seq(GSE35496)/Homer	0.0001	-9.696	0.0002	155	0.0367	1149	0.0266
124	CTGATCAGAGTCCGTAATCGATGCCGATACTGAGTCGACTATCGAGTC	MyoD(bHLH)/Myotube-MyoD-ChIP-Seq(GSE21614)/Homer	0.0001	-9.649	0.0002	316	0.0749	2601.5	0.0603
125	CGTAACGTACGTACGTACGTAGTCAGTCCTGAAGCTAGCT	NFAT(RHD)/Jurkat-NFATC1-ChIP-Seq(Jolma_et_al.)/Homer	0.001	-9.162	0.0003	401	0.0951	3413.5	0.0791
126	TCAGACGTTCGATAGCAGTCCGTAACTGGTACACGTACTGATCGAGTC	Atoh1(bHLH)/Cerebellum-Atoh1-ChIP-Seq(GSE22111)/Homer	0.001	-9.108	0.0003	440	0.1043	3783.4	0.0877
127	ACGTTCGATCGAAGTCGTCATACGATGCACGTACTGAGCT	Myf5(bHLH)/GM-Myf5-ChIP-Seq(GSE24852)/Homer	0.001	-8.679	0.0005	317	0.0752	2648.6	0.0614
128	TGACGCTATGACCGTATCAGGATCCGTACATGCATGCTAGCTAGCTAG	Unknown-ESC-element(?)/mES-Nanog-ChIP-Seq(GSE11724)/Homer	0.001	-8.674	0.0005	244	0.0578	1975.8	0.0458
129	CGATTGCAGTACCGTAAGTCCTAGGACTCATG	NPAS(bHLH)/Liver-NPAS-ChIP-Seq(GSE39860)/Homer	0.001	-8.551	0.0005	751	0.178	6802.8	0.1577
130	GACTTCAGCTAGAGTCAGTCGTACAGTCCTGAAGTCAGTCAGTCGACTAGTCACTGATGC	KLF3(Zf)/MEF-Klf3-ChIP-Seq(GSE44748)/Homer	0.001	-8.509	0.0006	184	0.0436	1437.7	0.0333
131	TAGCTCAGCATGGCATAGCTCGATATGCCGTACGTAGTCA	CHR(?)/Hela-CellCycle-Expression/Homer	0.001	-8.087	0.0009	283	0.0671	2356.2	0.0546
132	TCGATAGCTGACCTGAAGTCACTGGACTCATG	c-Myc(bHLH)/LNCAP-cMyc-ChIP-Seq(Unpublished)/Homer	0.001	-7.507	0.0015	174	0.0413	1379	0.032
133	GTCAGCATGCTACAGTCTAGGATCCGTACTGACGTACGAT	Oct2(POU,Homeobox)/Bcell-Oct2-ChIP-Seq(GSE21512)/Homer	0.001	-7.312	0.0018	98	0.0232	711.4	0.0165
134	ATGCATCGTACGAGCTATCGCTGAAGTCCTAGAGCTATGCCTGAATGC	CRE(bZIP)/Promoter/Homer	0.001	-7.178	0.0021	111	0.0263	827.5	0.0192
135	TGCACGTAGTCAAGCTAGTCGCTATAGCCGATCTAGGATC	Gfi1b(Zf)/HPC7-Gfi1b-ChIP-Seq(GSE22178)/Homer	0.001	-7.167	0.0021	265	0.0628	2226.1	0.0516
136	TGACCGATACTGACTGACTGGACTACTGACGTACTGACTGGATCGATC	EKLF(Zf)/Erythrocyte-Klf1-ChIP-Seq(GSE20478)/Homer	0.001	-7.088	0.0022	112	0.0266	838.7	0.0194
137	AGCTAGTCATGCAGCTACGTCGTAACGTAGTCCGATATGC	Gata2(Zf)/K562-GATA2-ChIP-Seq(GSE18829)/Homer	0.01	-6.812	0.0029	271	0.0642	2297.2	0.0533
138	CGTATAGCAGTCCTAGCAGTCTAGCTGAGTACGCATTCGACGTAGCATAGCTCTAGTCGA	PAX3:FKHR-fusion(Paired,Homeobox)/Rh4-PAX3:FKHR-ChIP-Seq(GSE19063)/Homer	0.01	-6.787	0.003	93	0.022	680	0.0158
139	TAGCGCTAACTGCGTAACGTCGTACGTATACGTCAGTCGA	Gata1(Zf)/K562-GATA1-ChIP-Seq(GSE18829)/Homer	0.01	-6.673	0.0033	241	0.0571	2023.1	0.0469
140	GTACCTAGTCAGAGCTTAGCCGTAATGCTACGAGTCGTACGTCAAGTC	Srebp2(bHLH)/HepG2-Srebp2-ChIP-Seq(GSE31477)/Homer	0.01	-6.164	0.0055	71	0.0168	505.8	0.0117
141	CGTAACTGCGTAACGTATCGCAGTTAGCCGTATCGAGTACCTGATAGCCGTAACTGCGTAACGTCGTACTGAATCGGCTA	GATA3(Zf),DR8/iTreg-Gata3-ChIP-Seq(GSE20898)/Homer	0.01	-6.04	0.0061	35	0.0083	211.1	0.0049
142	TACGTCAGAGCTATGCCGTAAGTCTCAGACGTACTGTCGA	USF1(bHLH)/GM12878-Usf1-ChIP-Seq(GSE32465)/Homer	0.01	-5.87	0.0072	190	0.045	1582.5	0.0367
143	TCAGGACTCAGTCTGAAGCTCTAGGACTTGCACTGAAGTC	HLF(bZIP)/HSC-HLF.Flag-ChIP-Seq(GSE69817)/Homer	0.01	-5.864	0.0072	319	0.0756	2795.7	0.0648
144	TCAGACGTAGTCTCGAAGTCTCAGGCATCTAGCTAGAGCT	Usf2(bHLH)/C2C12-Usf2-ChIP-Seq(GSE36030)/Homer	0.01	-5.459	0.0108	138	0.0327	1119.2	0.0259
145	TCAGTGACGTACCGTAACGTTGACACGTTCAGAGCTGACT	NeuroD1(bHLH)/Islet-NeuroD1-ChIP-Seq(GSE30298)/Homer	0.01	-5.449	0.0108	326	0.0773	2884.1	0.0669
146	TACGTCGATAGCAGTCCGTAAGTCCTAGGCATACTGATCG	n-Myc(bHLH)/mES-nMyc-ChIP-Seq(GSE11431)/Homer	0.01	-5.435	0.0109	277	0.0657	2418.2	0.0561
147	GACTCGTAACGTACTGAGTCCGTACTGACGTACAGTACGTGTCATCAG	Brn1(POU,Homeobox)/NPC-Brn1-ChIP-Seq(GSE35496)/Homer	0.01	-5.312	0.0122	102	0.0242	798.1	0.0185
148	CGTAACGTAGCTCGATCTAGGTACCGTAAGCTCGTAGCTA	Oct4(POU,Homeobox)/mES-Oct4-ChIP-Seq(GSE11431)/Homer	0.01	-5.25	0.0129	157	0.0372	1302	0.0302
149	CGATCTGACGTACAGTAGTCGATCGATCACTG	Pitx1(Homeobox)/Chicken-Pitx1-ChIP-Seq(GSE38910)/Homer	0.01	-4.751	0.0211	1648	0.3907	16080.3	0.3728
150	GCTAACGTCTAGGTACGCTAGACTCTGAGCATCATGGATC	Pit1(Homeobox)/GCrat-Pit1-ChIP-Seq(GSE58009)/Homer	0.01	-4.654	0.0231	343	0.0813	3094.7	0.0717
